# Supplementary material for: Sustained Transcriptional Response to Lipopolysaccharide and Interleukin-4 in an Immortalized Mouse Microglial Cell Line
Source: Mol Neurobiol. 2026 Feb 6;63(1):425. doi: 10.1007/s12035-026-05711-4 (PMC12881133; doi:10.1007/s12035-026-05711-4)
Supplement: Supplementary file 2 — (XLSX 371 KB) [file 12035_2026_5711_MOESM2_ESM.xlsx]

## Sheet: Legend
Supplementary tables:
Sh1	STable 1. Common responder genes
Sh2	STable 2. Oppossite responder genes
Sh3	STable 3. Specific LPS-responder genes
Sh4	STable 4. Specific IL4-responder genes
Sh5	STable 5. Summary of DEGs overlapping between IMGsustained and primary microglia (PM)

## Sheet: Sh1-Common responder genes
Suplemmentary Table 1. Common IL-4- and LPS-responder genes. Significance thresholds: |log2FC| > 1, padj < 0.05
Gene ID	Gene Name	Gene Description	FC 12LPS vs 12C	FC 24LPS vs 24C	padj 12LPS vs 12C	padj 24LPS vs 24C	FC 12IL4 vs 12C	FC 24IL4 vs 24C	padj 12IL4 vs 12C	padj 24IL4 vs 24C
ENSMUSG00000027398	Il1b	interleukin 1 beta [Source:MGI Symbol;Acc:MGI:96543]	13.2717	12.9535	0	3.59671e-103	2.10453	3.23664	0.000156715	0.00442436
ENSMUSG00000112963	Gm6093	predicted gene 6093 [Source:MGI Symbol;Acc:MGI:3648840]	12.2375	10.8717	3.51554e-39	2.5197e-30	10.0619	10.4916	1.41154e-24	5.06541e-27
ENSMUSG00000050578	Mmp13	matrix metallopeptidase 13 [Source:MGI Symbol;Acc:MGI:1340026]	9.9205	10.2672	1.06085e-172	2.6496e-27	2.2121	7.37272	0.00058887	9.38991e-12
ENSMUSG00000040026	Saa3	serum amyloid A 3 [Source:MGI Symbol;Acc:MGI:98223]	8.85764	8.39681	0	0	1.99777	1.80511	0.0338572	0.00169069
ENSMUSG00000035373	Ccl7	chemokine (C-C motif) ligand 7 [Source:MGI Symbol;Acc:MGI:99512]	6.72761	7.44284	0	0	5.14458	5.59014	0	6.76668e-144
ENSMUSG00000035352	Ccl12	chemokine (C-C motif) ligand 12 [Source:MGI Symbol;Acc:MGI:108224]	7.28974	6.86918	2.37237e-158	5.08276e-31	5.17774	5.49396	3.78028e-62	1.44107e-14
ENSMUSG00000009185	Ccl8	chemokine (C-C motif) ligand 8 [Source:MGI Symbol;Acc:MGI:101878]	6.51643	6.44742	7.46904e-09	2.78544e-08	7.98056	7.67358	2.01334e-13	1.45152e-10
ENSMUSG00000107480	Gm44165	predicted gene, 44165 [Source:MGI Symbol;Acc:MGI:5690557]	4.442	6.24712	7.78084e-29	5.97368e-09	2.08709	4.75184	0.0160562	0.000397162
ENSMUSG00000070942	Il1rl2	interleukin 1 receptor-like 2 [Source:MGI Symbol;Acc:MGI:1913107]	4.8374	6.12103	5.24977e-07	1.16121e-08	4.15666	5.11789	0.00055429	9.61984e-05
ENSMUSG00000050439	Enthd1	ENTH domain containing 1 [Source:MGI Symbol;Acc:MGI:2686088]	5.39989	5.97801	0.000192635	1.05032e-07	6.22451	5.92227	5.48497e-07	3.41938e-07
ENSMUSG00000109501	Gm14377	predicted gene 14377 [Source:MGI Symbol;Acc:MGI:3651179]	4.45125	5.96045	0.0162246	1.80388e-06	5.76989	5.25644	5.50161e-05	0.000661081
ENSMUSG00000032578	Cish	cytokine inducible SH2-containing protein [Source:MGI Symbol;Acc:MGI:103159]	6.15143	5.47823	5.26953e-51	1.53258e-44	8.5417	8.69135	6.24756e-112	8.94917e-140
ENSMUSG00000053338	Tarm1	T cell-interacting, activating receptor on myeloid cells 1 [Source:MGI Symbol;Acc:MGI:2442280]	6.29118	5.41459	0	0	4.33467	4.5073	3.32435e-115	5.98358e-146
ENSMUSG00000049723	Mmp12	matrix metallopeptidase 12 [Source:MGI Symbol;Acc:MGI:97005]	6.85952	5.038	0	7.21222e-244	3.53118	5.19939	1.33753e-35	2.69735e-153
ENSMUSG00000060044	Tmem26	transmembrane protein 26 [Source:MGI Symbol;Acc:MGI:2143537]	4.25477	4.9512	0.00921357	0.00296212	8.45846	8.23574	7.31908e-17	1.33158e-15
ENSMUSG00000028780	Sema3c	sema domain, immunoglobulin domain (Ig), short basic domain, secreted, (semaphorin) 3C [Source:MGI Symbol;Acc:MGI:107557]	3.93806	4.64604	8.75508e-185	1.34182e-69	1.60424	2.21067	1.64892e-07	3.06743e-15
ENSMUSG00000035385	Ccl2	chemokine (C-C motif) ligand 2 [Source:MGI Symbol;Acc:MGI:98259]	4.56909	4.55132	0	0	2.06188	2.42875	2.96241e-102	3.77742e-132
ENSMUSG00000045664	Cdc42ep2	CDC42 effector protein (Rho GTPase binding) 2 [Source:MGI Symbol;Acc:MGI:1929744]	5.15997	4.52659	1.81624e-46	8.99355e-96	1.44905	1.94202	0.00509456	2.97495e-07
ENSMUSG00000025498	Irf7	interferon regulatory factor 7 [Source:MGI Symbol;Acc:MGI:1859212]	4.43019	4.4703	0	4.06749e-209	1.64599	1.01217	1.62769e-48	2.39025e-10
ENSMUSG00000038037	Socs1	suppressor of cytokine signaling 1 [Source:MGI Symbol;Acc:MGI:1354910]	4.91892	4.3934	1.57633e-96	3.26225e-79	6.03239	6.2498	7.66062e-183	3.8604e-189
ENSMUSG00000103308	Gm37800	predicted gene, 37800 [Source:MGI Symbol;Acc:MGI:5611028]	3.4448	4.3859	9.83563e-13	2.69928e-14	2.51951	3.53613	0.000440385	3.55436e-06
ENSMUSG00000032724	Abtb2	ankyrin repeat and BTB (POZ) domain containing 2 [Source:MGI Symbol;Acc:MGI:2139365]	3.4441	4.23782	5.93789e-78	8.71914e-128	1.81975	2.56312	1.01214e-11	1.3238e-32
ENSMUSG00000024164	C3	complement component 3 [Source:MGI Symbol;Acc:MGI:88227]	4.00877	4.02405	7.59671e-100	3.82342e-275	2.96688	3.27217	1.5922e-41	2.09755e-254
ENSMUSG00000035448	Ccr3	chemokine (C-C motif) receptor 3 [Source:MGI Symbol;Acc:MGI:104616]	2.86685	3.8728	1.79427e-09	4.70488e-08	1.61057	2.30451	0.0481416	0.045659
ENSMUSG00000022346	Myc	myelocytomatosis oncogene [Source:MGI Symbol;Acc:MGI:97250]	3.40994	3.78862	1.88286e-15	2.69188e-20	2.27828	2.16025	0.000222321	0.000191082
ENSMUSG00000073421	H2-Ab1	histocompatibility 2, class II antigen A, beta 1 [Source:MGI Symbol;Acc:MGI:103070]	5.72497	3.50738	5.75737e-29	3.02885e-13	2.72252	2.43182	0.0155715	0.000594262
ENSMUSG00000003617	Cp	ceruloplasmin [Source:MGI Symbol;Acc:MGI:88476]	3.76633	3.33218	1.17096e-152	0	1.51016	1.36577	3.06815e-17	1.02648e-21
ENSMUSG00000049037	Clec4a1	C-type lectin domain family 4, member a1 [Source:MGI Symbol;Acc:MGI:3036291]	3.47132	3.28883	2.11461e-47	7.75554e-40	2.98958	2.70788	1.74377e-21	2.92126e-13
ENSMUSG00000112067	Gm48015	predicted gene, 48015 [Source:MGI Symbol;Acc:MGI:6097323]	3.16968	3.2787	3.7008e-10	1.87413e-10	2.14649	2.37934	0.0116119	0.000729441
ENSMUSG00000021367	Edn1	endothelin 1 [Source:MGI Symbol;Acc:MGI:95283]	5.03803	3.1498	6.94627e-19	4.57902e-09	5.3495	4.45183	1.59695e-20	2.12705e-25
ENSMUSG00000026072	Il1r1	interleukin 1 receptor, type I [Source:MGI Symbol;Acc:MGI:96545]	1.95691	3.05818	1.67331e-13	3.18349e-30	1.18458	1.51826	0.00190164	1.72352e-05
ENSMUSG00000021403	Serpinb9b	serine (or cysteine) peptidase inhibitor, clade B, member 9b [Source:MGI Symbol;Acc:MGI:894668]	4.02289	3.01104	2.38909e-24	3.34975e-08	2.6391	3.00968	5.8696e-08	1.51008e-06
ENSMUSG00000042677	Zc3h12a	zinc finger CCCH type containing 12A [Source:MGI Symbol;Acc:MGI:2385891]	3.06617	2.99308	1.9934e-122	0	1.50409	1.55006	1.30821e-21	7.96834e-62
ENSMUSG00000044244	Il20rb	interleukin 20 receptor beta [Source:MGI Symbol;Acc:MGI:2143266]	2.50555	2.85165	6.23068e-33	2.6241e-64	2.9384	2.72909	1.57816e-54	6.71949e-48
ENSMUSG00000031596	Slc7a2	solute carrier family 7 (cationic amino acid transporter, y+ system), member 2 [Source:MGI Symbol;Acc:MGI:99828]	3.60843	2.66319	2.20475e-293	0	2.61859	2.3182	1.94881e-92	1.65495e-111
ENSMUSG00000017652	Cd40	CD40 antigen [Source:MGI Symbol;Acc:MGI:88336]	3.14049	2.5942	2.91756e-113	1.1307e-54	1.84816	2.49464	2.12984e-30	3.70853e-52
ENSMUSG00000085126	Gm12589	predicted gene 12589 [Source:MGI Symbol;Acc:MGI:3650371]	2.17273	2.51383	3.20265e-05	0.000162341	2.7507	2.37451	1.67688e-06	0.0053795
ENSMUSG00000097134	1110002J07Rik	RIKEN cDNA 1110002J07 gene [Source:MGI Symbol;Acc:MGI:1915738]	1.97253	2.42017	2.48983e-53	4.34817e-85	1.39634	1.4652	1.53529e-15	2.82527e-17
ENSMUSG00000076441	Ass1	argininosuccinate synthetase 1 [Source:MGI Symbol;Acc:MGI:88090]	2.96357	2.37325	0	1.90939e-230	1.08777	1.24738	3.40135e-38	1.50283e-60
ENSMUSG00000035498	Cdcp1	CUB domain containing protein 1 [Source:MGI Symbol;Acc:MGI:2442010]	2.89484	2.31446	1.64392e-20	7.08137e-05	3.38542	4.81565	8.22775e-24	9.58879e-34
ENSMUSG00000045326	Fndc7	fibronectin type III domain containing 7 [Source:MGI Symbol;Acc:MGI:2443535]	2.45199	2.31422	1.02025e-11	1.22331e-10	1.81022	1.97486	0.000157238	1.21482e-06
ENSMUSG00000024789	Jak2	Janus kinase 2 [Source:MGI Symbol;Acc:MGI:96629]	2.61523	2.30817	0	0	1.37476	1.23522	3.27175e-61	8.13229e-44
ENSMUSG00000049988	Lrrc25	leucine rich repeat containing 25 [Source:MGI Symbol;Acc:MGI:2445284]	2.66972	2.29997	0	4.8104e-282	1.22619	1.10373	1.75611e-42	1.68373e-22
ENSMUSG00000044162	Tnip3	TNFAIP3 interacting protein 3 [Source:MGI Symbol;Acc:MGI:3041165]	1.95682	2.28441	1.44135e-93	1.10467e-50	1.40898	2.40122	1.48936e-38	4.99527e-63
ENSMUSG00000049848	Ceacam19	carcinoembryonic antigen-related cell adhesion molecule 19 [Source:MGI Symbol;Acc:MGI:2443001]	5.34292	2.27007	3.82419e-05	0.0255255	7.16756	3.52142	2.51109e-09	8.08108e-06
ENSMUSG00000024486	Hbegf	heparin-binding EGF-like growth factor [Source:MGI Symbol;Acc:MGI:96070]	2.13999	2.22495	1.86231e-57	4.52592e-53	1.17915	1.34546	5.01806e-11	9.0171e-12
ENSMUSG00000073902	Gvin3	GTPase, very large interferon inducible, family member 3 [Source:MGI Symbol;Acc:MGI:3584360]	1.70255	2.21667	0.0283286	0.00352957	3.05123	3.63071	0.000150877	1.1346e-06
ENSMUSG00000028480	Glipr2	GLI pathogenesis-related 2 [Source:MGI Symbol;Acc:MGI:1917770]	1.80885	2.20139	1.7316e-57	5.50237e-71	1.17374	1.05057	1.21525e-16	1.67354e-11
ENSMUSG00000016496	Cd274	CD274 antigen [Source:MGI Symbol;Acc:MGI:1926446]	3.00808	2.18225	9.76356e-127	9.65242e-179	1.85217	1.39965	1.48522e-38	3.14031e-45
ENSMUSG00000026656	Fcgr2b	Fc receptor, IgG, low affinity IIb [Source:MGI Symbol;Acc:MGI:95499]	2.22807	2.10139	6.25094e-240	0	2.29031	1.84472	6.00693e-122	1.0531e-107
ENSMUSG00000021591	Glrx	glutaredoxin [Source:MGI Symbol;Acc:MGI:2135625]	2.32652	2.02125	1.65513e-243	0	1.28173	1.29427	4.00943e-55	7.82889e-59
ENSMUSG00000030854	Ptpn5	protein tyrosine phosphatase, non-receptor type 5 [Source:MGI Symbol;Acc:MGI:97807]	1.40514	1.99775	0.0082194	6.51553e-05	2.38391	3.0084	8.60942e-07	3.89936e-13
ENSMUSG00000010342	Tex14	testis expressed gene 14 [Source:MGI Symbol;Acc:MGI:1933227]	2.28135	1.97892	0.000154325	0.0038668	2.30556	1.51093	0.00197436	0.0396201
ENSMUSG00000120878	ENSMUSG00000120878	novel transcript	1.90195	1.8911	7.23267e-10	1.73103e-07	3.0004	3.02638	1.09673e-20	1.22797e-18
ENSMUSG00000101389	Ms4a4a	membrane-spanning 4-domains, subfamily A, member 4A [Source:MGI Symbol;Acc:MGI:3643932]	2.03354	1.88763	1.65693e-27	1.8633e-20	3.33978	2.61933	8.03807e-69	7.22727e-45
ENSMUSG00000026107	Nabp1	nucleic acid binding protein 1 [Source:MGI Symbol;Acc:MGI:1923258]	1.2162	1.83561	2.02197e-25	3.42868e-109	1.19057	1.29858	3.89808e-20	5.74127e-38
ENSMUSG00000074364	Ehd2	EH-domain containing 2 [Source:MGI Symbol;Acc:MGI:2154274]	1.26674	1.81726	2.03961e-05	1.14484e-20	1.42862	1.89082	6.76548e-07	9.23656e-16
ENSMUSG00000024610	Cd74	CD74 antigen (invariant polypeptide of major histocompatibility complex, class II antigen-associated) [Source:MGI Symbol;Acc:MGI:96534]	2.3062	1.80684	2.60115e-164	2.77878e-97	3.74065	4.24294	6.60924e-260	0
ENSMUSG00000098050	Gm5345	predicted gene 5345 [Source:MGI Symbol;Acc:MGI:3644320]	2.23437	1.7969	4.91618e-65	5.16256e-66	1.91583	1.60579	1.58181e-39	1.02757e-28
ENSMUSG00000066152	Slc31a2	solute carrier family 31, member 2 [Source:MGI Symbol;Acc:MGI:1333844]	2.03792	1.79598	5.75317e-159	1.78561e-273	1.56184	1.59146	5.30998e-76	1.76179e-58
ENSMUSG00000031444	F10	coagulation factor X [Source:MGI Symbol;Acc:MGI:103107]	3.53081	1.74707	3.13883e-115	2.19191e-26	3.02636	2.50521	6.98235e-48	2.77431e-46
ENSMUSG00000036053	Fmnl2	formin-like 2 [Source:MGI Symbol;Acc:MGI:1918659]	1.17525	1.73245	5.99745e-25	4.62937e-107	1.47776	1.86751	2.13793e-27	1.62987e-45
ENSMUSG00000021062	Rab15	RAB15, member RAS oncogene family [Source:MGI Symbol;Acc:MGI:1916865]	1.05933	1.70563	0.000887758	1.43222e-05	3.08635	3.25229	6.91659e-45	6.02389e-31
ENSMUSG00000047712	Ust	uronyl-2-sulfotransferase [Source:MGI Symbol;Acc:MGI:2442406]	1.14115	1.68622	0.0073335	6.52146e-07	1.011	1.15407	0.0298213	0.0469863
ENSMUSG00000005824	Tnfsf14	tumor necrosis factor (ligand) superfamily, member 14 [Source:MGI Symbol;Acc:MGI:1355317]	1.20927	1.58681	9.76858e-10	1.13986e-09	1.45891	1.72666	1.31054e-12	8.36831e-10
ENSMUSG00000015709	Arnt2	aryl hydrocarbon receptor nuclear translocator 2 [Source:MGI Symbol;Acc:MGI:107188]	1.7502	1.52098	2.76857e-14	3.52283e-06	1.73961	2.42376	2.97212e-09	4.09192e-19
ENSMUSG00000031520	Vegfc	vascular endothelial growth factor C [Source:MGI Symbol;Acc:MGI:109124]	2.03907	1.50947	5.24339e-40	1.27938e-27	2.10152	1.6773	2.05299e-34	3.53782e-31
ENSMUSG00000037991	Rmi2	RecQ mediated genome instability 2 [Source:MGI Symbol;Acc:MGI:2685383]	1.52337	1.48022	1.30194e-27	6.80085e-31	1.6885	1.63933	4.48574e-29	3.41493e-43
ENSMUSG00000004730	Adgre1	adhesion G protein-coupled receptor E1 [Source:MGI Symbol;Acc:MGI:106912]	1.72504	1.46874	1.41282e-85	0	2.08028	2.00648	2.73275e-93	3.66944e-254
ENSMUSG00000028793	Rnf19b	ring finger protein 19B [Source:MGI Symbol;Acc:MGI:1922484]	1.4402	1.31015	3.53263e-111	1.26533e-210	2.76964	2.74153	4.96243e-271	0
ENSMUSG00000029553	Tfec	transcription factor EC [Source:MGI Symbol;Acc:MGI:1333760]	1.733	1.173	4.62878e-137	1.14255e-59	1.64901	1.73612	1.509e-83	6.93043e-50
ENSMUSG00000030789	Itgax	integrin alpha X [Source:MGI Symbol;Acc:MGI:96609]	2.24043	1.1535	9.56369e-16	0.00432487	3.34733	4.8594	1.45759e-43	3.04553e-112
ENSMUSG00000028459	Cd72	CD72 antigen [Source:MGI Symbol;Acc:MGI:88345]	1.93578	1.12534	7.06546e-44	9.20802e-26	2.09793	1.62046	9.0271e-47	4.74068e-29
ENSMUSG00000025938	Slco5a1	solute carrier organic anion transporter family, member 5A1 [Source:MGI Symbol;Acc:MGI:2443431]	-1.42626	-1.00858	1.39556e-10	3.08335e-07	-1.67672	-1.45787	8.75429e-14	5.45304e-09
ENSMUSG00000025194	Abcc2	ATP-binding cassette, sub-family C (CFTR/MRP), member 2 [Source:MGI Symbol;Acc:MGI:1352447]	-1.45926	-1.01002	1.42819e-06	0.000418004	-1.00024	-1.63016	0.0121332	2.04298e-06
ENSMUSG00000036362	P2ry13	purinergic receptor P2Y, G-protein coupled 13 [Source:MGI Symbol;Acc:MGI:1921441]	-1.22556	-1.02178	7.60355e-13	5.61527e-06	-1.76371	-1.46244	2.98722e-20	1.05004e-09
ENSMUSG00000109243	Gm45867	predicted gene 45867 [Source:MGI Symbol;Acc:MGI:5804982]	-1.58891	-1.08702	1.75708e-07	0.0408801	-2.67139	-1.34129	2.57622e-06	0.032249
ENSMUSG00000036086	Zranb3	zinc finger, RAN-binding domain containing 3 [Source:MGI Symbol;Acc:MGI:1918362]	-1.68932	-1.09716	2.05477e-149	1.79486e-137	-1.00716	-1.04118	2.05172e-31	9.82423e-53
ENSMUSG00000053687	Dpep2	dipeptidase 2 [Source:MGI Symbol;Acc:MGI:2442042]	-1.85877	-1.10456	1.88479e-34	1.91542e-06	-1.1567	-1.19366	4.50293e-10	3.04513e-05
ENSMUSG00000020836	Coro6	coronin 6 [Source:MGI Symbol;Acc:MGI:2183448]	-2.25247	-1.12603	7.40667e-10	0.000774469	-1.42505	-1.27848	0.0165224	6.57052e-05
ENSMUSG00000062980	Cped1	cadherin-like and PC-esterase domain containing 1 [Source:MGI Symbol;Acc:MGI:2444814]	-1.09715	-1.14866	6.41442e-10	1.37664e-14	-1.28346	-1.21253	4.1675e-13	5.38486e-13
ENSMUSG00000030699	Tbx6	T-box 6 [Source:MGI Symbol;Acc:MGI:102539]	-2.15014	-1.22872	0.000721959	0.0357917	-1.8682	-1.32726	0.0116069	0.0247456
ENSMUSG00000021846	Peli2	pellino 2 [Source:MGI Symbol;Acc:MGI:1891445]	-1.79302	-1.24197	8.3711e-44	5.86971e-39	-1.36008	-1.45474	1.83441e-21	1.91924e-44
ENSMUSG00000040852	Plekhh2	pleckstrin homology domain containing, family H (with MyTH4 domain) member 2 [Source:MGI Symbol;Acc:MGI:2146813]	-1.7	-1.24415	1.9271e-75	3.80579e-70	-1.35813	-1.44206	7.71082e-32	1.1169e-22
ENSMUSG00000015980	Lrrc27	leucine rich repeat containing 27 [Source:MGI Symbol;Acc:MGI:1923862]	-1.72551	-1.27021	1.84456e-116	1.6614e-61	-1.17682	-1.00384	7.20801e-56	1.29334e-39
ENSMUSG00000002897	Il17ra	interleukin 17 receptor A [Source:MGI Symbol;Acc:MGI:107399]	-1.94429	-1.27227	1.39396e-148	4.57659e-227	-2.29209	-2.04397	1.17577e-147	7.40341e-201
ENSMUSG00000004558	Ndrg2	N-myc downstream regulated gene 2 [Source:MGI Symbol;Acc:MGI:1352498]	-1.67131	-1.37485	8.69083e-26	2.44537e-14	-1.20378	-1.93117	5.91944e-09	3.33745e-25
ENSMUSG00000032750	Gab3	growth factor receptor bound protein 2-associated protein 3 [Source:MGI Symbol;Acc:MGI:2387324]	-2.04982	-1.37846	6.56205e-17	6.07064e-11	-1.11548	-1.49647	2.94655e-05	5.15695e-15
ENSMUSG00000043008	Klhl6	kelch-like 6 [Source:MGI Symbol;Acc:MGI:2686922]	-1.45522	-1.38281	7.00336e-67	1.45321e-179	-1.35011	-1.20738	6.2899e-38	4.56845e-64
ENSMUSG00000024544	Ldlrad4	low density lipoprotein receptor class A domain containing 4 [Source:MGI Symbol;Acc:MGI:1277150]	-1.84919	-1.52056	6.57502e-25	2.64554e-15	-1.2469	-1.11307	1.08751e-09	1.30285e-05
ENSMUSG00000028358	Zfp618	zinc finger protein 618 [Source:MGI Symbol;Acc:MGI:1919950]	-2.37561	-1.53637	8.01735e-73	9.70899e-25	-1.67865	-1.14759	2.07269e-23	3.2035e-06
ENSMUSG00000025993	Slc40a1	solute carrier family 40 (iron-regulated transporter), member 1 [Source:MGI Symbol;Acc:MGI:1315204]	-1.53936	-1.60225	1.66106e-38	1.71424e-43	-2.7674	-2.15705	1.74022e-70	3.81277e-65
ENSMUSG00000040314	Ctsg	cathepsin G [Source:MGI Symbol;Acc:MGI:88563]	-2.31372	-1.60603	0.00711085	0.0106224	-2.805	-2.83155	0.00902126	0.00129396
ENSMUSG00000027435	Cd93	CD93 antigen [Source:MGI Symbol;Acc:MGI:106664]	-1.93707	-1.61818	4.19144e-150	0	-1.2357	-1.29291	2.09705e-33	4.89704e-45
ENSMUSG00000029361	Nos1	nitric oxide synthase 1, neuronal [Source:MGI Symbol;Acc:MGI:97360]	-2.14297	-1.62683	8.00862e-29	4.30038e-20	-1.37514	-1.29045	7.6526e-09	8.9855e-09
ENSMUSG00000047473	Zfp30	zinc finger protein 30 [Source:MGI Symbol;Acc:MGI:99178]	-2.79064	-1.67378	1.01215e-15	5.66522e-05	-1.46846	-1.18464	4.47966e-05	0.00351288
ENSMUSG00000093482	Gm20619	predicted gene 20619 [Source:MGI Symbol;Acc:MGI:5313066]	-1.31402	-1.77962	4.17272e-14	9.97754e-43	-1.11898	-1.31888	1.8087e-09	3.93536e-17
ENSMUSG00000020264	Slc36a2	solute carrier family 36 (proton/amino acid symporter), member 2 [Source:MGI Symbol;Acc:MGI:1891430]	-3.99105	-1.78695	2.48538e-31	9.25225e-10	-2.65513	-1.48563	3.14525e-17	4.24243e-06
ENSMUSG00000079243	Xirp1	xin actin-binding repeat containing 1 [Source:MGI Symbol;Acc:MGI:1333878]	-3.1861	-1.79454	7.82724e-14	1.0726e-05	-2.62005	-2.65873	1.96801e-09	4.58038e-10
ENSMUSG00000027111	Itga6	integrin alpha 6 [Source:MGI Symbol;Acc:MGI:96605]	-2.29714	-1.81292	8.8825e-161	4.23143e-107	-1.14917	-1.30133	2.70561e-29	4.84171e-35
ENSMUSG00000021508	Cxcl14	chemokine (C-X-C motif) ligand 14 [Source:MGI Symbol;Acc:MGI:1888514]	-1.71036	-1.85015	3.09847e-56	4.28144e-225	-1.43268	-1.6133	2.2927e-38	3.05564e-79
ENSMUSG00000032377	Plscr4	phospholipid scramblase 4 [Source:MGI Symbol;Acc:MGI:2143267]	-2.55996	-1.86148	6.81115e-48	1.96976e-27	-1.41677	-1.57928	2.98646e-11	1.28474e-16
ENSMUSG00000038390	Gpr162	G protein-coupled receptor 162 [Source:MGI Symbol;Acc:MGI:1315214]	-2.63577	-1.87182	2.20052e-157	7.79551e-106	-1.04993	-1.00078	1.5066e-26	2.04738e-19
ENSMUSG00000052336	Cx3cr1	chemokine (C-X3-C motif) receptor 1 [Source:MGI Symbol;Acc:MGI:1333815]	-2.15115	-1.87491	4.34492e-118	2.24487e-83	-4.44181	-4.58	0	9.33177e-242
ENSMUSG00000041633	Kctd12b	potassium channel tetramerisation domain containing 12b [Source:MGI Symbol;Acc:MGI:2444667]	-2.61846	-1.88924	1.4448e-67	1.46774e-53	-1.20359	-1.4042	5.00814e-18	6.45167e-29
ENSMUSG00000030020	Prickle2	prickle planar cell polarity protein 2 [Source:MGI Symbol;Acc:MGI:1925144]	-2.9957	-1.90513	9.1382e-69	2.21158e-44	-1.26118	-1.34746	4.44496e-13	1.6954e-20
ENSMUSG00000030745	Il21r	interleukin 21 receptor [Source:MGI Symbol;Acc:MGI:1890475]	-1.65309	-1.92579	2.44433e-22	9.31643e-18	-1.32974	-1.17493	2.86951e-13	3.53603e-10
ENSMUSG00000062257	Opcml	opioid binding protein/cell adhesion molecule-like [Source:MGI Symbol;Acc:MGI:97397]	-2.96371	-1.92673	9.0703e-119	4.28644e-53	-1.49185	-1.40221	6.43119e-24	1.15023e-25
ENSMUSG00000028773	Fabp3	fatty acid binding protein 3, muscle and heart [Source:MGI Symbol;Acc:MGI:95476]	1.12395	-1.94103	2.91933e-06	6.47389e-06	-1.0673	-1.07094	0.0240938	0.00123477
ENSMUSG00000037224	Zfyve28	zinc finger, FYVE domain containing 28 [Source:MGI Symbol;Acc:MGI:2684992]	-2.52666	-2.20234	2.08683e-97	4.08218e-45	-1.43765	-1.21342	3.66815e-21	1.83649e-14
ENSMUSG00000022231	Sema5a	sema domain, seven thrombospondin repeats (type 1 and type 1-like), transmembrane domain (TM) and short cytoplasmic domain, (semaphorin) 5A [Source:MGI Symbol;Acc:MGI:107556]	-2.19628	-2.23969	1.32665e-24	6.2197e-24	-1.55506	-2.36716	4.10257e-09	8.50231e-18
ENSMUSG00000086291	Gm15513	predicted gene 15513 [Source:MGI Symbol;Acc:MGI:3782961]	-2.74336	-2.35316	3.77052e-22	6.56398e-19	-1.31444	-1.19241	6.79622e-05	2.32579e-08
ENSMUSG00000079173	Zan	zonadhesin [Source:MGI Symbol;Acc:MGI:106656]	-2.725	-2.40438	1.27326e-21	5.65038e-18	-2.26255	-1.51736	8.28336e-18	1.55042e-09
ENSMUSG00000052688	Rab7b	RAB7B, member RAS oncogene family [Source:MGI Symbol;Acc:MGI:2442295]	-2.12533	-2.41224	0	0	-1.03106	-1.28014	1.57356e-71	5.44779e-158
ENSMUSG00000034858	Fam214a	family with sequence similarity 214, member A [Source:MGI Symbol;Acc:MGI:2387648]	-2.58249	-2.42695	2.31265e-101	8.50806e-167	-1.25814	-1.30454	3.51281e-24	2.51371e-43
ENSMUSG00000085667	Gm12992	predicted gene 12992 [Source:MGI Symbol;Acc:MGI:3702644]	-2.42585	-2.43358	3.78073e-25	2.10081e-20	-1.27943	-1.00196	1.12233e-05	3.48483e-05
ENSMUSG00000011263	Exoc3l2	exocyst complex component 3-like 2 [Source:MGI Symbol;Acc:MGI:1921713]	-2.14542	-2.44844	1.728e-26	2.79336e-42	-1.3892	-1.16885	4.31089e-12	6.5986e-09
ENSMUSG00000060675	Plaat3	phospholipase A and acyltransferase 3 [Source:MGI Symbol;Acc:MGI:2179715]	-2.92549	-2.53429	5.42358e-16	1.12249e-11	-1.65817	-1.38314	6.8429e-07	0.000209862
ENSMUSG00000048120	Entpd1	ectonucleoside triphosphate diphosphohydrolase 1 [Source:MGI Symbol;Acc:MGI:102805]	-2.62535	-2.58814	1.62509e-142	4.00562e-254	-1.10095	-1.01102	3.11378e-27	2.85896e-31
ENSMUSG00000085006	BC021767	cDNA sequence BC021767 [Source:MGI Symbol;Acc:MGI:3615512]	-5.7211	-2.61368	2.64884e-28	5.76742e-14	-1.64491	-1.08523	2.49519e-07	0.000157612
ENSMUSG00000027200	Sema6d	sema domain, transmembrane domain (TM), and cytoplasmic domain, (semaphorin) 6D [Source:MGI Symbol;Acc:MGI:2387661]	-2.87977	-2.61521	2.15197e-17	1.73028e-09	-2.53153	-1.82717	1.23925e-07	0.000485466
ENSMUSG00000038370	Pcp4l1	Purkinje cell protein 4-like 1 [Source:MGI Symbol;Acc:MGI:1913675]	-2.33475	-2.65013	1.43039e-22	1.63707e-32	-1.2747	-1.96496	5.8199e-05	9.14312e-32
ENSMUSG00000028031	Dkk2	dickkopf WNT signaling pathway inhibitor 2 [Source:MGI Symbol;Acc:MGI:1890663]	-4.05041	-2.69457	0.000267373	0.00692729	-3.23853	-3.309	0.0129655	0.00653345
ENSMUSG00000057060	Slc35f3	solute carrier family 35, member F3 [Source:MGI Symbol;Acc:MGI:2444426]	-2.87141	-2.7125	4.10425e-145	2.85458e-166	-1.47164	-1.69231	2.85799e-38	1.51351e-72
ENSMUSG00000109366	Gm44698	predicted gene 44698 [Source:MGI Symbol;Acc:MGI:5753274]	-3.14878	-2.78778	1.77863e-07	0.000371045	-1.57593	-2.01331	0.00573907	0.0409029
ENSMUSG00000084821	Gm15880	predicted gene 15880 [Source:MGI Symbol;Acc:MGI:3802014]	-3.37344	-2.82802	2.37636e-17	2.1616e-09	-1.29669	-1.10471	0.000525095	0.0168816
ENSMUSG00000055322	Tns1	tensin 1 [Source:MGI Symbol;Acc:MGI:104552]	-3.68337	-2.83432	2.54349e-150	1.71687e-24	-1.44945	-1.04275	1.195e-17	9.07498e-14
ENSMUSG00000033730	Egr3	early growth response 3 [Source:MGI Symbol;Acc:MGI:1306780]	-4.21269	-2.92177	3.0833e-153	1.63201e-64	-2.21475	-1.69123	2.47737e-30	3.48479e-15
ENSMUSG00000018126	Baiap2l2	BAI1-associated protein 2-like 2 [Source:MGI Symbol;Acc:MGI:2652819]	-2.25479	-2.96617	0.00229639	1.4443e-08	-1.30683	-1.41221	0.0436731	0.00593008
ENSMUSG00000036526	Card11	caspase recruitment domain family, member 11 [Source:MGI Symbol;Acc:MGI:1916978]	-3.25679	-2.99897	4.88777e-214	0	-1.54367	-1.64146	3.23202e-36	7.16593e-105
ENSMUSG00000035342	Lzts2	leucine zipper, putative tumor suppressor 2 [Source:MGI Symbol;Acc:MGI:2385095]	-2.82031	-3.00275	9.9814e-43	3.78356e-145	-1.02173	-1.01632	3.68489e-09	2.15169e-15
ENSMUSG00000102224	4930447F24Rik	RIKEN cDNA 4930447F24 gene [Source:MGI Symbol;Acc:MGI:1924123]	-2.8678	-3.00645	6.57903e-59	5.09595e-12	-1.51328	-1.93114	1.35954e-18	2.15001e-15
ENSMUSG00000045092	S1pr1	sphingosine-1-phosphate receptor 1 [Source:MGI Symbol;Acc:MGI:1096355]	-3.42561	-3.20829	0	3.0744e-293	-1.08573	-1.38196	6.10154e-48	1.66811e-53
ENSMUSG00000057706	Mex3b	mex3 RNA binding family member B [Source:MGI Symbol;Acc:MGI:1918252]	-3.77901	-3.30776	1.37699e-70	7.26092e-61	-2.12981	-2.59392	4.02943e-29	4.23233e-44
ENSMUSG00000024534	Sncaip	synuclein, alpha interacting protein (synphilin) [Source:MGI Symbol;Acc:MGI:1915097]	-3.17743	-3.4451	1.01585e-15	9.28342e-11	-2.03295	-1.62046	2.46172e-06	0.000296745
ENSMUSG00000026463	Atp2b4	ATPase, Ca++ transporting, plasma membrane 4 [Source:MGI Symbol;Acc:MGI:88111]	-4.89899	-3.61517	3.46433e-67	1.24289e-37	-1.96479	-1.53045	4.03835e-19	4.22869e-11
ENSMUSG00000039109	F13a1	coagulation factor XIII, A1 subunit [Source:MGI Symbol;Acc:MGI:1921395]	-3.31749	-3.7642	1.14568e-53	8.57013e-57	-1.81569	-3.03355	1.26253e-17	2.25643e-43
ENSMUSG00000040627	Aicda	activation-induced cytidine deaminase [Source:MGI Symbol;Acc:MGI:1342279]	-2.84188	-3.85682	1.22997e-58	5.46652e-125	-2.13068	-2.17254	3.5157e-54	2.42309e-75
ENSMUSG00000022861	Dgkg	diacylglycerol kinase, gamma [Source:MGI Symbol;Acc:MGI:105060]	-3.27448	-3.93857	3.43951e-35	3.46812e-40	-1.19747	-1.3373	2.89278e-05	5.57679e-07
ENSMUSG00000047139	Cd24a	CD24a antigen [Source:MGI Symbol;Acc:MGI:88323]	-3.3215	-4.1925	5.17895e-66	1.30518e-51	-1.91062	-2.7706	2.26335e-14	1.10803e-99
ENSMUSG00000020681	Ace	angiotensin I converting enzyme (peptidyl-dipeptidase A) 1 [Source:MGI Symbol;Acc:MGI:87874]	-2.93091	-4.24441	5.48745e-11	8.22169e-13	-2.05071	-2.78662	1.7248e-08	2.53422e-05
ENSMUSG00000094626	Tmem121b	transmembrane protein 121B [Source:MGI Symbol;Acc:MGI:2136977]	-6.40637	-4.44325	5.33701e-14	7.12171e-20	-4.40336	-6.21256	1.84485e-10	4.64771e-18
ENSMUSG00000025141	Myadml2	myeloid-associated differentiation marker-like 2 [Source:MGI Symbol;Acc:MGI:1915765]	-5.46617	-4.51836	3.85815e-12	1.77242e-14	-1.43716	-1.36046	0.021742	5.32562e-05
ENSMUSG00000120309	ENSMUSG00000120309	novel transcript	-6.01578	-4.56909	2.70687e-09	4.05546e-09	-2.10134	-1.31597	0.000535812	0.0172326
ENSMUSG00000116530	Gm32312	predicted gene, 32312 [Source:MGI Symbol;Acc:MGI:5591471]	-3.98507	-5.41496	3.85403e-14	7.27539e-10	-1.41731	-1.74641	0.012023	0.0034546
ENSMUSG00000030329	Pianp	PILR alpha associated neural protein [Source:MGI Symbol;Acc:MGI:2441908]	-3.91522	-5.58305	1.86721e-13	2.514e-11	-3.06075	-1.65468	0.000228365	1.41925e-05
ENSMUSG00000040229	Gpr34	G protein-coupled receptor 34 [Source:MGI Symbol;Acc:MGI:1346334]	-5.43826	-6.2026	1.13583e-72	1.53996e-73	-1.4664	-1.77791	1.73986e-12	3.73315e-26
ENSMUSG00000028396	2310002L09Rik	RIKEN cDNA 2310002L09 gene [Source:MGI Symbol;Acc:MGI:1916780]	-6.28713	-7.76335	8.33665e-27	2.28252e-15	-1.56098	-1.49902	2.6777e-07	1.93393e-08
ENSMUSG00000051504	Siglech	sialic acid binding Ig-like lectin H [Source:MGI Symbol;Acc:MGI:2443256]	-4.62065	-7.91503	2.95363e-09	3.14565e-15	-2.24618	-2.2948	0.00281918	2.03498e-08

## Sheet: Sh2-Oppossite responder genes
Suplemmentary Table 2. Specific LPS-responder genes with strong over- or under-expression. Significance thresholds: |log2FC| > 1, padj < 0.05
Gene ID	Gene Name	Gene Description	FC 12LPS vs 12C	FC 24LPS vs 24C	padj 12LPS vs 12C	padj 24LPS vs 24C	FC 12IL4 vs 12C	FC 24IL4 vs 24C	padj 12IL4 vs 12C	padj 24IL4 vs 24C
ENSMUSG00000031722	Hp	haptoglobin [Source:MGI Symbol;Acc:MGI:96211]	4.20012	4.08672	0	9.729305584144777e-120	-2.05695	-2.95627	3.0649514657600304e-15	3.2808260734165692e-40
ENSMUSG00000046245	Pilra	paired immunoglobin-like type 2 receptor alpha [Source:MGI Symbol;Acc:MGI:2450529]	5.13339	4.81942	0	0	-1.67117	-1.45825	5.1861881690147e-6	1.4233473923615e-6
ENSMUSG00000025429	Pstpip2	proline-serine-threonine phosphatase-interacting protein 2 [Source:MGI Symbol;Acc:MGI:1335088]	3.8481	3.6783	1.4201727786176197e-267	0	-1.1465	-1.13795	2.11487894137378e-8	8.22767033084819e-8
ENSMUSG00000051439	Cd14	CD14 antigen [Source:MGI Symbol;Acc:MGI:88318]	2.02534	1.64938	1.58903611296202e-238	0	-1.79243	-1.95818	9.93198640651381e-130	4.2795559462554194e-176
ENSMUSG00000035356	Nfkbiz	nuclear factor of kappa light polypeptide gene enhancer in B cells inhibitor, zeta [Source:MGI Symbol;Acc:MGI:1931595]	2.8221	3.4703	1.47816389760157e-167	0	-1.80304	-1.36127	5.411104393860659e-23	9.07143511371541e-16
ENSMUSG00000023349	Clec4n	C-type lectin domain family 4, member n [Source:MGI Symbol;Acc:MGI:1861231]	3.11713	2.81018	2.28193324983781e-127	4.659931882736439e-78	-1.85583	-1.15507	7.39624783558637e-12	0.00237267
ENSMUSG00000017002	Slpi	secretory leukocyte peptidase inhibitor [Source:MGI Symbol;Acc:MGI:109297]	2.73674	1.96074	3.42624282077139e-91	1.50268782839398e-74	-1.76576	-2.74163	1.78979029712703e-8	1.06343400399988e-34
ENSMUSG00000048498	Cd300e	CD300E molecule [Source:MGI Symbol;Acc:MGI:2387602]	2.64514	1.94238	5.85728769611446e-91	1.51027890241992e-24	-1.78006	-1.80178	3.33752926204847e-9	4.9298065167021e-4
ENSMUSG00000045502	Hcar2	hydroxycarboxylic acid receptor 2 [Source:MGI Symbol;Acc:MGI:1933383]	2.93782	2.70874	6.4601599719954e-91	1.06828679276639e-128	-1.78422	-1.82254	1.13575965857953e-6	1.35847628266478e-9
ENSMUSG00000015340	Cybb	cytochrome b-245, beta polypeptide [Source:MGI Symbol;Acc:MGI:88574]	1.91495	1.71701	1.1851961701554098e-84	0	-1.16257	-1.34617	1.50476439257034e-19	1.99339401998579e-64
ENSMUSG00000040152	Thbs1	thrombospondin 1 [Source:MGI Symbol;Acc:MGI:98737]	5.21805	5.80463	5.446505680172421e-61	0	-2.4284	-1.64474	0.00432151	0.00614509
ENSMUSG00000027995	Tlr2	toll-like receptor 2 [Source:MGI Symbol;Acc:MGI:1346060]	1.15863	1.3901	1.31274197795357e-59	0	-1.77729	-1.39641	2.7961650674259896e-121	3.361981958844479e-152
ENSMUSG00000050737	Ptges	prostaglandin E synthase [Source:MGI Symbol;Acc:MGI:1927593]	2.85105	3.19089	9.0839666823943e-50	4.49376799697331e-142	-1.20243	-1.11004	0.00100312	1.9106004073754e-4
ENSMUSG00000053846	Lipg	lipase, endothelial [Source:MGI Symbol;Acc:MGI:1341803]	3.0636	2.79407	1.25907217332574e-39	1.07978628283589e-22	-1.30562	-1.95784	0.0110241	0.0113441
ENSMUSG00000080316	Spaca6	sperm acrosome associated 6 [Source:MGI Symbol;Acc:MGI:1922452]	2.19171	2.773	1.64948639816917e-38	1.1285344500569996e-109	-2.29582	-1.88634	4.27708500221632e-15	7.96976676413232e-9
ENSMUSG00000026994	Galnt3	polypeptide N-acetylgalactosaminyltransferase 3 [Source:MGI Symbol;Acc:MGI:894695]	1.14375	1.61464	1.23127375218948e-37	9.96686555056779e-63	-1.57353	-1.25187	2.93108876788709e-20	6.21447811512196e-11
ENSMUSG00000025804	Ccr1	chemokine (C-C motif) receptor 1 [Source:MGI Symbol;Acc:MGI:104618]	2.31097	2.97946	5.71921468104304e-26	1.82760316331094e-70	-1.32356	-1.04903	0.0053552	0.0119681
ENSMUSG00000013974	Mcemp1	mast cell expressed membrane protein 1 [Source:MGI Symbol;Acc:MGI:1916439]	1.82031	2.23283	1.73957337285218e-24	9.54912538594548e-36	-1.04692	-1.05273	0.00199327	0.0334635
ENSMUSG00000055561	Spink5	serine peptidase inhibitor, Kazal type 5 [Source:MGI Symbol;Acc:MGI:1919682]	2.1017	2.08352	1.69180305916554e-23	1.33290863208324e-17	-1.84793	-1.29551	0.00129849	0.0121196
ENSMUSG00000059108	Ifitm6	interferon induced transmembrane protein 6 [Source:MGI Symbol;Acc:MGI:2686976]	1.08639	1.71626	1.12261224011382e-17	2.92424479067281e-69	-1.46179	-1.87124	5.36528930679876e-17	4.4594648537038e-28
ENSMUSG00000036766	Dner	delta/notch-like EGF repeat containing [Source:MGI Symbol;Acc:MGI:2152889]	1.29366	1.20539	2.52636763209714e-13	5.91335207889262e-17	-1.19842	-1.54014	2.65688085814747e-5	1.10048114385988e-6
ENSMUSG00000050994	Adgb	androglobin [Source:MGI Symbol;Acc:MGI:3605549]	1.90065	1.51696	1.2114582981737e-12	1.21614993457565e-6	-1.81598	-2.13242	0.0147737	0.0046765
ENSMUSG00000017724	Etv4	ets variant 4 [Source:MGI Symbol;Acc:MGI:99423]	1.6967	1.23371	9.73737050491584e-12	1.12901895126707e-7	-1.13183	-1.12416	0.0167433	0.0055959
ENSMUSG00000018920	Cxcl16	chemokine (C-X-C motif) ligand 16 [Source:MGI Symbol;Acc:MGI:1932682]	1.03212	1.8997	6.22844622640888e-10	1.2975506309115298e-19	-1.47891	-1.16152	1.35694975951414e-6	5.5613055140567e-4
ENSMUSG00000055782	Abcd2	ATP-binding cassette, sub-family D (ALD), member 2 [Source:MGI Symbol;Acc:MGI:1349467]	-2.78618	-2.22545	5.36427788471959e-256	1.87071647078297e-243	1.16426	1.13945	1.82229940367511e-70	1.31588755651636e-119
ENSMUSG00000021876	Rnase4	ribonuclease, RNase A family 4 [Source:MGI Symbol;Acc:MGI:1926217]	-3.93501	-3.18797	2.0500220634861995e-171	6.850383566500857e-210	1.11478	1.32257	1.14852731943653e-22	3.2808260734165692e-40
ENSMUSG00000004105	Angptl2	angiopoietin-like 2 [Source:MGI Symbol;Acc:MGI:1347002]	-2.11177	-1.69615	1.6662786404655396e-146	3.41403395199219e-129	1.26519	1.35644	8.18564504823118e-50	1.16627830313877e-62
ENSMUSG00000026712	Mrc1	mannose receptor, C type 1 [Source:MGI Symbol;Acc:MGI:97142]	-2.48324	-1.15647	9.71365281113332e-74	9.55023732111797e-14	4.53114	5.22379	0	0
ENSMUSG00000026832	Cytip	cytohesin 1 interacting protein [Source:MGI Symbol;Acc:MGI:2183535]	-2.5733	-2.85833	5.31180336052174e-67	3.93434163571897e-81	1.78662	1.83365	1.5213668404026196e-89	1.9336380180277394e-104
ENSMUSG00000020053	Igf1	insulin-like growth factor 1 [Source:MGI Symbol;Acc:MGI:96432]	-1.04705	-2.07709	1.31870603941367e-61	0	1.83084	1.6950485966084201	4.94042553293321e-218	7.86079529959432e-252
ENSMUSG00000039270	Megf9	multiple EGF-like-domains 9 [Source:MGI Symbol;Acc:MGI:1918264]	-1.74086	-1.58968	4.5981942643824105e-59	6.2137473188365e-74	1.35294	1.02722	8.3592441090224e-31	1.7274505038356e-12
ENSMUSG00000020689	Itgb3	integrin beta 3 [Source:MGI Symbol;Acc:MGI:96612]	-3.6666	-2.25321	3.82892906634769e-47	1.3319170946679897e-20	1.31405	1.55834	3.07358672323507e-14	7.22496411922232e-33
ENSMUSG00000015222	Map2	microtubule-associated protein 2 [Source:MGI Symbol;Acc:MGI:97175]	-1.46806	-1.04083	9.93638788361689e-32	6.76218931686443e-16	1.57426	1.44023	2.05501533685904e-41	1.2295081189577396e-28
ENSMUSG00000045287	Rtn4rl1	reticulon 4 receptor-like 1 [Source:MGI Symbol;Acc:MGI:2661375]	-4.15081	-4.14145	4.83175295045661e-29	6.10948312122573e-29	2.0366	1.95504	1.00205352522851e-27	2.55625927245827e-41
ENSMUSG00000027765	P2ry1	purinergic receptor P2Y, G-protein coupled 1 [Source:MGI Symbol;Acc:MGI:105049]	-1.35576	-1.3597	5.1852992114084704e-24	8.41182304428091e-22	1.76924	1.94614	6.32822133321293e-60	6.61395703651264e-73
ENSMUSG00000000318	Clec10a	C-type lectin domain family 10, member A [Source:MGI Symbol;Acc:MGI:96975]	-2.06263	-1.61481	2.53740942827107e-15	1.6877087891400699e-16	4.52561	4.30572	1.3249089007934392e-162	0
ENSMUSG00000029648	Flt1	FMS-like tyrosine kinase 1 [Source:MGI Symbol;Acc:MGI:95558]	-1.0918	-1.07556	4.3040733761708805e-14	1.48729700283356e-25	2.69533	3.068	6.576001026456169e-100	7.876520534736698e-153
ENSMUSG00000009614	Sardh	sarcosine dehydrogenase [Source:MGI Symbol;Acc:MGI:2183102]	-2.63726	-2.34156	2.02844596675145e-13	1.73325129187562e-8	1.2014	1.34462	2.38310839855902e-7	3.12052163276434e-8
ENSMUSG00000015396	Cd83	CD83 antigen [Source:MGI Symbol;Acc:MGI:1328316]	-1.58967	-2.76933	7.26778508350138e-5	1.5272963239959e-10	1.89233	1.8217	2.81097018115444e-18	2.788514260857549e-28
ENSMUSG00000020601	Trib2	tribbles pseudokinase 2 [Source:MGI Symbol;Acc:MGI:2145021]	-1.63931	-1.55118	1.9995026705334e-4	1.4523286137115e-4	1.56762	1.5851	8.14552993467553e-6	1.40039275534494e-5
ENSMUSG00000054134	Umodl1	uromodulin-like 1 [Source:MGI Symbol;Acc:MGI:1929785]	-4.18339	-3.99647	4.0836436351806e-4	0.0314345	1.35318	1.92476	0.0241798	0.0362785
ENSMUSG00000079049	Serpinb1c	serine (or cysteine) peptidase inhibitor, clade B, member 1c [Source:MGI Symbol;Acc:MGI:2445363]	-1.33743	-2.39234	4.4875670963573e-4	9.796408254069321e-14	1.75955	1.93684	3.0306004692593e-9	2.5011493998224296e-35
ENSMUSG00000040963	Asgr2	asialoglycoprotein receptor 2 [Source:MGI Symbol;Acc:MGI:88082]	-1.95385	-1.66308	0.0149738	0.0429815	1.88741	2.32792	4.4683021615837e-4	1.46162950865813e-8
ENSMUSG00000004814	Ccl24	chemokine (C-C motif) ligand 24 [Source:MGI Symbol;Acc:MGI:1928953]	-2.1927	-3.89045	0.0168985	0.00779129	5.13127	6.63781	6.060811432815639e-107	7.361511890620849e-133
ENSMUSG00000044485	Klk1b11	kallikrein 1-related peptidase b11 [Source:MGI Symbol;Acc:MGI:892023]	-1.51836	-2.74436	0.0181286	1.24992283641764e-8	2.25973	2.02848	1.61258671175752e-10	6.259026306944811e-17

## Sheet: Sh3-Specific LPS-responder gen
Suplemmentary Table 3. Specific LPS-responder genes with strong over- or under-expression. Significance thresholds: |log2FC| > 1, padj < 0.05
Gene ID	Gene Name	Gene Description	FC 12LPS vs 12C	FC 24LPS vs 24C	padj 12LPS vs 12C	padj 24LPS vs 24C
ENSMUSG00000027399	Il1a	interleukin 1 alpha [Source:MGI Symbol;Acc:MGI:96542]	13.8631	14.9144	3.51172e-36	2.11416e-58
ENSMUSG00000025746	Il6	interleukin 6 [Source:MGI Symbol;Acc:MGI:96559]	10.7191	12.2964	3.33574e-47	1.29804e-39
ENSMUSG00000085949	Gm14275	predicted gene 14275 [Source:MGI Symbol;Acc:MGI:3649537]	11.269	12.2035	8.37827e-33	3.54034e-39
ENSMUSG00000020826	Nos2	nitric oxide synthase 2, inducible [Source:MGI Symbol;Acc:MGI:97361]	11.5571	12.2001	2.64643e-96	6.08534e-93
ENSMUSG00000052270	Fpr2	formyl peptide receptor 2 [Source:MGI Symbol;Acc:MGI:1278319]	9.6404	12.0359	2.36634e-24	8.07639e-38
ENSMUSG00000029379	Cxcl3	chemokine (C-X-C motif) ligand 3 [Source:MGI Symbol;Acc:MGI:3037818]	14.1741	11.8905	1.61332e-52	3.65932e-35
ENSMUSG00000038067	Csf3	colony stimulating factor 3 (granulocyte) [Source:MGI Symbol;Acc:MGI:1339751]	12.1826	10.9809	1.76365e-61	1.2535e-72
ENSMUSG00000062345	Serpinb2	serine (or cysteine) peptidase inhibitor, clade B, member 2 [Source:MGI Symbol;Acc:MGI:97609]	7.24508	10.9433	2.14775e-112	1.36142e-31
ENSMUSG00000026390	Marco	macrophage receptor with collagenous structure [Source:MGI Symbol;Acc:MGI:1309998]	11.0555	10.5955	2.33878e-210	1.31861e-127
ENSMUSG00000026875	Traf1	TNF receptor-associated factor 1 [Source:MGI Symbol;Acc:MGI:101836]	9.20397	10.2126	0	1.70956e-140
ENSMUSG00000090231	Cfb	complement factor B [Source:MGI Symbol;Acc:MGI:105975]	10.5109	9.63018	7.64912e-29	1.3454e-23
ENSMUSG00000026822	Lcn2	lipocalin 2 [Source:MGI Symbol;Acc:MGI:96757]	10.8915	9.61875	0	0
ENSMUSG00000058427	Cxcl2	chemokine (C-X-C motif) ligand 2 [Source:MGI Symbol;Acc:MGI:1340094]	9.18364	9.48652	0	1.8864e-53
ENSMUSG00000054905	Stfa3	stefin A3 [Source:MGI Symbol;Acc:MGI:106196]	9.02653	9.439	1.75412e-20	4.38652e-23
ENSMUSG00000029409	U90926	cDNA sequence U90926 [Source:MGI Symbol;Acc:MGI:1930915]	11.5659	9.35919	5.09194e-35	2.08999e-22
ENSMUSG00000034394	Lif	leukemia inhibitory factor [Source:MGI Symbol;Acc:MGI:96787]	3.26332	9.15758	1.66098e-08	1.74006e-21
ENSMUSG00000038521	C1s1	complement component 1, s subcomponent 1 [Source:MGI Symbol;Acc:MGI:1355312]	4.72237	8.94834	6.96647e-10	5.32106e-20
ENSMUSG00000035274	Tpbg	trophoblast glycoprotein [Source:MGI Symbol;Acc:MGI:1341264]	8.53272	8.40549	2.93422e-18	1.84805e-17
ENSMUSG00000045551	Fpr1	formyl peptide receptor 1 [Source:MGI Symbol;Acc:MGI:107443]	8.33566	8.36365	3.1051e-54	1.82816e-55
ENSMUSG00000026980	Ly75	lymphocyte antigen 75 [Source:MGI Symbol;Acc:MGI:106662]	6.61263	8.32015	9.85267e-11	7.91355e-17
ENSMUSG00000009093	Gstt4	glutathione S-transferase, theta 4 [Source:MGI Symbol;Acc:MGI:1923136]	10.2532	8.30322	2.79358e-27	6.68122e-18
ENSMUSG00000060183	Cxcl11	chemokine (C-X-C motif) ligand 11 [Source:MGI Symbol;Acc:MGI:1860203]	9.04347	8.23712	1.59631e-20	8.49993e-16
ENSMUSG00000018916	Csf2	colony stimulating factor 2 (granulocyte-macrophage) [Source:MGI Symbol;Acc:MGI:1339752]	7.85825	8.12151	2.94735e-15	1.36941e-15
ENSMUSG00000094733	Csta3	cystatin A family member 3 [Source:MGI Symbol;Acc:MGI:3644688]	9.00663	8.05717	9.2941e-21	8.30976e-17
ENSMUSG00000054203	Ifi205	interferon activated gene 205 [Source:MGI Symbol;Acc:MGI:101847]	8.38803	7.98266	3.77606e-49	3.1219e-88
ENSMUSG00000019929	Dcn	decorin [Source:MGI Symbol;Acc:MGI:94872]	9.50941	7.85663	2.33859e-23	1.00459e-24
ENSMUSG00000105504	Gbp5	guanylate binding protein 5 [Source:MGI Symbol;Acc:MGI:2429943]	11.2752	7.84801	1.15563e-52	1.1938e-84
ENSMUSG00000097418	Mir155hg	Mir155 host gene (non-protein coding) [Source:MGI Symbol;Acc:MGI:5477161]	8.47129	7.80022	4.09947e-43	2.74607e-24
ENSMUSG00000037989	Wnk2	WNK lysine deficient protein kinase 2 [Source:MGI Symbol;Acc:MGI:1922857]	4.19709	7.74369	1.48684e-13	3.15598e-14
ENSMUSG00000095609	Gm21188	predicted gene, 21188 [Source:MGI Symbol;Acc:MGI:5434543]	6.98523	7.51189	1.10171e-11	5.73787e-13
ENSMUSG00000016283	H2-M2	histocompatibility 2, M region locus 2 [Source:MGI Symbol;Acc:MGI:95914]	7.8812	7.4671	0	5.00826e-167
ENSMUSG00000027514	Zbp1	Z-DNA binding protein 1 [Source:MGI Symbol;Acc:MGI:1927449]	6.69908	7.42773	6.59425e-58	2.74127e-32
ENSMUSG00000027962	Vcam1	vascular cell adhesion molecule 1 [Source:MGI Symbol;Acc:MGI:98926]	8.54585	7.41889	2.06215e-18	2.51959e-12
ENSMUSG00000057346	Apol9a	apolipoprotein L 9a [Source:MGI Symbol;Acc:MGI:3606001]	5.95877	7.27848	1.67549e-38	8.1605e-31
ENSMUSG00000095029	Gm36079	predicted gene, 36079 [Source:MGI Symbol;Acc:MGI:5595238]	7.4327	7.26979	5.17133e-13	2.75677e-11
ENSMUSG00000064246	Chil1	chitinase-like 1 [Source:MGI Symbol;Acc:MGI:1340899]	8.12195	7.24537	2.24505e-16	6.38334e-12
ENSMUSG00000022534	Mefv	Mediterranean fever [Source:MGI Symbol;Acc:MGI:1859396]	4.8436	7.23646	6.02218e-08	1.33169e-11
ENSMUSG00000020363	Gfpt2	glutamine fructose-6-phosphate transaminase 2 [Source:MGI Symbol;Acc:MGI:1338883]	4.50047	7.12414	1.17574e-12	2.00265e-12
ENSMUSG00000024402	Lta	lymphotoxin A [Source:MGI Symbol;Acc:MGI:104797]	6.42364	7.10665	4.23182e-10	1.83271e-10
ENSMUSG00000038168	P3h2	prolyl 3-hydroxylase 2 [Source:MGI Symbol;Acc:MGI:2146663]	6.5978	7.01818	4.11149e-09	2.35679e-10
ENSMUSG00000107075	Gm43068	predicted gene 43068 [Source:MGI Symbol;Acc:MGI:5663205]	3.28333	6.94313	3.75481e-07	1.31395e-10
ENSMUSG00000114608	Gm36161	predicted gene, 36161 [Source:MGI Symbol;Acc:MGI:5595320]	6.3172	6.92058	3.14111e-08	3.24453e-09
ENSMUSG00000025481	Urah	urate (5-hydroxyiso-) hydrolase [Source:MGI Symbol;Acc:MGI:1916142]	6.45351	6.91413	3.34437e-09	5.00451e-10
ENSMUSG00000030156	Cd69	CD69 antigen [Source:MGI Symbol;Acc:MGI:88343]	5.11648	6.88186	2.20555e-61	2.35382e-26
ENSMUSG00000028583	Pdpn	podoplanin [Source:MGI Symbol;Acc:MGI:103098]	5.14322	6.8317	9.42828e-29	2.1825e-25
ENSMUSG00000026725	Tnn	tenascin N [Source:MGI Symbol;Acc:MGI:2665790]	4.86501	6.81824	5.00186e-13	2.01393e-08
ENSMUSG00000079597	Cstdc4	cystatin domain containing 4 [Source:MGI Symbol;Acc:MGI:3645124]	10.009	6.80649	3.44411e-26	3.08197e-18
ENSMUSG00000120140	Gm19765	predicted gene, 19765 [Source:NCBI gene (formerly Entrezgene);Acc:102638993]	5.845	6.75789	3.97042e-12	1.51537e-10
ENSMUSG00000033213	AA467197	expressed sequence AA467197 [Source:MGI Symbol;Acc:MGI:3034182]	4.93553	6.70549	3.02748e-14	6.33039e-11
ENSMUSG00000020838	Slc6a4	solute carrier family 6 (neurotransmitter transporter, serotonin), member 4 [Source:MGI Symbol;Acc:MGI:96285]	4.19922	6.60386	0.00244705	1.89799e-08
ENSMUSG00000020651	Slc26a4	solute carrier family 26, member 4 [Source:MGI Symbol;Acc:MGI:1346029]	5.40996	6.56432	1.03093e-10	1.56103e-08
ENSMUSG00000103845	Gm19026	predicted gene, 19026 [Source:MGI Symbol;Acc:MGI:5011211]	5.17263	6.55681	3.67419e-14	5.10642e-71
ENSMUSG00000032915	Adgre4	adhesion G protein-coupled receptor E4 [Source:MGI Symbol;Acc:MGI:1196464]	4.80148	6.50563	1.38282e-07	1.26324e-08
ENSMUSG00000095834	Tdgf1-ps1	teratocarcinoma-derived growth factor, pseudogene 1 [Source:MGI Symbol;Acc:MGI:107367]	6.55545	6.47447	1.80154e-08	5.12758e-08
ENSMUSG00000028654	Mycl	v-myc avian myelocytomatosis viral oncogene lung carcinoma derived [Source:MGI Symbol;Acc:MGI:96799]	8.85898	6.47178	8.90155e-20	9.67833e-08
ENSMUSG00000020407	Upp1	uridine phosphorylase 1 [Source:MGI Symbol;Acc:MGI:1097668]	5.32597	6.46866	9.35354e-20	1.57315e-30
ENSMUSG00000012428	Steap4	STEAP family member 4 [Source:MGI Symbol;Acc:MGI:1923560]	4.07761	6.46296	0.0351681	3.0602e-08
ENSMUSG00000084996	Gm11419	predicted gene 11419 [Source:MGI Symbol;Acc:MGI:3651781]	4.62879	6.41372	7.59166e-09	3.83556e-09
ENSMUSG00000110500	Gm32568	predicted gene, 32568 [Source:MGI Symbol;Acc:MGI:5591727]	5.19045	6.3971	9.02963e-09	2.56591e-08
ENSMUSG00000036206	Sh3bp4	SH3-domain binding protein 4 [Source:MGI Symbol;Acc:MGI:2138297]	3.62825	6.3754	0.000569173	4.82681e-08
ENSMUSG00000109341	Gm30873	predicted gene, 30873 [Source:MGI Symbol;Acc:MGI:5590032]	5.98707	6.34835	4.82558e-08	2.37701e-07
ENSMUSG00000118607	Gm7592	predicted gene 7592 [Source:MGI Symbol;Acc:MGI:3644077]	3.83372	6.3434	9.48868e-12	1.01984e-30
ENSMUSG00000040264	Gbp2b	guanylate binding protein 2b [Source:MGI Symbol;Acc:MGI:95666]	6.51048	6.33167	7.60106e-43	1.28504e-77
ENSMUSG00000022126	Acod1	aconitate decarboxylase 1 [Source:MGI Symbol;Acc:MGI:103206]	6.24769	6.29468	0	0
ENSMUSG00000000957	Mmp14	matrix metallopeptidase 14 (membrane-inserted) [Source:MGI Symbol;Acc:MGI:101900]	7.87222	6.28309	7.75734e-15	7.51592e-08
ENSMUSG00000066684	Pilrb1	paired immunoglobin-like type 2 receptor beta 1 [Source:MGI Symbol;Acc:MGI:2450532]	5.70885	6.27006	4.43013e-179	2.86038e-127
ENSMUSG00000006529	Itih1	inter-alpha trypsin inhibitor, heavy chain 1 [Source:MGI Symbol;Acc:MGI:96618]	4.96991	6.26201	0.000290445	9.2666e-07
ENSMUSG00000026604	Ptpn14	protein tyrosine phosphatase, non-receptor type 14 [Source:MGI Symbol;Acc:MGI:102467]	7.50905	6.25766	1.22986e-22	2.5458e-27
ENSMUSG00000104713	Gbp6	guanylate binding protein 6 [Source:MGI Symbol;Acc:MGI:2140937]	5.6271	6.24023	1.04959e-26	1.87041e-35
ENSMUSG00000040253	Gbp7	guanylate binding protein 7 [Source:MGI Symbol;Acc:MGI:2444421]	6.12388	6.16543	2.37368e-111	7.32342e-172
ENSMUSG00000035042	Ccl5	chemokine (C-C motif) ligand 5 [Source:MGI Symbol;Acc:MGI:98262]	7.24431	6.12117	0	0
ENSMUSG00000028071	Sh2d2a	SH2 domain containing 2A [Source:MGI Symbol;Acc:MGI:1351596]	4.34926	6.11974	4.79953e-08	6.27618e-07
ENSMUSG00000097804	Gm16685	predicted gene, 16685 [Source:MGI Symbol;Acc:MGI:4439609]	7.38077	6.0971	1.52106e-12	4.48964e-07
ENSMUSG00000029417	Cxcl9	chemokine (C-X-C motif) ligand 9 [Source:MGI Symbol;Acc:MGI:1352449]	6.58338	6.09413	2.08764e-09	7.52025e-07
ENSMUSG00000000204	Slfn4	schlafen 4 [Source:MGI Symbol;Acc:MGI:1329010]	6.2645	6.0814	3.94435e-62	0
ENSMUSG00000027800	Tm4sf1	transmembrane 4 superfamily member 1 [Source:MGI Symbol;Acc:MGI:104678]	5.39038	6.06455	1.58018e-45	0
ENSMUSG00000056133	Unc93a2	unc-93 homolog A2 [Source:MGI Symbol;Acc:MGI:3712668]	5.20703	6.06135	5.54645e-06	1.1129e-06
ENSMUSG00000051726	Kcnf1	potassium voltage-gated channel, subfamily F, member 1 [Source:MGI Symbol;Acc:MGI:2687399]	5.25601	6.02185	4.545e-05	8.66517e-07
ENSMUSG00000085903	Gm15340	predicted gene 15340 [Source:MGI Symbol;Acc:MGI:3705158]	3.32303	6.00933	0.035726	1.4367e-05
ENSMUSG00000034855	Cxcl10	chemokine (C-X-C motif) ligand 10 [Source:MGI Symbol;Acc:MGI:1352450]	6.77283	6.00387	0	0
ENSMUSG00000121233	ENSMUSG00000121233	novel transcript, antisense to Ifitm3	2.88564	6.0022	0.000156891	1.43185e-07
ENSMUSG00000066363	Serpina3f	serine (or cysteine) peptidase inhibitor, clade A, member 3F [Source:MGI Symbol;Acc:MGI:2182838]	8.56583	5.97113	1.52883e-18	4.97934e-08
ENSMUSG00000024529	Lox	lysyl oxidase [Source:MGI Symbol;Acc:MGI:96817]	5.71338	5.94864	3.1218e-59	0
ENSMUSG00000079138	Gm8818	predicted pseudogene 8818 [Source:MGI Symbol;Acc:MGI:3645903]	2.59796	5.89249	0.0129472	6.63631e-07
ENSMUSG00000078763	Slfn1	schlafen 1 [Source:MGI Symbol;Acc:MGI:1313259]	7.88878	5.88636	1.21829e-14	2.02622e-06
ENSMUSG00000032487	Ptgs2	prostaglandin-endoperoxide synthase 2 [Source:MGI Symbol;Acc:MGI:97798]	5.37253	5.87803	0	0
ENSMUSG00000031289	Il13ra2	interleukin 13 receptor, alpha 2 [Source:MGI Symbol;Acc:MGI:1277954]	4.59404	5.83928	2.38434e-91	4.11022e-106
ENSMUSG00000120851	ENSMUSG00000120851	novel transcript	8.23459	5.83077	1.13016e-17	9.41006e-22
ENSMUSG00000079499	6530402F18Rik	RIKEN cDNA 6530402F18 gene [Source:MGI Symbol;Acc:MGI:1923470]	6.74704	5.76841	4.63261e-108	9.61166e-98
ENSMUSG00000001348	Acp5	acid phosphatase 5, tartrate resistant [Source:MGI Symbol;Acc:MGI:87883]	4.60766	5.69423	0.000462519	9.54398e-09
ENSMUSG00000030468	Siglecg	sialic acid binding Ig-like lectin G [Source:MGI Symbol;Acc:MGI:2443630]	5.52441	5.68968	1.35224e-05	1.80929e-05
ENSMUSG00000118365	Gm41724	predicted gene, 41724 [Source:MGI Symbol;Acc:MGI:5624609]	7.77712	5.6783	1.43741e-14	5.74781e-11
ENSMUSG00000029370	Rassf6	Ras association (RalGDS/AF-6) domain family member 6 [Source:MGI Symbol;Acc:MGI:1920496]	3.26056	5.67371	0.00163316	2.7457e-05
ENSMUSG00000114553	Gm7644	predicted gene 7644 [Source:MGI Symbol;Acc:MGI:3646878]	2.9927	5.67263	0.000903321	7.70691e-05
ENSMUSG00000068246	Apol9b	apolipoprotein L 9b [Source:MGI Symbol;Acc:MGI:1919148]	6.85453	5.64828	1.24913e-30	6.88097e-36
ENSMUSG00000026984	Il36a	interleukin 36A [Source:MGI Symbol;Acc:MGI:1859324]	6.57424	5.64414	4.18484e-09	3.77129e-05
ENSMUSG00000078616	Trim30c	tripartite motif-containing 30C [Source:MGI Symbol;Acc:MGI:4821257]	6.59265	5.636	1.66149e-08	1.41423e-05
ENSMUSG00000027801	Tm4sf4	transmembrane 4 superfamily member 4 [Source:MGI Symbol;Acc:MGI:2385173]	3.62197	5.59906	3.28241e-05	5.936e-07
ENSMUSG00000111148	Gm2774	predicted gene 2774 [Source:MGI Symbol;Acc:MGI:3780943]	5.18668	5.59573	2.15126e-05	5.08284e-05
ENSMUSG00000064293	Cntn4	contactin 4 [Source:MGI Symbol;Acc:MGI:1095737]	4.65132	5.55692	0.00614281	2.76822e-05
ENSMUSG00000006342	Susd2	sushi domain containing 2 [Source:MGI Symbol;Acc:MGI:1918983]	5.23459	5.55092	2.39258e-05	3.09494e-22
ENSMUSG00000095620	Csta2	cystatin A family member 2 [Source:MGI Symbol;Acc:MGI:1924020]	6.44267	5.51079	9.45599e-239	1.3225e-86
ENSMUSG00000041827	Oasl1	2'-5' oligoadenylate synthetase-like 1 [Source:MGI Symbol;Acc:MGI:2180849]	6.11498	5.49848	0	1.21724e-264
ENSMUSG00000063430	Wscd2	WSC domain containing 2 [Source:MGI Symbol;Acc:MGI:2445030]	6.90616	5.47931	8.21868e-11	9.13351e-05
ENSMUSG00000028965	Tnfrsf9	tumor necrosis factor receptor superfamily, member 9 [Source:MGI Symbol;Acc:MGI:1101059]	4.97216	5.47718	7.65144e-19	4.12432e-14
ENSMUSG00000039196	Orm1	orosomucoid 1 [Source:MGI Symbol;Acc:MGI:97443]	4.46054	5.47346	0.00508832	0.000298395
ENSMUSG00000105797	Gm5149	predicted gene 5149 [Source:MGI Symbol;Acc:MGI:3648405]	3.44186	5.46371	4.40722e-06	1.14514e-07
ENSMUSG00000092517	Art2a	ADP-ribosyltransferase 2a [Source:MGI Symbol;Acc:MGI:107546]	4.7541	5.44143	0.00121354	6.23233e-05
ENSMUSG00000002847	Pla1a	phospholipase A1 member A [Source:MGI Symbol;Acc:MGI:1934677]	3.51121	5.43424	1.19084e-15	3.17575e-07
ENSMUSG00000052595	A1cf	APOBEC1 complementation factor [Source:MGI Symbol;Acc:MGI:1917115]	5.66858	5.41004	3.80336e-06	9.56022e-05
ENSMUSG00000051748	Wfdc21	WAP four-disulfide core domain 21 [Source:MGI Symbol;Acc:MGI:1913357]	3.63148	5.40419	0.0146363	6.63364e-05
ENSMUSG00000038239	Hrc	histidine rich calcium binding protein [Source:MGI Symbol;Acc:MGI:96226]	4.01397	5.37856	0.0202826	0.000283401
ENSMUSG00000069873	4930438A08Rik	RIKEN cDNA 4930438A08 gene [Source:MGI Symbol;Acc:MGI:1921238]	5.09157	5.3725	0.000138175	0.000290037
ENSMUSG00000043613	Mmp3	matrix metallopeptidase 3 [Source:MGI Symbol;Acc:MGI:97010]	8.5306	5.34123	4.2527e-17	0.000580818
ENSMUSG00000045053	Kcng3	potassium voltage-gated channel, subfamily G, member 3 [Source:MGI Symbol;Acc:MGI:2663923]	6.35343	5.30566	5.55292e-08	0.000127316
ENSMUSG00000030162	Olr1	oxidized low density lipoprotein (lectin-like) receptor 1 [Source:MGI Symbol;Acc:MGI:1261434]	5.0472	5.29446	7.35066e-09	7.63143e-06
ENSMUSG00000066682	Pilrb2	paired immunoglobin-like type 2 receptor beta 2 [Source:MGI Symbol;Acc:MGI:2450535]	4.63317	5.28647	4.61602e-113	3.48528e-69
ENSMUSG00000020178	Adora2a	adenosine A2a receptor [Source:MGI Symbol;Acc:MGI:99402]	10.4066	5.28563	4.08037e-28	4.69335e-25
ENSMUSG00000028270	Gbp2	guanylate binding protein 2 [Source:MGI Symbol;Acc:MGI:102772]	6.56527	5.23133	0	1.23041e-218
ENSMUSG00000004296	Il12b	interleukin 12b [Source:MGI Symbol;Acc:MGI:96540]	5.38413	5.22858	3.38362e-05	0.000215654
ENSMUSG00000114055	Gm32089	predicted gene, 32089 [Source:MGI Symbol;Acc:MGI:5591248]	5.48237	5.21802	4.71006e-31	3.2719e-47
ENSMUSG00000015653	Steap2	six transmembrane epithelial antigen of prostate 2 [Source:MGI Symbol;Acc:MGI:1921301]	1.46981	5.19803	0.00493548	9.41271e-09
ENSMUSG00000082160	Gm11578	predicted gene 11578 [Source:MGI Symbol;Acc:MGI:3650505]	5.95327	5.17381	1.88126e-06	0.000277717
ENSMUSG00000030074	Gxylt2	glucoside xylosyltransferase 2 [Source:MGI Symbol;Acc:MGI:2682940]	3.24934	5.16051	0.0407549	0.00115328
ENSMUSG00000034266	Batf	basic leucine zipper transcription factor, ATF-like [Source:MGI Symbol;Acc:MGI:1859147]	5.82774	5.1596	3.46428e-06	0.000842659
ENSMUSG00000055027	Smyd1	SET and MYND domain containing 1 [Source:MGI Symbol;Acc:MGI:104790]	5.40128	5.15937	6.83951e-05	0.000285112
ENSMUSG00000026414	Tnnt2	troponin T2, cardiac [Source:MGI Symbol;Acc:MGI:104597]	3.79999	5.15575	0.00143491	1.5639e-05
ENSMUSG00000018925	Heatr9	HEAT repeat containing 9 [Source:MGI Symbol;Acc:MGI:3650286]	6.87604	5.14753	1.7075e-11	2.75105e-05
ENSMUSG00000009376	Met	met proto-oncogene [Source:MGI Symbol;Acc:MGI:96969]	5.14731	5.10265	2.6148e-58	1.7619e-200
ENSMUSG00000040489	Sox30	SRY (sex determining region Y)-box 30 [Source:MGI Symbol;Acc:MGI:1341157]	4.22108	5.10199	0.00957599	0.00166996
ENSMUSG00000001663	Gstt1	glutathione S-transferase, theta 1 [Source:MGI Symbol;Acc:MGI:107379]	8.63948	5.10122	1.84111e-19	2.00782e-40
ENSMUSG00000044103	Il36g	interleukin 36G [Source:MGI Symbol;Acc:MGI:2449929]	6.4234	5.09166	7.99638e-09	0.00135739
ENSMUSG00000047786	Lix1	limb and CNS expressed 1 [Source:MGI Symbol;Acc:MGI:1913893]	5.82056	5.0751	5.32074e-49	2.02057e-26
ENSMUSG00000070388	Fbxo39	F-box protein 39 [Source:MGI Symbol;Acc:MGI:3505735]	4.27705	5.06386	0.0107795	0.00293003
ENSMUSG00000024810	Il33	interleukin 33 [Source:MGI Symbol;Acc:MGI:1924375]	5.89169	5.0616	7.12923e-07	0.000525861
ENSMUSG00000103907	Gm37498	predicted gene, 37498 [Source:MGI Symbol;Acc:MGI:5610726]	5.37612	5.06092	0.000513629	0.000425194
ENSMUSG00000102037	Bcl2a1a	B cell leukemia/lymphoma 2 related protein A1a [Source:MGI Symbol;Acc:MGI:102687]	8.68066	5.04496	1.29437e-30	1.24945e-36
ENSMUSG00000020010	Vnn3	vanin 3 [Source:MGI Symbol;Acc:MGI:1347055]	5.45094	5.03989	4.7845e-06	3.54217e-13
ENSMUSG00000045777	Ifitm10	interferon induced transmembrane protein 10 [Source:MGI Symbol;Acc:MGI:2444776]	3.72898	5.01352	0.0115591	0.00220558
ENSMUSG00000116833	Gm9584	predicted gene 9584 [Source:MGI Symbol;Acc:MGI:3779992]	3.62902	4.9969	0.01232	0.00242053
ENSMUSG00000037921	Ddx60	DExD/H box helicase 60 [Source:MGI Symbol;Acc:MGI:2384570]	3.88824	4.9784	7.27601e-106	1.13706e-84
ENSMUSG00000032899	Styk1	serine/threonine/tyrosine kinase 1 [Source:MGI Symbol;Acc:MGI:2141396]	5.29505	4.96871	5.91713e-06	0.000212737
ENSMUSG00000031364	Grpr	gastrin releasing peptide receptor [Source:MGI Symbol;Acc:MGI:95836]	5.39836	4.95915	5.8733e-05	0.0024101
ENSMUSG00000032204	Aqp9	aquaporin 9 [Source:MGI Symbol;Acc:MGI:1891066]	5.80505	4.95471	6.73184e-188	1.96192e-60
ENSMUSG00000109297	Gm31522	predicted gene, 31522 [Source:MGI Symbol;Acc:MGI:5590681]	3.76833	4.95163	5.63374e-06	4.4448e-06
ENSMUSG00000116639	Gm49730	predicted gene, 49730 [Source:MGI Symbol;Acc:MGI:6215212]	4.06611	4.93848	0.0017509	0.00305555
ENSMUSG00000104340	Gm10522	predicted gene 10522 [Source:MGI Symbol;Acc:MGI:3642357]	5.28136	4.93617	3.92544e-05	6.59645e-05
ENSMUSG00000036594	H2-Aa	histocompatibility 2, class II antigen A, alpha [Source:MGI Symbol;Acc:MGI:95895]	3.80871	4.93536	0.0176645	0.00395115
ENSMUSG00000050370	Ch25h	cholesterol 25-hydroxylase [Source:MGI Symbol;Acc:MGI:1333869]	4.16588	4.92186	0.00195734	0.00314338
ENSMUSG00000035513	Ntng2	netrin G2 [Source:MGI Symbol;Acc:MGI:2159341]	6.89624	4.90272	2.19513e-27	4.99459e-14
ENSMUSG00000030762	Aqp8	aquaporin 8 [Source:MGI Symbol;Acc:MGI:1195271]	3.3465	4.89803	7.4042e-59	7.10494e-162
ENSMUSG00000027737	Slc7a11	solute carrier family 7 (cationic amino acid transporter, y+ system), member 11 [Source:MGI Symbol;Acc:MGI:1347355]	5.31241	4.87897	9.35857e-117	0
ENSMUSG00000121265	ENSMUSG00000121265	-	3.20063	4.87828	0.0431402	0.00163238
ENSMUSG00000028037	Ifi44	interferon-induced protein 44 [Source:MGI Symbol;Acc:MGI:2443016]	4.69301	4.82127	1.56303e-153	7.03177e-121
ENSMUSG00000033837	Foxh1	forkhead box H1 [Source:MGI Symbol;Acc:MGI:1347465]	4.45647	4.79518	0.0202753	0.00685331
ENSMUSG00000062783	Csprs	component of Sp100-rs [Source:NCBI gene (formerly Entrezgene);Acc:114564]	4.27701	4.77528	2.907e-05	0.000210953
ENSMUSG00000028268	Gbp3	guanylate binding protein 3 [Source:MGI Symbol;Acc:MGI:1926263]	5.45519	4.77409	0	0
ENSMUSG00000118640	Gm7582	predicted gene 7582 [Source:MGI Symbol;Acc:MGI:3643856]	4.08068	4.7705	0.0154505	0.00641029
ENSMUSG00000027360	Hdc	histidine decarboxylase [Source:MGI Symbol;Acc:MGI:96062]	7.03156	4.76762	8.06558e-30	2.89141e-75
ENSMUSG00000079457	Gm7609	predicted pseudogene 7609 [Source:MGI Symbol;Acc:MGI:3644536]	5.09035	4.75893	9.42139e-06	0.0002804
ENSMUSG00000031503	Col4a2	collagen, type IV, alpha 2 [Source:MGI Symbol;Acc:MGI:88455]	5.22187	4.74975	1.39041e-66	1.04834e-21
ENSMUSG00000113613	Gm40893	predicted gene, 40893 [Source:MGI Symbol;Acc:MGI:5623778]	4.5938	4.72686	0.00845766	0.00139554
ENSMUSG00000038537	Mc3r	melanocortin 3 receptor [Source:MGI Symbol;Acc:MGI:96929]	2.81507	4.71646	0.00579724	0.000159231
ENSMUSG00000036446	Lum	lumican [Source:MGI Symbol;Acc:MGI:109347]	5.80892	4.71294	1.8274e-06	0.00334385
ENSMUSG00000035692	Isg15	ISG15 ubiquitin-like modifier [Source:MGI Symbol;Acc:MGI:1855694]	5.49458	4.7088	0	1.08323e-160
ENSMUSG00000067186	Olfr132	olfactory receptor 132 [Source:MGI Symbol;Acc:MGI:2177515]	4.29256	4.68185	3.63392e-07	1.48676e-06
ENSMUSG00000043263	Ifi209	interferon activated gene 209 [Source:MGI Symbol;Acc:MGI:2138243]	5.39954	4.64736	0	2.02536e-230
ENSMUSG00000108353	Gm45205	predicted gene 45205 [Source:MGI Symbol;Acc:MGI:5753781]	3.65758	4.61432	0.0156344	0.0194635
ENSMUSG00000057596	Trim30d	tripartite motif-containing 30D [Source:MGI Symbol;Acc:MGI:3035181]	6.37019	4.57834	5.80765e-10	1.40752e-07
ENSMUSG00000104528	Gm43314	predicted gene 43314 [Source:MGI Symbol;Acc:MGI:5663451]	2.41609	4.56048	2.27734e-06	4.27554e-15
ENSMUSG00000003665	Has1	hyaluronan synthase 1 [Source:MGI Symbol;Acc:MGI:106590]	2.28267	4.49196	0.0140209	0.00068847
ENSMUSG00000063851	Rnf183	ring finger protein 183 [Source:MGI Symbol;Acc:MGI:1923322]	3.69772	4.4581	4.38017e-18	2.99326e-18
ENSMUSG00000022144	Gdnf	glial cell line derived neurotrophic factor [Source:MGI Symbol;Acc:MGI:107430]	5.09132	4.4165	7.52058e-12	8.74765e-12
ENSMUSG00000062488	Ifit3b	interferon-induced protein with tetratricopeptide repeats 3B [Source:MGI Symbol;Acc:MGI:3698419]	5.39357	4.40367	3.27765e-54	3.88784e-70
ENSMUSG00000031538	Plat	plasminogen activator, tissue [Source:MGI Symbol;Acc:MGI:97610]	3.44443	4.3904	0.0275008	0.0354947
ENSMUSG00000085604	Dhx58os	DEAH (Asp-Glu-Ala-His) box polypeptide 58, opposite strand [Source:MGI Symbol;Acc:MGI:3705104]	3.44904	4.36994	1.65214e-06	5.81881e-05
ENSMUSG00000067297	Ifit1bl2	interferon induced protein with tetratricopeptide repeats 1B like 2 [Source:MGI Symbol;Acc:MGI:2148249]	3.2778	4.35816	4.54146e-08	2.04042e-08
ENSMUSG00000081724	Olfr129	olfactory receptor 129 [Source:MGI Symbol;Acc:MGI:2177512]	4.65687	4.35003	0.00359698	0.0398764
ENSMUSG00000066861	Oas1g	2'-5' oligoadenylate synthetase 1G [Source:MGI Symbol;Acc:MGI:97429]	4.02649	4.34519	8.6031e-184	6.70001e-97
ENSMUSG00000102095	C730036E19Rik	RIKEN cDNA C730036E19 gene [Source:MGI Symbol;Acc:MGI:3028040]	4.12304	4.339	0.033753	0.0218913
ENSMUSG00000033355	Rtp4	receptor transporter protein 4 [Source:MGI Symbol;Acc:MGI:1915025]	4.2969	4.33318	1.81862e-217	2.36958e-127
ENSMUSG00000115428	Gm41290	predicted gene, 41290 [Source:MGI Symbol;Acc:MGI:5624175]	4.65278	4.32252	0.00743801	4.32317e-05
ENSMUSG00000017167	Cntnap1	contactin associated protein-like 1 [Source:MGI Symbol;Acc:MGI:1858201]	4.70686	4.32118	2.17842e-150	1.63196e-146
ENSMUSG00000017737	Mmp9	matrix metallopeptidase 9 [Source:MGI Symbol;Acc:MGI:97011]	4.0254	4.29666	4.25199e-203	3.41969e-290
ENSMUSG00000037849	Ifi206	interferon activated gene 206 [Source:MGI Symbol;Acc:MGI:3646410]	4.5834	4.28789	1.59691e-08	8.02861e-43
ENSMUSG00000024424	Ttc39c	tetratricopeptide repeat domain 39C [Source:MGI Symbol;Acc:MGI:1919997]	3.25169	4.25562	3.57325e-28	2.25963e-78
ENSMUSG00000050395	Tnfsf15	tumor necrosis factor (ligand) superfamily, member 15 [Source:MGI Symbol;Acc:MGI:2180140]	3.07438	4.2258	3.03138e-08	2.78911e-12
ENSMUSG00000020641	Rsad2	radical S-adenosyl methionine domain containing 2 [Source:MGI Symbol;Acc:MGI:1929628]	4.93652	4.22097	9.96535e-287	0
ENSMUSG00000073555	Gm4951	predicted gene 4951 [Source:MGI Symbol;Acc:MGI:3644953]	5.05486	4.21889	1.39956e-05	9.01365e-05
ENSMUSG00000078810	Gp6	glycoprotein 6 (platelet) [Source:MGI Symbol;Acc:MGI:1889810]	4.93261	4.20053	0.0012124	0.00565419
ENSMUSG00000000386	Mx1	MX dynamin-like GTPase 1 [Source:MGI Symbol;Acc:MGI:97243]	4.96477	4.19505	9.75602e-29	3.34786e-49
ENSMUSG00000030187	Klra2	killer cell lectin-like receptor, subfamily A, member 2 [Source:MGI Symbol;Acc:MGI:101906]	2.54962	4.15947	2.11383e-59	3.519e-217
ENSMUSG00000034459	Ifit1	interferon-induced protein with tetratricopeptide repeats 1 [Source:MGI Symbol;Acc:MGI:99450]	5.11759	4.15452	0	0
ENSMUSG00000086196	Gm13571	predicted gene 13571 [Source:MGI Symbol;Acc:MGI:3652223]	5.96701	4.14561	7.10945e-07	0.0186761
ENSMUSG00000026204	Ptprn	protein tyrosine phosphatase, receptor type, N [Source:MGI Symbol;Acc:MGI:102765]	3.32099	4.07597	1.22472e-76	1.70649e-267
ENSMUSG00000029561	Oasl2	2'-5' oligoadenylate synthetase-like 2 [Source:MGI Symbol;Acc:MGI:1344390]	4.07194	4.06502	0	6.13453e-141
ENSMUSG00000075010	AW112010	expressed sequence AW112010 [Source:MGI Symbol;Acc:MGI:2147706]	5.95354	4.0582	1.45126e-08	0.000135929
ENSMUSG00000074896	Ifit3	interferon-induced protein with tetratricopeptide repeats 3 [Source:MGI Symbol;Acc:MGI:1101055]	5.31459	4.05657	1.13982e-92	4.38418e-53
ENSMUSG00000022218	Tgm1	transglutaminase 1, K polypeptide [Source:MGI Symbol;Acc:MGI:98730]	4.02124	4.04887	4.01735e-26	7.01435e-30
ENSMUSG00000022586	Ly6i	lymphocyte antigen 6 complex, locus I [Source:MGI Symbol;Acc:MGI:1888480]	6.6995	4.03395	3.0377e-09	5.41083e-09
ENSMUSG00000075602	Ly6a	lymphocyte antigen 6 complex, locus A [Source:MGI Symbol;Acc:MGI:107527]	2.86781	4.01658	7.44609e-12	1.0107e-06
ENSMUSG00000055202	Zfp811	zinc finger protein 811 [Source:MGI Symbol;Acc:MGI:2682944]	5.85382	4.01388	1.20221e-50	5.48648e-17
ENSMUSG00000097558	Gm26902	predicted gene, 26902 [Source:MGI Symbol;Acc:MGI:5477396]	7.42439	3.99381	9.71784e-14	3.84622e-09
ENSMUSG00000030107	Usp18	ubiquitin specific peptidase 18 [Source:MGI Symbol;Acc:MGI:1344364]	4.53926	3.98972	9.20949e-273	0
ENSMUSG00000042268	Slc26a9	solute carrier family 26, member 9 [Source:MGI Symbol;Acc:MGI:2444594]	2.89112	3.98895	9.30678e-05	9.74e-09
ENSMUSG00000001168	Oas1h	2'-5' oligoadenylate synthetase 1H [Source:MGI Symbol;Acc:MGI:2180853]	1.90239	3.98767	0.0241974	0.00604004
ENSMUSG00000018930	Ccl4	chemokine (C-C motif) ligand 4 [Source:MGI Symbol;Acc:MGI:98261]	4.3031	3.96655	0	1.08849e-230
ENSMUSG00000109903	Gm28710	predicted gene 28710 [Source:MGI Symbol;Acc:MGI:5579416]	6.1864	3.96653	5.8319e-08	0.00747472
ENSMUSG00000039116	Adgrg6	adhesion G protein-coupled receptor G6 [Source:MGI Symbol;Acc:MGI:1916151]	4.41959	3.94985	8.22693e-52	7.47135e-13
ENSMUSG00000079339	Ifit1bl1	interferon induced protein with tetratricpeptide repeats 1B like 1 [Source:MGI Symbol;Acc:MGI:3650685]	5.89026	3.93917	1.52767e-24	2.73616e-30
ENSMUSG00000106478	Gm36551	predicted gene, 36551 [Source:MGI Symbol;Acc:MGI:5595710]	4.11887	3.9322	9.4807e-08	0.00790351
ENSMUSG00000097426	Gm8941	predicted gene 8941 [Source:MGI Symbol;Acc:MGI:3779824]	5.71939	3.92253	3.8484e-06	0.0483819
ENSMUSG00000024401	Tnf	tumor necrosis factor [Source:MGI Symbol;Acc:MGI:104798]	3.69429	3.92072	1.06045e-51	0
ENSMUSG00000085498	Gm14023	predicted gene 14023 [Source:MGI Symbol;Acc:MGI:3650639]	4.64003	3.91864	3.70233e-29	1.44845e-15
ENSMUSG00000020205	Phlda1	pleckstrin homology like domain, family A, member 1 [Source:MGI Symbol;Acc:MGI:1096880]	3.23944	3.91261	1.56136e-38	4.57919e-70
ENSMUSG00000073491	Ifi213	interferon activated gene 213 [Source:MGI Symbol;Acc:MGI:3695276]	4.17615	3.89313	1.00136e-15	2.33404e-09
ENSMUSG00000050350	Gpr18	G protein-coupled receptor 18 [Source:MGI Symbol;Acc:MGI:107859]	4.26727	3.87731	2.74456e-10	1.30062e-07
ENSMUSG00000024987	Cyp26a1	cytochrome P450, family 26, subfamily a, polypeptide 1 [Source:MGI Symbol;Acc:MGI:1096359]	4.30784	3.87325	0.00261915	0.0177911
ENSMUSG00000032363	Adamts7	a disintegrin-like and metallopeptidase (reprolysin type) with thrombospondin type 1 motif, 7 [Source:MGI Symbol;Acc:MGI:1347346]	4.7548	3.86331	1.16365e-08	1.33623e-47
ENSMUSG00000102027	Gm28914	predicted gene 28914 [Source:MGI Symbol;Acc:MGI:5579620]	2.1636	3.83825	0.00162247	0.000328894
ENSMUSG00000031779	Ccl22	chemokine (C-C motif) ligand 22 [Source:MGI Symbol;Acc:MGI:1306779]	7.4599	3.83049	7.3386e-143	1.27718e-15
ENSMUSG00000082976	Gm15056	predicted gene 15056 [Source:MGI Symbol;Acc:MGI:3705859]	7.27016	3.8215	6.37442e-12	0.000646032
ENSMUSG00000029334	Prkg2	protein kinase, cGMP-dependent, type II [Source:MGI Symbol;Acc:MGI:108173]	2.10769	3.8177	0.00402175	3.9468e-05
ENSMUSG00000078921	Tgtp2	T cell specific GTPase 2 [Source:MGI Symbol;Acc:MGI:3710083]	3.72302	3.81253	2.55713e-18	9.47608e-10
ENSMUSG00000055523	Gucy2g	guanylate cyclase 2g [Source:MGI Symbol;Acc:MGI:106025]	2.91835	3.78865	0.000208272	1.02605e-05
ENSMUSG00000040663	Clcf1	cardiotrophin-like cytokine factor 1 [Source:MGI Symbol;Acc:MGI:1930088]	3.95427	3.75869	0.00269228	0.0293055
ENSMUSG00000040483	Xaf1	XIAP associated factor 1 [Source:MGI Symbol;Acc:MGI:3772572]	3.91032	3.7223	0	1.22945e-277
ENSMUSG00000030474	Siglece	sialic acid binding Ig-like lectin E [Source:MGI Symbol;Acc:MGI:1932475]	4.14039	3.71897	0	0
ENSMUSG00000109424	Gm44658	predicted gene 44658 [Source:MGI Symbol;Acc:MGI:5753234]	4.89219	3.71147	2.8072e-05	0.00112063
ENSMUSG00000104568	Gm43255	predicted gene 43255 [Source:MGI Symbol;Acc:MGI:5663392]	2.48152	3.70886	0.0140558	2.94386e-06
ENSMUSG00000030406	Gipr	gastric inhibitory polypeptide receptor [Source:MGI Symbol;Acc:MGI:1352753]	2.63079	3.70366	2.05233e-15	3.73744e-24
ENSMUSG00000029372	Ppbp	pro-platelet basic protein [Source:MGI Symbol;Acc:MGI:1888712]	5.50355	3.69429	7.08069e-11	0.000149379
ENSMUSG00000032690	Oas2	2'-5' oligoadenylate synthetase 2 [Source:MGI Symbol;Acc:MGI:2180852]	3.15056	3.69019	0	4.33416e-212
ENSMUSG00000026536	Ifi211	interferon activated gene 211 [Source:MGI Symbol;Acc:MGI:3041120]	4.02733	3.68825	1.69003e-240	4.84109e-83
ENSMUSG00000000982	Ccl3	chemokine (C-C motif) ligand 3 [Source:MGI Symbol;Acc:MGI:98260]	4.45744	3.68465	6.87685e-225	0
ENSMUSG00000015652	Steap1	six transmembrane epithelial antigen of the prostate 1 [Source:MGI Symbol;Acc:MGI:1917608]	3.48708	3.68323	2.22136e-13	4.37642e-17
ENSMUSG00000023341	Mx2	MX dynamin-like GTPase 2 [Source:MGI Symbol;Acc:MGI:97244]	3.72608	3.67048	4.77294e-80	1.15948e-112
ENSMUSG00000020638	Cmpk2	cytidine monophosphate (UMP-CMP) kinase 2, mitochondrial [Source:MGI Symbol;Acc:MGI:99830]	4.66199	3.64756	0	0
ENSMUSG00000024737	Slc15a3	solute carrier family 15, member 3 [Source:MGI Symbol;Acc:MGI:1929691]	3.75534	3.64137	6.78775e-181	1.39309e-229
ENSMUSG00000016758	Bik	BCL2-interacting killer [Source:MGI Symbol;Acc:MGI:1206591]	4.88551	3.63812	1.24842e-14	1.12028e-08
ENSMUSG00000025383	Il23a	interleukin 23, alpha subunit p19 [Source:MGI Symbol;Acc:MGI:1932410]	1.8777	3.63466	0.0101617	8.22691e-13
ENSMUSG00000092277	Gm19684	predicted gene, 19684 [Source:MGI Symbol;Acc:MGI:5011869]	4.14786	3.63079	1.52771e-06	0.0028146
ENSMUSG00000044065	Gm9788	predicted pseudogene 9788 [Source:MGI Symbol;Acc:MGI:3704496]	4.79007	3.62548	0.00286775	0.0364116
ENSMUSG00000054404	Slfn5	schlafen 5 [Source:MGI Symbol;Acc:MGI:1329004]	3.8734	3.61845	1.47182e-124	1.93316e-58
ENSMUSG00000107985	Gm35037	predicted gene, 35037 [Source:MGI Symbol;Acc:MGI:5594196]	5.26677	3.59427	5.83822e-19	1.25465e-05
ENSMUSG00000021125	Arg2	arginase type II [Source:MGI Symbol;Acc:MGI:1330806]	4.14598	3.58914	2.30736e-21	6.72423e-13
ENSMUSG00000000791	Il12rb1	interleukin 12 receptor, beta 1 [Source:MGI Symbol;Acc:MGI:104579]	2.57459	3.56255	9.98375e-08	2.18435e-22
ENSMUSG00000061852	Gm53056	predicted gene 53056 [Source:MGI Symbol;Acc:MGI:6435214]	3.58316	3.52704	0.0223433	0.0284102
ENSMUSG00000113409	Gm8288	predicted gene 8288 [Source:MGI Symbol;Acc:MGI:3645459]	4.56214	3.52114	0.00268258	0.0429796
ENSMUSG00000058056	Palld	palladin, cytoskeletal associated protein [Source:MGI Symbol;Acc:MGI:1919583]	3.36381	3.51612	0.00195483	0.00242886
ENSMUSG00000103472	Pcdhga7	protocadherin gamma subfamily A, 7 [Source:MGI Symbol;Acc:MGI:1935219]	3.92865	3.4945	0.0113409	0.0321395
ENSMUSG00000020027	Socs2	suppressor of cytokine signaling 2 [Source:MGI Symbol;Acc:MGI:1201787]	4.55521	3.47487	2.93374e-08	1.3877e-15
ENSMUSG00000030921	Trim30a	tripartite motif-containing 30A [Source:MGI Symbol;Acc:MGI:98178]	3.22857	3.44916	1.75285e-81	5.14547e-45
ENSMUSG00000024912	Fosl1	fos-like antigen 1 [Source:MGI Symbol;Acc:MGI:107179]	2.38728	3.44753	1.19143e-32	7.91807e-62
ENSMUSG00000073529	F830208F22Rik	RIKEN cDNA F830208F22 gene [Source:MGI Symbol;Acc:MGI:3588261]	3.61261	3.44007	1.17611e-38	7.10308e-17
ENSMUSG00000024778	Fas	Fas (TNF receptor superfamily member 6) [Source:MGI Symbol;Acc:MGI:95484]	3.41087	3.41489	8.88013e-204	2.23802e-214
ENSMUSG00000111858	Gm48277	predicted gene, 48277 [Source:MGI Symbol;Acc:MGI:6097706]	3.8964	3.41404	0.0173097	0.0488319
ENSMUSG00000044703	Phf11a	PHD finger protein 11A [Source:MGI Symbol;Acc:MGI:1918441]	3.90636	3.41167	1.22187e-28	4.32993e-14
ENSMUSG00000116657	Gm49774	predicted gene, 49774 [Source:MGI Symbol;Acc:MGI:6215288]	3.25175	3.40801	2.31859e-24	1.2226e-35
ENSMUSG00000020227	Irak3	interleukin-1 receptor-associated kinase 3 [Source:MGI Symbol;Acc:MGI:1921164]	3.41571	3.40731	0	0
ENSMUSG00000031740	Mmp2	matrix metallopeptidase 2 [Source:MGI Symbol;Acc:MGI:97009]	2.37979	3.39356	0.0249419	3.9878e-06
ENSMUSG00000054072	Iigp1	interferon inducible GTPase 1 [Source:MGI Symbol;Acc:MGI:1926259]	4.32406	3.38503	1.44579e-19	1.04849e-12
ENSMUSG00000053318	Slamf8	SLAM family member 8 [Source:MGI Symbol;Acc:MGI:1921998]	3.87648	3.38454	1.79121e-221	1.42011e-136
ENSMUSG00000001249	Hpn	hepsin [Source:MGI Symbol;Acc:MGI:1196620]	4.70988	3.3711	3.66477e-07	0.000138822
ENSMUSG00000022269	Marchf11	membrane associated ring-CH-type finger 11 [Source:MGI Symbol;Acc:MGI:3608327]	2.90497	3.35694	1.7694e-07	4.68929e-08
ENSMUSG00000002020	Ltbp2	latent transforming growth factor beta binding protein 2 [Source:MGI Symbol;Acc:MGI:99502]	2.18504	3.33962	7.72434e-06	3.97115e-09
ENSMUSG00000027347	Rasgrp1	RAS guanyl releasing protein 1 [Source:MGI Symbol;Acc:MGI:1314635]	4.89246	3.33777	4.12294e-15	1.77742e-14
ENSMUSG00000003541	Ier3	immediate early response 3 [Source:MGI Symbol;Acc:MGI:104814]	3.52839	3.33001	4.30539e-213	0
ENSMUSG00000074805	Il1bos	interleukin 1 beta, opposite strand [Source:MGI Symbol;Acc:MGI:3650458]	7.2768	3.32043	2.53877e-13	0.000158343
ENSMUSG00000040473	Cfap69	cilia and flagella associated protein 69 [Source:MGI Symbol;Acc:MGI:2443778]	2.10842	3.2895	0.0208817	2.33441e-07
ENSMUSG00000005800	Mmp8	matrix metallopeptidase 8 [Source:MGI Symbol;Acc:MGI:1202395]	1.76751	3.2835	6.31671e-28	6.11474e-146
ENSMUSG00000044716	Dok7	docking protein 7 [Source:MGI Symbol;Acc:MGI:3584043]	2.24575	3.25699	2.10807e-06	4.82001e-24
ENSMUSG00000019850	Tnfaip3	tumor necrosis factor, alpha-induced protein 3 [Source:MGI Symbol;Acc:MGI:1196377]	3.03394	3.25465	2.89391e-185	1.11798e-110
ENSMUSG00000028179	Cth	cystathionase (cystathionine gamma-lyase) [Source:MGI Symbol;Acc:MGI:1339968]	3.68536	3.24256	0	0
ENSMUSG00000042807	Hecw2	HECT, C2 and WW domain containing E3 ubiquitin protein ligase 2 [Source:MGI Symbol;Acc:MGI:2685817]	1.53745	3.24036	0.0008599	1.85295e-16
ENSMUSG00000040296	Ddx58	DEAD/H box helicase 58 [Source:MGI Symbol;Acc:MGI:2442858]	3.09096	3.23941	6.6754e-205	0
ENSMUSG00000107300	Gm43279	predicted gene 43279 [Source:MGI Symbol;Acc:MGI:5663416]	3.54775	3.23856	0.000220587	0.000574169
ENSMUSG00000039236	Isg20	interferon-stimulated protein [Source:MGI Symbol;Acc:MGI:1928895]	4.48841	3.23252	5.13638e-154	5.62371e-86
ENSMUSG00000047898	Ccr4	chemokine (C-C motif) receptor 4 [Source:MGI Symbol;Acc:MGI:107824]	5.90004	3.22589	3.94926e-13	4.81613e-07
ENSMUSG00000053101	Gpr141	G protein-coupled receptor 141 [Source:MGI Symbol;Acc:MGI:2672983]	3.84863	3.22288	7.97893e-11	4.21388e-16
ENSMUSG00000105096	Gbp10	guanylate-binding protein 10 [Source:MGI Symbol;Acc:MGI:4359647]	3.80497	3.21843	0.0423937	0.0318485
ENSMUSG00000051379	Flrt3	fibronectin leucine rich transmembrane protein 3 [Source:MGI Symbol;Acc:MGI:1918686]	2.51677	3.1992	2.72195e-10	4.9544e-12
ENSMUSG00000027803	Wwtr1	WW domain containing transcription regulator 1 [Source:MGI Symbol;Acc:MGI:1917649]	1.84254	3.19395	0.00778393	1.26988e-09
ENSMUSG00000026981	Il1rn	interleukin 1 receptor antagonist [Source:MGI Symbol;Acc:MGI:96547]	3.7062	3.19071	0	0
ENSMUSG00000024675	Ms4a4c	membrane-spanning 4-domains, subfamily A, member 4C [Source:MGI Symbol;Acc:MGI:1927656]	3.42777	3.16804	2.95732e-49	6.12871e-26
ENSMUSG00000112226	Gm48786	predicted gene, 48786 [Source:MGI Symbol;Acc:MGI:6098486]	2.0818	3.16201	1.57849e-17	7.86698e-35
ENSMUSG00000031257	Nox1	NADPH oxidase 1 [Source:MGI Symbol;Acc:MGI:2450016]	3.30914	3.16079	7.18612e-19	9.61821e-15
ENSMUSG00000032281	Acsbg1	acyl-CoA synthetase bubblegum family member 1 [Source:MGI Symbol;Acc:MGI:2385656]	1.66731	3.15226	2.03041e-08	7.46239e-68
ENSMUSG00000028525	Pde4b	phosphodiesterase 4B, cAMP specific [Source:MGI Symbol;Acc:MGI:99557]	2.63341	3.14838	1.21805e-246	0
ENSMUSG00000004328	Hif3a	hypoxia inducible factor 3, alpha subunit [Source:MGI Symbol;Acc:MGI:1859778]	4.26583	3.1104	0.00845766	0.0476949
ENSMUSG00000013367	Iglon5	IgLON family member 5 [Source:MGI Symbol;Acc:MGI:2686277]	2.23517	3.10692	3.97543e-19	1.22343e-56
ENSMUSG00000029314	Gpat3	glycerol-3-phosphate acyltransferase 3 [Source:MGI Symbol;Acc:MGI:3603816]	3.9351	3.09887	1.02185e-05	6.73384e-08
ENSMUSG00000053835	H2-T24	histocompatibility 2, T region locus 24 [Source:MGI Symbol;Acc:MGI:95958]	2.98573	3.09534	1.37358e-110	3.1075e-217
ENSMUSG00000028373	Astn2	astrotactin 2 [Source:MGI Symbol;Acc:MGI:1889277]	5.31698	3.09224	0.00014204	0.0103859
ENSMUSG00000029084	Cd38	CD38 antigen [Source:MGI Symbol;Acc:MGI:107474]	5.09453	3.0922	1.16012e-12	2.3058e-05
ENSMUSG00000070323	Mmp27	matrix metallopeptidase 27 [Source:MGI Symbol;Acc:MGI:3039232]	2.86761	3.05956	0.00604545	5.24915e-05
ENSMUSG00000073409	H2-Q6	histocompatibility 2, Q region locus 6 [Source:MGI Symbol;Acc:MGI:95935]	1.60439	3.05625	0.000136488	2.71582e-14
ENSMUSG00000055301	Adh7	alcohol dehydrogenase 7 (class IV), mu or sigma polypeptide [Source:MGI Symbol;Acc:MGI:87926]	3.5721	3.04015	4.56662e-08	1.64854e-10
ENSMUSG00000053175	Bcl3	B cell leukemia/lymphoma 3 [Source:MGI Symbol;Acc:MGI:88140]	2.5444	3.03726	7.37732e-151	5.86915e-256
ENSMUSG00000040998	Npnt	nephronectin [Source:MGI Symbol;Acc:MGI:2148811]	5.5283	3.01205	1.15859e-05	0.0342632
ENSMUSG00000020599	Rgs9	regulator of G-protein signaling 9 [Source:MGI Symbol;Acc:MGI:1338824]	2.00569	3.00381	0.000334782	3.70112e-09
ENSMUSG00000019935	Slc17a8	solute carrier family 17 (sodium-dependent inorganic phosphate cotransporter), member 8 [Source:MGI Symbol;Acc:MGI:3039629]	1.79949	2.99506	2.92241e-07	3.01061e-11
ENSMUSG00000018500	Adora2b	adenosine A2b receptor [Source:MGI Symbol;Acc:MGI:99403]	4.19305	2.97931	5.92798e-209	6.11918e-66
ENSMUSG00000063234	Gpr84	G protein-coupled receptor 84 [Source:MGI Symbol;Acc:MGI:1934129]	3.00872	2.97103	2.12363e-247	0
ENSMUSG00000047146	Tet1	tet methylcytosine dioxygenase 1 [Source:MGI Symbol;Acc:MGI:1098693]	2.83296	2.96574	0.00157121	0.00814864
ENSMUSG00000078349	AW011738	expressed sequence AW011738 [Source:MGI Symbol;Acc:MGI:2140540]	2.74162	2.96079	3.48768e-17	1.2373e-18
ENSMUSG00000083533	Gm13450	predicted gene 13450 [Source:MGI Symbol;Acc:MGI:3650133]	5.09058	2.94504	2.47262e-05	0.00359518
ENSMUSG00000032715	Trib3	tribbles pseudokinase 3 [Source:MGI Symbol;Acc:MGI:1345675]	3.12359	2.93968	7.04077e-69	1.16064e-263
ENSMUSG00000039431	Mtmr7	myotubularin related protein 7 [Source:MGI Symbol;Acc:MGI:1891693]	2.9848	2.93774	1.24186e-100	1.7487e-21
ENSMUSG00000037887	Dusp8	dual specificity phosphatase 8 [Source:MGI Symbol;Acc:MGI:106626]	2.00335	2.92139	0.00289683	5.47745e-08
ENSMUSG00000032997	Chpf	chondroitin polymerizing factor [Source:MGI Symbol;Acc:MGI:106576]	2.7897	2.91759	4.46816e-103	2.44685e-127
ENSMUSG00000042745	Id1	inhibitor of DNA binding 1, HLH protein [Source:MGI Symbol;Acc:MGI:96396]	3.36397	2.89078	1.6359e-58	2.49505e-34
ENSMUSG00000087477	Gm13822	predicted gene 13822 [Source:MGI Symbol;Acc:MGI:3650351]	2.3716	2.84575	0.00249998	0.00233286
ENSMUSG00000032661	Oas3	2'-5' oligoadenylate synthetase 3 [Source:MGI Symbol;Acc:MGI:2180850]	2.59574	2.84089	2.26968e-154	8.65767e-206
ENSMUSG00000107689	Gm44386	predicted gene, 44386 [Source:MGI Symbol;Acc:MGI:5690778]	2.00623	2.83302	0.0495708	0.0183257
ENSMUSG00000042190	Cmklr1	chemokine-like receptor 1 [Source:MGI Symbol;Acc:MGI:109603]	4.25614	2.82847	6.01765e-06	0.0168917
ENSMUSG00000051703	Tmem198	transmembrane protein 198 [Source:MGI Symbol;Acc:MGI:2443133]	3.40315	2.82496	9.73454e-12	3.91677e-09
ENSMUSG00000021025	Nfkbia	nuclear factor of kappa light polypeptide gene enhancer in B cells inhibitor, alpha [Source:MGI Symbol;Acc:MGI:104741]	2.49961	2.8249	1.22162e-276	0
ENSMUSG00000006403	Adamts4	a disintegrin-like and metallopeptidase (reprolysin type) with thrombospondin type 1 motif, 4 [Source:MGI Symbol;Acc:MGI:1339949]	3.18197	2.82282	5.55768e-14	2.069e-11
ENSMUSG00000021322	Aoah	acyloxyacyl hydrolase [Source:MGI Symbol;Acc:MGI:1350928]	3.02583	2.80171	0	0
ENSMUSG00000027580	Helz2	helicase with zinc finger 2, transcriptional coactivator [Source:MGI Symbol;Acc:MGI:2385169]	2.62588	2.7953	4.26968e-196	0
ENSMUSG00000053113	Socs3	suppressor of cytokine signaling 3 [Source:MGI Symbol;Acc:MGI:1201791]	3.94331	2.79473	0	5.84957e-120
ENSMUSG00000063531	Sema3e	sema domain, immunoglobulin domain (Ig), short basic domain, secreted, (semaphorin) 3E [Source:MGI Symbol;Acc:MGI:1340034]	2.01596	2.77884	8.06576e-31	1.55388e-73
ENSMUSG00000027276	Jag1	jagged 1 [Source:MGI Symbol;Acc:MGI:1095416]	2.43105	2.77469	2.7508e-29	2.98473e-53
ENSMUSG00000006310	Zbtb32	zinc finger and BTB domain containing 32 [Source:MGI Symbol;Acc:MGI:1891838]	1.63826	2.77239	5.61839e-06	7.46025e-20
ENSMUSG00000044701	Il27	interleukin 27 [Source:MGI Symbol;Acc:MGI:2384409]	3.50022	2.76991	1.37573e-05	6.61627e-09
ENSMUSG00000028347	Tmeff1	transmembrane protein with EGF-like and two follistatin-like domains 1 [Source:MGI Symbol;Acc:MGI:1926810]	2.49435	2.76843	1.39429e-22	1.87025e-16
ENSMUSG00000017830	Dhx58	DEXH (Asp-Glu-X-His) box polypeptide 58 [Source:MGI Symbol;Acc:MGI:1931560]	2.91747	2.7661	3.79487e-257	5.85598e-242
ENSMUSG00000015314	Slamf6	SLAM family member 6 [Source:MGI Symbol;Acc:MGI:1353620]	4.98584	2.74711	1.1607e-22	1.92969e-13
ENSMUSG00000032470	Mras	muscle and microspikes RAS [Source:MGI Symbol;Acc:MGI:1100856]	2.64777	2.7443	0.00414061	0.0305287
ENSMUSG00000003534	Ddr1	discoidin domain receptor family, member 1 [Source:MGI Symbol;Acc:MGI:99216]	1.92013	2.74322	6.64753e-05	1.64555e-11
ENSMUSG00000039304	Tnfsf10	tumor necrosis factor (ligand) superfamily, member 10 [Source:MGI Symbol;Acc:MGI:107414]	4.59827	2.74307	5.35147e-06	4.95778e-05
ENSMUSG00000117964	Gm36043	predicted gene, 36043 [Source:MGI Symbol;Acc:MGI:5595202]	2.20428	2.73628	3.83129e-15	1.46053e-31
ENSMUSG00000042918	Mamstr	MEF2 activating motif and SAP domain containing transcriptional regulator [Source:MGI Symbol;Acc:MGI:1921740]	3.07001	2.73591	0.00263664	0.0422563
ENSMUSG00000022037	Clu	clusterin [Source:MGI Symbol;Acc:MGI:88423]	2.32876	2.73398	3.27665e-122	0
ENSMUSG00000043822	Adamtsl5	ADAMTS-like 5 [Source:MGI Symbol;Acc:MGI:1913798]	1.61954	2.73158	0.0029743	0.000300441
ENSMUSG00000044912	Syt16	synaptotagmin XVI [Source:MGI Symbol;Acc:MGI:2673872]	1.63946	2.72426	1.54212e-07	7.61544e-12
ENSMUSG00000048216	Gpr85	G protein-coupled receptor 85 [Source:MGI Symbol;Acc:MGI:1927851]	3.31701	2.71431	1.64743e-35	7.79244e-28
ENSMUSG00000051682	Treml4	triggering receptor expressed on myeloid cells-like 4 [Source:MGI Symbol;Acc:MGI:1923239]	3.5833	2.70227	3.6598e-36	7.47835e-15
ENSMUSG00000097754	Ptgs2os2	prostaglandin-endoperoxide synthase 2, opposite strand 2 [Source:MGI Symbol;Acc:MGI:5477181]	2.56306	2.6991	4.82505e-70	2.63732e-160
ENSMUSG00000052353	Cemip	cell migration inducing protein, hyaluronan binding [Source:MGI Symbol;Acc:MGI:2443629]	4.26718	2.69523	0.000830453	0.0332034
ENSMUSG00000082292	Gm12250	predicted gene 12250 [Source:MGI Symbol;Acc:MGI:3649299]	3.98829	2.68933	2.85999e-56	1.71502e-22
ENSMUSG00000060550	H2-Q7	histocompatibility 2, Q region locus 7 [Source:MGI Symbol;Acc:MGI:95936]	2.41048	2.68435	1.25281e-17	7.79974e-18
ENSMUSG00000001123	Lgals9	lectin, galactose binding, soluble 9 [Source:MGI Symbol;Acc:MGI:109496]	2.88676	2.68187	0	5.51308e-286
ENSMUSG00000037759	Ptger2	prostaglandin E receptor 2 (subtype EP2) [Source:MGI Symbol;Acc:MGI:97794]	1.92291	2.67014	1.09944e-08	5.06699e-09
ENSMUSG00000027646	Src	Rous sarcoma oncogene [Source:MGI Symbol;Acc:MGI:98397]	2.98426	2.6597	9.07901e-164	3.10382e-146
ENSMUSG00000030142	Clec4e	C-type lectin domain family 4, member e [Source:MGI Symbol;Acc:MGI:1861232]	3.59064	2.65287	0	0
ENSMUSG00000030472	Ceacam18	carcinoembryonic antigen-related cell adhesion molecule 18 [Source:MGI Symbol;Acc:MGI:1919681]	6.51785	2.64751	1.03171e-08	0.00290437
ENSMUSG00000101191	Gm28809	predicted gene 28809 [Source:MGI Symbol;Acc:MGI:5579515]	1.33583	2.63867	0.000989709	9.5264e-13
ENSMUSG00000038859	Baiap2l1	BAI1-associated protein 2-like 1 [Source:MGI Symbol;Acc:MGI:1914148]	2.71636	2.63813	3.09712e-26	3.55971e-18
ENSMUSG00000038602	Slc35f1	solute carrier family 35, member F1 [Source:MGI Symbol;Acc:MGI:2139810]	2.69414	2.63655	0.00212632	0.018376
ENSMUSG00000070327	Rnf213	ring finger protein 213 [Source:MGI Symbol;Acc:MGI:1289196]	2.0597	2.631	4.54688e-65	0
ENSMUSG00000006818	Sod2	superoxide dismutase 2, mitochondrial [Source:MGI Symbol;Acc:MGI:98352]	3.1319	2.60474	0	0
ENSMUSG00000006930	Hap1	huntingtin-associated protein 1 [Source:MGI Symbol;Acc:MGI:1261831]	1.52533	2.58941	0.000197071	4.63741e-11
ENSMUSG00000024772	Ehd1	EH-domain containing 1 [Source:MGI Symbol;Acc:MGI:1341878]	3.14377	2.58765	1.78162e-203	0
ENSMUSG00000001281	Itgb7	integrin beta 7 [Source:MGI Symbol;Acc:MGI:96616]	1.67075	2.58637	7.10348e-27	8.81461e-248
ENSMUSG00000117439	Gm50083	predicted gene, 50083 [Source:MGI Symbol;Acc:MGI:6275415]	2.27512	2.58464	9.80659e-05	0.000114498
ENSMUSG00000037411	Serpine1	serine (or cysteine) peptidase inhibitor, clade E, member 1 [Source:MGI Symbol;Acc:MGI:97608]	2.64309	2.57836	5.45738e-209	1.15039e-253
ENSMUSG00000022895	Ets2	E26 avian leukemia oncogene 2, 3' domain [Source:MGI Symbol;Acc:MGI:95456]	2.05524	2.56775	8.60837e-130	0
ENSMUSG00000042265	Trem1	triggering receptor expressed on myeloid cells 1 [Source:MGI Symbol;Acc:MGI:1930005]	2.06767	2.55361	1.57092e-67	5.85126e-103
ENSMUSG00000027611	Procr	protein C receptor, endothelial [Source:MGI Symbol;Acc:MGI:104596]	3.57361	2.54368	0	0
ENSMUSG00000031155	Pim2	proviral integration site 2 [Source:MGI Symbol;Acc:MGI:97587]	2.43969	2.54093	9.2452e-193	6.28883e-231
ENSMUSG00000017144	Rnd3	Rho family GTPase 3 [Source:MGI Symbol;Acc:MGI:1921444]	2.02196	2.5399	1.18285e-38	3.38608e-41
ENSMUSG00000039232	Stx11	syntaxin 11 [Source:MGI Symbol;Acc:MGI:1921982]	2.43521	2.53408	8.03522e-99	5.25028e-156
ENSMUSG00000030747	Dgat2	diacylglycerol O-acyltransferase 2 [Source:MGI Symbol;Acc:MGI:1915050]	2.53208	2.52899	2.33408e-112	0
ENSMUSG00000038357	Camp	cathelicidin antimicrobial peptide [Source:MGI Symbol;Acc:MGI:108443]	3.52849	2.52706	6.54186e-09	0.0459341
ENSMUSG00000054855	Rnd1	Rho family GTPase 1 [Source:MGI Symbol;Acc:MGI:2444878]	2.74158	2.51533	1.71184e-66	6.57574e-68
ENSMUSG00000000317	Bcl6b	B cell CLL/lymphoma 6, member B [Source:MGI Symbol;Acc:MGI:1278332]	1.51827	2.51418	0.0108233	1.9832e-08
ENSMUSG00000055994	Nod2	nucleotide-binding oligomerization domain containing 2 [Source:MGI Symbol;Acc:MGI:2429397]	3.09745	2.51376	7.52185e-179	2.3608e-160
ENSMUSG00000092171	4833427F10Rik	RIKEN cDNA 4833427F10 gene [Source:MGI Symbol;Acc:MGI:1921851]	1.02073	2.51142	0.000949214	4.45846e-19
ENSMUSG00000050010	Shisa3	shisa family member 3 [Source:MGI Symbol;Acc:MGI:3041225]	4.72207	2.50701	2.08643e-20	3.03062e-05
ENSMUSG00000107017	Gm43196	predicted gene 43196 [Source:MGI Symbol;Acc:MGI:5663333]	1.97256	2.507	0.0163581	4.02378e-05
ENSMUSG00000030643	Rab30	RAB30, member RAS oncogene family [Source:MGI Symbol;Acc:MGI:1923235]	1.37025	2.48591	0.0396669	0.0260817
ENSMUSG00000038058	Nod1	nucleotide-binding oligomerization domain containing 1 [Source:MGI Symbol;Acc:MGI:1341839]	3.0793	2.48189	2.63881e-125	8.46069e-119
ENSMUSG00000078606	Gvin2	GTPase, very large interferon inducible, family member 2 [Source:MGI Symbol;Acc:MGI:3782245]	1.89616	2.47673	2.23676e-24	3.91723e-65
ENSMUSG00000015850	Adamtsl4	ADAMTS-like 4 [Source:MGI Symbol;Acc:MGI:2389008]	1.23285	2.47552	0.0318347	0.000202678
ENSMUSG00000116935	Gpr31a	G protein-coupled receptor 31, D17Leh66a region [Source:MGI Symbol;Acc:MGI:1354370]	3.61191	2.46382	4.81647e-06	0.00946932
ENSMUSG00000029373	Pf4	platelet factor 4 [Source:MGI Symbol;Acc:MGI:1888711]	2.50625	2.46382	1.8522e-30	1.27499e-182
ENSMUSG00000035355	Kcnh4	potassium voltage-gated channel, subfamily H (eag-related), member 4 [Source:MGI Symbol;Acc:MGI:2156184]	1.96561	2.45866	0.000513108	7.05047e-06
ENSMUSG00000079071	Slc28a2b	solute carrier family 28 member 2b [Source:MGI Symbol;Acc:MGI:3702173]	2.46059	2.4496	5.7677e-30	1.08444e-32
ENSMUSG00000027219	Slc28a2	solute carrier family 28 (sodium-coupled nucleoside transporter), member 2 [Source:MGI Symbol;Acc:MGI:1913105]	2.32454	2.44386	4.36857e-142	2.25889e-176
ENSMUSG00000018796	Acsl1	acyl-CoA synthetase long-chain family member 1 [Source:MGI Symbol;Acc:MGI:102797]	2.86143	2.42995	0	0
ENSMUSG00000042377	Fam83g	family with sequence similarity 83, member G [Source:MGI Symbol;Acc:MGI:1916890]	2.78816	2.42991	1.22398e-06	5.8355e-06
ENSMUSG00000073489	Ifi204	interferon activated gene 204 [Source:MGI Symbol;Acc:MGI:96429]	2.88007	2.42501	3.5597e-226	1.47083e-92
ENSMUSG00000004098	Col5a3	collagen, type V, alpha 3 [Source:MGI Symbol;Acc:MGI:1858212]	5.14795	2.42388	1.95741e-07	0.0259845
ENSMUSG00000034271	Jdp2	Jun dimerization protein 2 [Source:MGI Symbol;Acc:MGI:1932093]	3.32597	2.41124	2.53503e-83	6.73624e-188
ENSMUSG00000097960	A330074K22Rik	RIKEN cDNA A330074K22 gene [Source:MGI Symbol;Acc:MGI:3045392]	1.15214	2.41084	1.47057e-07	7.32506e-22
ENSMUSG00000118590	Gm15433	predicted pseudogene 15433 [Source:MGI Symbol;Acc:MGI:3705860]	4.56448	2.40232	1.73575e-06	0.000425703
ENSMUSG00000072620	Slfn2	schlafen 2 [Source:MGI Symbol;Acc:MGI:1313258]	2.62564	2.40223	8.08385e-293	0
ENSMUSG00000106734	Gm20559	predicted gene, 20559 [Source:MGI Symbol;Acc:MGI:5295666]	2.38302	2.39713	8.83452e-64	1.42227e-287
ENSMUSG00000027313	Chac1	ChaC, cation transport regulator 1 [Source:MGI Symbol;Acc:MGI:1916315]	3.41403	2.39607	4.32295e-69	3.16463e-94
ENSMUSG00000027221	Chst1	carbohydrate sulfotransferase 1 [Source:MGI Symbol;Acc:MGI:1924219]	1.47831	2.39525	0.0367758	0.0365024
ENSMUSG00000052776	Oas1a	2'-5' oligoadenylate synthetase 1A [Source:MGI Symbol;Acc:MGI:2180860]	2.41061	2.39449	2.20421e-163	0
ENSMUSG00000033538	Casp4	caspase 4, apoptosis-related cysteine peptidase [Source:MGI Symbol;Acc:MGI:107700]	2.18789	2.39443	6.24536e-108	9.58318e-132
ENSMUSG00000105940	Gm42635	predicted gene 42635 [Source:MGI Symbol;Acc:MGI:5662772]	1.57217	2.38542	4.15216e-08	9.54854e-15
ENSMUSG00000049044	Rapgef4	Rap guanine nucleotide exchange factor (GEF) 4 [Source:MGI Symbol;Acc:MGI:1917723]	4.31359	2.37138	0.000593041	0.0102349
ENSMUSG00000120076	ENSMUSG00000120076	novel transcript	1.82357	2.36983	1.64049e-13	8.13042e-17
ENSMUSG00000089636	1700058P15Rik	RIKEN cDNA 1700058P15 gene [Source:MGI Symbol;Acc:MGI:1920627]	2.24145	2.36371	7.64615e-21	1.79136e-14
ENSMUSG00000118369	Gm30541	predicted gene, 30541 [Source:MGI Symbol;Acc:MGI:5589700]	2.82552	2.36368	0.0149784	0.040524
ENSMUSG00000103439	Gm7019	predicted pseudogene 7019 [Source:MGI Symbol;Acc:MGI:3645821]	2.18634	2.35902	3.7365e-09	6.66519e-07
ENSMUSG00000037126	Psd	pleckstrin and Sec7 domain containing [Source:MGI Symbol;Acc:MGI:1920978]	2.38338	2.35763	3.13786e-63	2.91646e-77
ENSMUSG00000023473	Celsr3	cadherin, EGF LAG seven-pass G-type receptor 3 [Source:MGI Symbol;Acc:MGI:1858236]	1.95473	2.35695	1.03717e-28	1.10036e-40
ENSMUSG00000028517	Plpp3	phospholipid phosphatase 3 [Source:MGI Symbol;Acc:MGI:1915166]	2.80386	2.34849	2.8452e-150	7.8264e-163
ENSMUSG00000030830	Itgal	integrin alpha L [Source:MGI Symbol;Acc:MGI:96606]	2.44784	2.34619	1.03587e-258	1.28142e-212
ENSMUSG00000021895	Arhgef3	Rho guanine nucleotide exchange factor (GEF) 3 [Source:MGI Symbol;Acc:MGI:1918954]	2.20156	2.34512	1.83891e-106	8.54657e-181
ENSMUSG00000068245	Phf11d	PHD finger protein 11D [Source:MGI Symbol;Acc:MGI:1277133]	2.68579	2.34283	3.70937e-185	1.83259e-248
ENSMUSG00000008496	Pou2f2	POU domain, class 2, transcription factor 2 [Source:MGI Symbol;Acc:MGI:101897]	1.49495	2.34138	1.50892e-06	0
ENSMUSG00000035211	Xrra1	X-ray radiation resistance associated 1 [Source:MGI Symbol;Acc:MGI:2181647]	1.89589	2.33986	2.01293e-11	2.00181e-20
ENSMUSG00000106858	Gm43844	predicted gene 43844 [Source:MGI Symbol;Acc:MGI:5663981]	2.70427	2.33065	0.0334307	0.0246392
ENSMUSG00000045868	Gvin1	GTPase, very large interferon inducible 1 [Source:MGI Symbol;Acc:MGI:1921808]	1.89325	2.32843	8.30045e-37	1.87e-40
ENSMUSG00000052485	Tmem171	transmembrane protein 171 [Source:MGI Symbol;Acc:MGI:2685751]	2.38926	2.32779	7.59166e-119	1.19305e-64
ENSMUSG00000042622	Maff	v-maf musculoaponeurotic fibrosarcoma oncogene family, protein F (avian) [Source:MGI Symbol;Acc:MGI:96910]	2.0624	2.3247	1.21702e-24	2.81267e-23
ENSMUSG00000062232	Rapgef2	Rap guanine nucleotide exchange factor (GEF) 2 [Source:MGI Symbol;Acc:MGI:2659071]	1.72324	2.32442	2.64574e-31	1.60666e-190
ENSMUSG00000034422	Parp14	poly (ADP-ribose) polymerase family, member 14 [Source:MGI Symbol;Acc:MGI:1919489]	2.53554	2.32439	1.15438e-98	0
ENSMUSG00000115902	D730005E14Rik	RIKEN cDNA D730005E14 gene [Source:NCBI gene (formerly Entrezgene);Acc:109361]	1.8626	2.32408	7.58125e-08	1.8048e-08
ENSMUSG00000089844	A530032D15Rik	RIKEN cDNA A530032D15Rik gene [Source:MGI Symbol;Acc:MGI:3037746]	1.70088	2.32315	0.0295876	0.048519
ENSMUSG00000060586	H2-Eb1	histocompatibility 2, class II antigen E beta [Source:MGI Symbol;Acc:MGI:95901]	6.01958	2.31421	2.00401e-08	0.0230361
ENSMUSG00000020057	Dram1	DNA-damage regulated autophagy modulator 1 [Source:MGI Symbol;Acc:MGI:1918962]	2.59006	2.30265	1.60239e-173	2.7466e-215
ENSMUSG00000070524	Fcrlb	Fc receptor-like B [Source:MGI Symbol;Acc:MGI:3576487]	2.8294	2.29356	7.47376e-09	2.74936e-05
ENSMUSG00000045094	Arhgef37	Rho guanine nucleotide exchange factor (GEF) 37 [Source:MGI Symbol;Acc:MGI:3045339]	4.90018	2.28769	3.88634e-05	0.0225957
ENSMUSG00000079363	Gbp4	guanylate binding protein 4 [Source:MGI Symbol;Acc:MGI:97072]	4.70391	2.2787	1.69181e-22	7.13145e-05
ENSMUSG00000073778	Faddos	Fas (TNFRSF6)-associated via death domain, opposite strand [Source:MGI Symbol;Acc:MGI:3642460]	2.63496	2.2724	0.000153525	0.00748884
ENSMUSG00000051832	E230016K23Rik	RIKEN cDNA E230016K23 gene [Source:MGI Symbol;Acc:MGI:3041204]	3.16361	2.26747	4.92533e-06	0.000179438
ENSMUSG00000036390	Gadd45a	growth arrest and DNA-damage-inducible 45 alpha [Source:MGI Symbol;Acc:MGI:107799]	1.5173	2.26416	5.86115e-09	8.75477e-56
ENSMUSG00000039395	Mreg	melanoregulin [Source:MGI Symbol;Acc:MGI:2151839]	2.27599	2.26013	1.52995e-127	3.25635e-141
ENSMUSG00000024395	Lims2	LIM and senescent cell antigen like domains 2 [Source:MGI Symbol;Acc:MGI:2385067]	1.36696	2.25193	4.52903e-23	1.27361e-39
ENSMUSG00000055602	Tcp10b	t-complex protein 10b [Source:MGI Symbol;Acc:MGI:98542]	2.97917	2.24772	0.000587725	0.0259402
ENSMUSG00000041754	Trem3	triggering receptor expressed on myeloid cells 3 [Source:MGI Symbol;Acc:MGI:1930003]	2.31064	2.24289	1.62622e-75	1.64799e-82
ENSMUSG00000030401	Rtn2	reticulon 2 (Z-band associated protein) [Source:MGI Symbol;Acc:MGI:107612]	2.30984	2.23777	1.10693e-57	2.48524e-40
ENSMUSG00000004661	Arid3b	AT rich interactive domain 3B (BRIGHT-like) [Source:MGI Symbol;Acc:MGI:1930768]	2.11826	2.2311	6.30033e-11	4.78005e-07
ENSMUSG00000022747	St3gal6	ST3 beta-galactoside alpha-2,3-sialyltransferase 6 [Source:MGI Symbol;Acc:MGI:1888707]	2.10625	2.22473	8.0239e-41	7.25577e-36
ENSMUSG00000029082	Bst1	bone marrow stromal cell antigen 1 [Source:MGI Symbol;Acc:MGI:105370]	2.58021	2.22244	1.44178e-72	5.79314e-57
ENSMUSG00000107215	Gm43197	predicted gene 43197 [Source:MGI Symbol;Acc:MGI:5663334]	2.14836	2.21993	8.53281e-32	5.32053e-26
ENSMUSG00000057135	Scimp	SLP adaptor and CSK interacting membrane protein [Source:MGI Symbol;Acc:MGI:3610314]	2.10516	2.2128	6.54981e-08	8.1412e-12
ENSMUSG00000029819	Npy	neuropeptide Y [Source:MGI Symbol;Acc:MGI:97374]	2.27558	2.2085	1.5201e-21	5.63804e-16
ENSMUSG00000108060	4921529L05Rik	RIKEN cDNA 4921529L05 gene [Source:MGI Symbol;Acc:MGI:2443531]	4.07143	2.20693	9.18416e-131	1.15015e-13
ENSMUSG00000037580	Gch1	GTP cyclohydrolase 1 [Source:MGI Symbol;Acc:MGI:95675]	2.44805	2.20295	1.27238e-254	8.97869e-222
ENSMUSG00000019122	Ccl9	chemokine (C-C motif) ligand 9 [Source:MGI Symbol;Acc:MGI:104533]	2.78811	2.19759	0	0
ENSMUSG00000003283	Hck	hemopoietic cell kinase [Source:MGI Symbol;Acc:MGI:96052]	2.35358	2.19591	7.62217e-288	0
ENSMUSG00000079227	Ccr5	chemokine (C-C motif) receptor 5 [Source:MGI Symbol;Acc:MGI:107182]	1.55585	2.19389	1.62457e-14	6.54595e-24
ENSMUSG00000020785	Camkk1	calcium/calmodulin-dependent protein kinase kinase 1, alpha [Source:MGI Symbol;Acc:MGI:1891766]	2.23678	2.19385	0.0362402	0.00732628
ENSMUSG00000058818	Pirb	paired Ig-like receptor B [Source:MGI Symbol;Acc:MGI:894311]	1.78998	2.19288	8.00446e-61	3.34747e-228
ENSMUSG00000044562	Rasip1	Ras interacting protein 1 [Source:MGI Symbol;Acc:MGI:1917153]	2.06135	2.1909	2.83529e-08	7.51792e-08
ENSMUSG00000110495	Gm45879	predicted gene 45879 [Source:MGI Symbol;Acc:MGI:5804994]	1.3588	2.188	0.00328955	7.11902e-05
ENSMUSG00000046223	Plaur	plasminogen activator, urokinase receptor [Source:MGI Symbol;Acc:MGI:97612]	2.32794	2.18388	4.99276e-90	1.25436e-268
ENSMUSG00000032514	Ttc21a	tetratricopeptide repeat domain 21A [Source:MGI Symbol;Acc:MGI:1921302]	1.89168	2.17787	5.16348e-12	7.31077e-11
ENSMUSG00000078853	Igtp	interferon gamma induced GTPase [Source:MGI Symbol;Acc:MGI:107729]	2.90208	2.17391	4.13838e-89	1.38404e-122
ENSMUSG00000029223	Uchl1	ubiquitin carboxy-terminal hydrolase L1 [Source:MGI Symbol;Acc:MGI:103149]	2.42357	2.17085	1.14099e-89	0
ENSMUSG00000063286	Gvin-ps7	GTPase, very large interferon inducible, pseudogene 7 [Source:MGI Symbol;Acc:MGI:3644223]	1.64121	2.1694	3.67553e-16	0
ENSMUSG00000035164	Zc3h12c	zinc finger CCCH type containing 12C [Source:MGI Symbol;Acc:MGI:3026959]	2.04341	2.15814	2.43656e-104	7.04982e-185
ENSMUSG00000093954	Gm16867	predicted gene, 16867 [Source:MGI Symbol;Acc:MGI:4439791]	1.91146	2.1554	0.00609671	7.03644e-05
ENSMUSG00000103357	Gm7804	predicted gene 7804 [Source:MGI Symbol;Acc:MGI:3643373]	2.53982	2.15519	0.0307807	0.0470572
ENSMUSG00000025591	Tma16	translation machinery associated 16 [Source:MGI Symbol;Acc:MGI:1913532]	2.53664	2.15457	0	0
ENSMUSG00000028214	Gem	GTP binding protein (gene overexpressed in skeletal muscle) [Source:MGI Symbol;Acc:MGI:99844]	1.0643	2.15393	0.0466718	2.83048e-05
ENSMUSG00000020334	Slc22a4	solute carrier family 22 (organic cation transporter), member 4 [Source:MGI Symbol;Acc:MGI:1353479]	2.63338	2.15321	1.12762e-41	1.0456e-22
ENSMUSG00000038508	Gdf15	growth differentiation factor 15 [Source:MGI Symbol;Acc:MGI:1346047]	1.51338	2.15058	1.57569e-19	1.13328e-50
ENSMUSG00000049092	Gpr137c	G protein-coupled receptor 137C [Source:MGI Symbol;Acc:MGI:1917963]	-1.45714	2.14682	0.0238008	0.0345925
ENSMUSG00000063354	Slc39a4	solute carrier family 39 (zinc transporter), member 4 [Source:MGI Symbol;Acc:MGI:1919277]	1.97597	2.13824	8.09486e-80	1.13555e-85
ENSMUSG00000115869	Gm31814	predicted gene, 31814 [Source:MGI Symbol;Acc:MGI:5590973]	1.54596	2.13624	0.0249144	6.1373e-05
ENSMUSG00000055413	H2-Q5	histocompatibility 2, Q region locus 5 [Source:MGI Symbol;Acc:MGI:95934]	1.5242	2.12897	2.51447e-30	2.9007e-51
ENSMUSG00000102606	Rpl21-ps1	ribosomal protein 21, pseudogene 1 [Source:MGI Symbol;Acc:MGI:3647596]	3.8186	2.12418	0.000191752	0.0236347
ENSMUSG00000019874	Fabp7	fatty acid binding protein 7, brain [Source:MGI Symbol;Acc:MGI:101916]	1.44116	2.11975	0.0308011	1.51182e-05
ENSMUSG00000029605	Oas1b	2'-5' oligoadenylate synthetase 1B [Source:MGI Symbol;Acc:MGI:97430]	2.38712	2.11898	3.6395e-36	7.78374e-49
ENSMUSG00000108095	Gm44067	predicted gene, 44067 [Source:MGI Symbol;Acc:MGI:5690459]	1.08828	2.11541	0.030144	4.08561e-07
ENSMUSG00000039693	Msantd3	Myb/SANT-like DNA-binding domain containing 3 [Source:MGI Symbol;Acc:MGI:1913915]	2.35959	2.105	3.61087e-33	7.79244e-28
ENSMUSG00000043953	Ccrl2	chemokine (C-C motif) receptor-like 2 [Source:MGI Symbol;Acc:MGI:1920904]	2.58008	2.10175	5.8795e-97	2.5047e-56
ENSMUSG00000026896	Ifih1	interferon induced with helicase C domain 1 [Source:MGI Symbol;Acc:MGI:1918836]	2.29333	2.09091	5.31971e-120	3.63506e-202
ENSMUSG00000112843	Gm46224	predicted gene, 46224 [Source:MGI Symbol;Acc:MGI:5825861]	1.3567	2.08502	4.33239e-08	6.32697e-11
ENSMUSG00000040364	Sec1	secretory blood group 1 [Source:MGI Symbol;Acc:MGI:1928893]	1.18407	2.08361	0.00664754	7.23775e-10
ENSMUSG00000058755	Osm	oncostatin M [Source:MGI Symbol;Acc:MGI:104749]	1.97861	2.07935	5.21157e-67	3.23781e-137
ENSMUSG00000032786	Alas1	aminolevulinic acid synthase 1 [Source:MGI Symbol;Acc:MGI:87989]	2.28726	2.07777	2.0434e-216	2.05661e-286
ENSMUSG00000022863	Btg3	BTG anti-proliferation factor 3 [Source:MGI Symbol;Acc:MGI:109532]	2.12036	2.07706	1.8772e-61	2.68455e-23
ENSMUSG00000047735	Samd9l	sterile alpha motif domain containing 9-like [Source:MGI Symbol;Acc:MGI:1343184]	1.96038	2.06005	1.33537e-122	1.44034e-264
ENSMUSG00000030109	Slc6a12	solute carrier family 6 (neurotransmitter transporter, betaine/GABA), member 12 [Source:MGI Symbol;Acc:MGI:95628]	2.0775	2.05087	2.61314e-115	0
ENSMUSG00000091649	Phf11b	PHD finger protein 11B [Source:MGI Symbol;Acc:MGI:3645789]	2.95019	2.04591	2.03383e-113	1.18164e-54
ENSMUSG00000072844	G530011O06Rik	RIKEN cDNA G530011O06 gene [Source:MGI Symbol;Acc:MGI:3603513]	1.29303	2.04567	6.84764e-08	2.93836e-11
ENSMUSG00000046879	Irgm1	immunity-related GTPase family M member 1 [Source:MGI Symbol;Acc:MGI:107567]	2.4894	2.04502	0	2.566e-293
ENSMUSG00000000730	Dnmt3l	DNA (cytosine-5-)-methyltransferase 3-like [Source:MGI Symbol;Acc:MGI:1859287]	3.31226	2.04058	2.65133e-28	4.16978e-84
ENSMUSG00000062960	Kdr	kinase insert domain protein receptor [Source:MGI Symbol;Acc:MGI:96683]	1.3934	2.03179	0.0117057	1.79881e-05
ENSMUSG00000043336	Filip1l	filamin A interacting protein 1-like [Source:MGI Symbol;Acc:MGI:1925999]	2.14608	2.03035	5.79846e-143	9.92908e-161
ENSMUSG00000069792	Wfdc17	WAP four-disulfide core domain 17 [Source:MGI Symbol;Acc:MGI:3649773]	3.83834	2.02765	2.02979e-41	1.61658e-96
ENSMUSG00000069874	Irgm2	immunity-related GTPase family M member 2 [Source:MGI Symbol;Acc:MGI:1926262]	2.31652	2.02557	1.01841e-164	1.61132e-96
ENSMUSG00000050212	Eva1b	eva-1 homolog B (C. elegans) [Source:MGI Symbol;Acc:MGI:1922063]	3.10338	2.01799	1.7619e-12	1.28613e-05
ENSMUSG00000086389	Gm15998	predicted gene 15998 [Source:MGI Symbol;Acc:MGI:3802094]	1.74581	2.01794	0.0408031	0.00495236
ENSMUSG00000026475	Rgs16	regulator of G-protein signaling 16 [Source:MGI Symbol;Acc:MGI:108407]	5.60384	2.01673	1.32364e-13	0.0138444
ENSMUSG00000025492	Ifitm3	interferon induced transmembrane protein 3 [Source:MGI Symbol;Acc:MGI:1913391]	2.08539	2.01354	4.78622e-184	2.4352e-224
ENSMUSG00000053007	Creb5	cAMP responsive element binding protein 5 [Source:MGI Symbol;Acc:MGI:2443973]	1.71077	2.00999	5.73894e-75	1.44954e-241
ENSMUSG00000023045	Soat2	sterol O-acyltransferase 2 [Source:MGI Symbol;Acc:MGI:1332226]	1.47265	2.00771	1.89542e-13	7.46412e-58
ENSMUSG00000086108	Gm5602	predicted gene 5602 [Source:MGI Symbol;Acc:MGI:3645136]	2.51256	2.00524	0.00505721	0.00969413
ENSMUSG00000024014	Pim1	proviral integration site 1 [Source:MGI Symbol;Acc:MGI:97584]	2.1405	2.00459	3.27066e-109	9.18506e-183
ENSMUSG00000034765	Dusp5	dual specificity phosphatase 5 [Source:MGI Symbol;Acc:MGI:2685183]	1.51578	2.00337	1.13478e-25	8.34265e-56
ENSMUSG00000081219	Bambi-ps1	BMP and activin membrane-bound inhibitor, pseudogene (Xenopus laevis) [Source:MGI Symbol;Acc:MGI:1932402]	2.3376	2.00295	6.07858e-11	5.88394e-05
ENSMUSG00000030029	Lrig1	leucine-rich repeats and immunoglobulin-like domains 1 [Source:MGI Symbol;Acc:MGI:107935]	1.11079	2.00092	0.0282686	2.53056e-05
ENSMUSG00000032841	Prr5l	proline rich 5 like [Source:MGI Symbol;Acc:MGI:1919696]	1.89731	1.99213	0.00620844	5.46703e-05
ENSMUSG00000054598	9130230L23Rik	RIKEN cDNA 9130230L23 gene [Source:MGI Symbol;Acc:MGI:3041166]	1.70905	1.97098	3.9059e-06	1.75438e-05
ENSMUSG00000097572	Gm26797	predicted gene, 26797 [Source:MGI Symbol;Acc:MGI:5477291]	1.40886	1.97013	1.28547e-07	1.75062e-12
ENSMUSG00000030717	Nupr1	nuclear protein transcription regulator 1 [Source:MGI Symbol;Acc:MGI:1891834]	2.94496	1.9698	3.50398e-56	7.72181e-71
ENSMUSG00000097354	2310001H17Rik	RIKEN cDNA 2310001H17 gene [Source:MGI Symbol;Acc:MGI:1923682]	1.51227	1.96952	2.36736e-08	4.97866e-08
ENSMUSG00000093765	Gm20658	predicted gene 20658 [Source:MGI Symbol;Acc:MGI:5313105]	1.71413	1.96705	2.82178e-05	9.82931e-10
ENSMUSG00000027555	Car13	carbonic anhydrase 13 [Source:MGI Symbol;Acc:MGI:1931322]	2.33429	1.96635	4.50826e-162	5.12778e-167
ENSMUSG00000111713	Gm20234	predicted gene, 20234 [Source:MGI Symbol;Acc:MGI:5012419]	2.87771	1.96596	1.06577e-12	0.000229776
ENSMUSG00000031647	Mfap3l	microfibrillar-associated protein 3-like [Source:MGI Symbol;Acc:MGI:1918556]	2.18983	1.95509	9.22326e-59	4.25347e-103
ENSMUSG00000030157	Clec2d	C-type lectin domain family 2, member d [Source:MGI Symbol;Acc:MGI:2135589]	2.11913	1.94654	5.05376e-35	1.69967e-46
ENSMUSG00000079652	Fam71f2	family with sequence similarity 71, member F2 [Source:MGI Symbol;Acc:MGI:2141439]	1.91495	1.9386	0.00505447	0.000239304
ENSMUSG00000027562	Car2	carbonic anhydrase 2 [Source:MGI Symbol;Acc:MGI:88269]	2.70238	1.93662	3.44332e-16	1.52086e-05
ENSMUSG00000082704	Gm12515	predicted gene 12515 [Source:MGI Symbol;Acc:MGI:3651354]	1.43837	1.93277	0.00114454	9.63544e-05
ENSMUSG00000031504	Rab20	RAB20, member RAS oncogene family [Source:MGI Symbol;Acc:MGI:102789]	1.94952	1.93157	7.38126e-113	2.74104e-152
ENSMUSG00000041936	Agrn	agrin [Source:MGI Symbol;Acc:MGI:87961]	2.28895	1.92963	5.16056e-133	1.54355e-266
ENSMUSG00000108732	2310043P16Rik	RIKEN cDNA 2310043P16 gene [Source:MGI Symbol;Acc:MGI:1917385]	1.21399	1.92956	3.86614e-06	5.9117e-10
ENSMUSG00000000682	Cd52	CD52 antigen [Source:MGI Symbol;Acc:MGI:1346088]	2.25386	1.92123	2.29196e-120	2.78723e-159
ENSMUSG00000025044	Msr1	macrophage scavenger receptor 1 [Source:MGI Symbol;Acc:MGI:98257]	1.99262	1.92106	8.42854e-141	0
ENSMUSG00000063611	Gm10134	predicted gene 10134 [Source:MGI Symbol;Acc:MGI:3642322]	1.65934	1.92024	2.80854e-08	7.92607e-06
ENSMUSG00000000489	Pdgfb	platelet derived growth factor, B polypeptide [Source:MGI Symbol;Acc:MGI:97528]	1.14535	1.90755	1.9441e-23	8.14567e-119
ENSMUSG00000054892	Txk	TXK tyrosine kinase [Source:MGI Symbol;Acc:MGI:102960]	1.81056	1.90407	2.14196e-06	2.24066e-06
ENSMUSG00000046687	Gm5424	predicted gene 5424 [Source:MGI Symbol;Acc:MGI:3643173]	1.88358	1.90384	1.08541e-96	5.54679e-63
ENSMUSG00000077704	Snord89	small nucleolar RNA, C/D box 89 [Source:MGI Symbol;Acc:MGI:3819562]	1.52612	1.90361	2.90327e-05	1.8664e-08
ENSMUSG00000023947	Nfkbie	nuclear factor of kappa light polypeptide gene enhancer in B cells inhibitor, epsilon [Source:MGI Symbol;Acc:MGI:1194908]	1.64932	1.89497	4.12947e-62	9.27689e-59
ENSMUSG00000115142	Gm33251	predicted gene, 33251 [Source:MGI Symbol;Acc:MGI:5592410]	1.301	1.89318	0.000146048	1.67756e-08
ENSMUSG00000024736	Tmem132a	transmembrane protein 132A [Source:MGI Symbol;Acc:MGI:2147810]	1.87905	1.89248	6.63171e-108	2.2904e-102
ENSMUSG00000035208	Slfn8	schlafen 8 [Source:MGI Symbol;Acc:MGI:2672859]	1.66918	1.89079	2.74669e-29	1.08245e-41
ENSMUSG00000044719	E230025N22Rik	Riken cDNA E230025N22 gene [Source:MGI Symbol;Acc:MGI:3687212]	1.7031	1.88387	0.001432	0.00152259
ENSMUSG00000071637	Cebpd	CCAAT/enhancer binding protein (C/EBP), delta [Source:MGI Symbol;Acc:MGI:103573]	1.9073	1.88254	4.15906e-65	3.77073e-161
ENSMUSG00000047945	Marcksl1	MARCKS-like 1 [Source:MGI Symbol;Acc:MGI:97143]	2.17399	1.87752	4.34936e-163	0
ENSMUSG00000033581	Igf2bp2	insulin-like growth factor 2 mRNA binding protein 2 [Source:MGI Symbol;Acc:MGI:1890358]	2.02651	1.87331	2.15429e-102	5.48525e-187
ENSMUSG00000037447	Arid5a	AT rich interactive domain 5A (MRF1-like) [Source:MGI Symbol;Acc:MGI:2443039]	2.43307	1.87318	4.05792e-42	2.66142e-58
ENSMUSG00000002699	Lcp2	lymphocyte cytosolic protein 2 [Source:MGI Symbol;Acc:MGI:1321402]	1.76442	1.87057	1.75583e-126	0
ENSMUSG00000045932	Ifit2	interferon-induced protein with tetratricopeptide repeats 2 [Source:MGI Symbol;Acc:MGI:99449]	3.16227	1.87017	4.55992e-217	1.09885e-254
ENSMUSG00000014852	Adamts13	a disintegrin-like and metallopeptidase (reprolysin type) with thrombospondin type 1 motif, 13 [Source:MGI Symbol;Acc:MGI:2685556]	4.32865	1.85659	0.000141083	0.0084985
ENSMUSG00000056144	Trim34a	tripartite motif-containing 34A [Source:MGI Symbol;Acc:MGI:2137359]	1.65851	1.85456	3.62548e-20	7.98261e-19
ENSMUSG00000097077	Gm16712	predicted gene, 16712 [Source:MGI Symbol;Acc:MGI:4439636]	1.15746	1.85361	5.2176e-05	3.21431e-10
ENSMUSG00000024679	Ms4a6d	membrane-spanning 4-domains, subfamily A, member 6D [Source:MGI Symbol;Acc:MGI:1916024]	1.96432	1.85095	3.24972e-188	2.60839e-279
ENSMUSG00000001128	Cfp	complement factor properdin [Source:MGI Symbol;Acc:MGI:97545]	1.28763	1.84446	6.62551e-71	0
ENSMUSG00000025959	Klf7	Kruppel-like factor 7 (ubiquitous) [Source:MGI Symbol;Acc:MGI:1935151]	1.61785	1.84184	3.19254e-60	4.91198e-118
ENSMUSG00000018417	Myo1b	myosin IB [Source:MGI Symbol;Acc:MGI:107752]	1.23951	1.82944	3.10045e-12	1.93801e-43
ENSMUSG00000026829	Gbgt1	globoside alpha-1,3-N-acetylgalactosaminyltransferase 1 [Source:MGI Symbol;Acc:MGI:2449143]	2.30513	1.8289	7.54651e-07	0.00163527
ENSMUSG00000112148	Lilrb4a	leukocyte immunoglobulin-like receptor, subfamily B, member 4A [Source:MGI Symbol;Acc:MGI:102701]	1.29026	1.82779	2.52025e-41	0
ENSMUSG00000044927	H1f10	H1.10 linker histone [Source:MGI Symbol;Acc:MGI:2685307]	1.22901	1.82301	8.20723e-05	1.3785e-09
ENSMUSG00000033880	Lgals3bp	lectin, galactoside-binding, soluble, 3 binding protein [Source:MGI Symbol;Acc:MGI:99554]	1.91081	1.823	6.7014e-291	7.23198e-285
ENSMUSG00000025225	Nfkb2	nuclear factor of kappa light polypeptide gene enhancer in B cells 2, p49/p100 [Source:MGI Symbol;Acc:MGI:1099800]	2.12877	1.81888	5.93784e-287	1.52698e-80
ENSMUSG00000046718	Bst2	bone marrow stromal cell antigen 2 [Source:MGI Symbol;Acc:MGI:1916800]	2.25632	1.81012	4.72181e-128	0
ENSMUSG00000112023	Lilrb4b	leukocyte immunoglobulin-like receptor, subfamily B, member 4B [Source:MGI Symbol;Acc:MGI:102702]	1.48951	1.80902	3.85762e-43	0
ENSMUSG00000031488	Rab11fip1	RAB11 family interacting protein 1 (class I) [Source:MGI Symbol;Acc:MGI:1923017]	1.80281	1.80749	4.4444e-100	6.25526e-110
ENSMUSG00000028599	Tnfrsf1b	tumor necrosis factor receptor superfamily, member 1b [Source:MGI Symbol;Acc:MGI:1314883]	2.27171	1.80731	3.83599e-147	0
ENSMUSG00000024190	Dusp1	dual specificity phosphatase 1 [Source:MGI Symbol;Acc:MGI:105120]	1.3628	1.80593	2.86995e-22	2.69676e-60
ENSMUSG00000031778	Cx3cl1	chemokine (C-X3-C motif) ligand 1 [Source:MGI Symbol;Acc:MGI:1097153]	1.65509	1.80289	7.24566e-12	1.4367e-05
ENSMUSG00000003849	Nqo1	NAD(P)H dehydrogenase, quinone 1 [Source:MGI Symbol;Acc:MGI:103187]	2.35492	1.7958	0.000893931	0.0486602
ENSMUSG00000056054	S100a8	S100 calcium binding protein A8 (calgranulin A) [Source:MGI Symbol;Acc:MGI:88244]	1.21821	1.79239	0.0305839	0.0010978
ENSMUSG00000012519	Mlkl	mixed lineage kinase domain-like [Source:MGI Symbol;Acc:MGI:1921818]	2.17398	1.78131	1.14924e-145	1.20303e-206
ENSMUSG00000023206	Il15ra	interleukin 15 receptor, alpha chain [Source:MGI Symbol;Acc:MGI:104644]	2.15722	1.77659	3.19248e-118	1.0387e-64
ENSMUSG00000022014	Epsti1	epithelial stromal interaction 1 (breast) [Source:MGI Symbol;Acc:MGI:1915168]	1.66159	1.77604	1.66193e-95	5.46235e-197
ENSMUSG00000002983	Relb	avian reticuloendotheliosis viral (v-rel) oncogene related B [Source:MGI Symbol;Acc:MGI:103289]	1.56622	1.76858	7.44983e-53	7.70547e-103
ENSMUSG00000079491	H2-T10	histocompatibility 2, T region locus 10 [Source:MGI Symbol;Acc:MGI:95942]	1.76629	1.7659	1.07215e-31	7.47809e-23
ENSMUSG00000086513	Gvin-ps1	GTPase, very large interferon inducible, pseudogene 1 [Source:MGI Symbol;Acc:MGI:1924950]	1.44737	1.7659	0.00366191	0.00134012
ENSMUSG00000029608	Rph3a	rabphilin 3A [Source:MGI Symbol;Acc:MGI:102788]	1.99274	1.76518	8.06521e-05	0.00143992
ENSMUSG00000018927	Ccl6	chemokine (C-C motif) ligand 6 [Source:MGI Symbol;Acc:MGI:98263]	1.5436	1.76375	3.61651e-17	7.24395e-17
ENSMUSG00000025743	Sdc3	syndecan 3 [Source:MGI Symbol;Acc:MGI:1349163]	1.41617	1.76365	1.4189e-44	2.36519e-52
ENSMUSG00000031024	Denn2b	DENN domain containing 2B [Source:MGI Symbol;Acc:MGI:108517]	2.20217	1.75994	1.34849e-55	1.17462e-34
ENSMUSG00000039997	Ifi203	interferon activated gene 203 [Source:MGI Symbol;Acc:MGI:96428]	2.1357	1.75701	5.215e-123	0
ENSMUSG00000037709	Fam13a	family with sequence similarity 13, member A [Source:MGI Symbol;Acc:MGI:1889842]	2.61718	1.75634	4.08867e-05	0.0110947
ENSMUSG00000084408	Gm11870	predicted gene 11870 [Source:MGI Symbol;Acc:MGI:3650285]	1.09422	1.75026	0.0495607	0.000405854
ENSMUSG00000032387	Rbpms2	RNA binding protein with multiple splicing 2 [Source:MGI Symbol;Acc:MGI:1919223]	1.52011	1.74921	1.17232e-14	5.2887e-14
ENSMUSG00000028064	Sema4a	sema domain, immunoglobulin domain (Ig), transmembrane domain (TM) and short cytoplasmic domain, (semaphorin) 4A [Source:MGI Symbol;Acc:MGI:107560]	1.59033	1.74735	7.01522e-73	6.13728e-87
ENSMUSG00000020473	Aebp1	AE binding protein 1 [Source:MGI Symbol;Acc:MGI:1197012]	1.42582	1.7464	0.000842032	0.00657586
ENSMUSG00000024953	Prdx5	peroxiredoxin 5 [Source:MGI Symbol;Acc:MGI:1859821]	2.3134	1.74085	0	0
ENSMUSG00000097816	Gm26811	predicted gene, 26811 [Source:MGI Symbol;Acc:MGI:5477305]	1.0702	1.73828	0.00316198	0.000566228
ENSMUSG00000032515	Csrnp1	cysteine-serine-rich nuclear protein 1 [Source:MGI Symbol;Acc:MGI:2387989]	1.79948	1.73538	2.82476e-91	4.63588e-81
ENSMUSG00000042349	Ikbke	inhibitor of kappaB kinase epsilon [Source:MGI Symbol;Acc:MGI:1929612]	1.97487	1.73383	7.37617e-180	0
ENSMUSG00000120198	ENSMUSG00000120198	novel transcript, antisense to Cd47	1.46181	1.72872	0.000175772	0.0005957
ENSMUSG00000026821	Ralgds	ral guanine nucleotide dissociation stimulator [Source:MGI Symbol;Acc:MGI:107485]	1.75071	1.72858	2.13538e-88	7.93292e-127
ENSMUSG00000025408	Ddit3	DNA-damage inducible transcript 3 [Source:MGI Symbol;Acc:MGI:109247]	1.90719	1.7245	1.7724e-34	1.47887e-111
ENSMUSG00000042766	Trim46	tripartite motif-containing 46 [Source:MGI Symbol;Acc:MGI:2673000]	1.17632	1.72351	9.80986e-12	3.09236e-38
ENSMUSG00000047798	Cd300lf	CD300 molecule like family member F [Source:MGI Symbol;Acc:MGI:2442359]	1.56301	1.72254	1.96378e-72	9.55462e-194
ENSMUSG00000081650	Gm16181	predicted gene 16181 [Source:MGI Symbol;Acc:MGI:3802038]	1.24581	1.71793	0.000783077	5.06655e-06
ENSMUSG00000020400	Tnip1	TNFAIP3 interacting protein 1 [Source:MGI Symbol;Acc:MGI:1926194]	1.79789	1.71504	5.77386e-166	0
ENSMUSG00000039195	Bbln	bublin coiled coil protein [Source:MGI Symbol;Acc:MGI:1920987]	2.0093	1.71251	7.4635e-64	2.32934e-95
ENSMUSG00000075012	Fjx1	four jointed box 1 [Source:MGI Symbol;Acc:MGI:1341907]	1.83376	1.71065	0.00346086	0.000118346
ENSMUSG00000079419	Ms4a6c	membrane-spanning 4-domains, subfamily A, member 6C [Source:MGI Symbol;Acc:MGI:2385644]	1.47638	1.70752	9.98712e-76	3.92894e-117
ENSMUSG00000058046	4933430I17Rik	RIKEN cDNA 4933430I17 gene [Source:MGI Symbol;Acc:MGI:3045314]	1.62914	1.70674	6.44433e-11	6.02977e-07
ENSMUSG00000030785	Cox6a2	cytochrome c oxidase subunit 6A2 [Source:MGI Symbol;Acc:MGI:104649]	1.10524	1.70391	0.0138164	3.32103e-05
ENSMUSG00000120804	ENSMUSG00000120804	novel transcript, antisense to KO:Cdh23and Cdh23	1.43374	1.70257	0.0327807	0.0137396
ENSMUSG00000021990	Spata13	spermatogenesis associated 13 [Source:MGI Symbol;Acc:MGI:104838]	1.199	1.6987	9.96801e-39	3.87307e-190
ENSMUSG00000071713	Csf2rb	colony stimulating factor 2 receptor, beta, low-affinity (granulocyte-macrophage) [Source:MGI Symbol;Acc:MGI:1339759]	1.70397	1.6951	3.90497e-68	0
ENSMUSG00000032000	Birc3	baculoviral IAP repeat-containing 3 [Source:MGI Symbol;Acc:MGI:1197007]	1.79235	1.69015	7.98856e-174	5.78151e-291
ENSMUSG00000095788	Sirpb1a	signal-regulatory protein beta 1A [Source:MGI Symbol;Acc:MGI:2444824]	1.14877	1.689	4.21418e-05	4.36916e-11
ENSMUSG00000062310	Glrp1	glutamine repeat protein 1 [Source:MGI Symbol;Acc:MGI:108038]	1.949	1.68724	3.06256e-21	1.7805e-19
ENSMUSG00000041193	Pla2g5	phospholipase A2, group V [Source:MGI Symbol;Acc:MGI:101899]	1.57497	1.68516	2.48296e-11	3.69871e-10
ENSMUSG00000039934	Gsap	gamma-secretase activating protein [Source:MGI Symbol;Acc:MGI:2442259]	1.84502	1.67934	1.18679e-152	2.3159e-208
ENSMUSG00000090125	Pou3f1	POU domain, class 3, transcription factor 1 [Source:MGI Symbol;Acc:MGI:101896]	1.87706	1.67591	4.07835e-12	5.32024e-10
ENSMUSG00000038540	Tmc3	transmembrane channel-like gene family 3 [Source:MGI Symbol;Acc:MGI:2669033]	3.74792	1.67471	8.87831e-20	0.000419099
ENSMUSG00000042608	Stk40	serine/threonine kinase 40 [Source:MGI Symbol;Acc:MGI:1921428]	1.49655	1.67346	2.1598e-40	2.38127e-99
ENSMUSG00000040328	Olfr56	olfactory receptor 56 [Source:MGI Symbol;Acc:MGI:1333785]	3.29839	1.66682	1.82203e-17	2.60869e-05
ENSMUSG00000012123	Crybg2	crystallin beta-gamma domain containing 2 [Source:MGI Symbol;Acc:MGI:1334463]	1.72132	1.66345	2.79254e-13	5.57902e-12
ENSMUSG00000033306	Lpp	LIM domain containing preferred translocation partner in lipoma [Source:MGI Symbol;Acc:MGI:2441849]	1.624	1.65773	2.85743e-26	6.49473e-102
ENSMUSG00000035929	H2-Q4	histocompatibility 2, Q region locus 4 [Source:MGI Symbol;Acc:MGI:95933]	1.52508	1.65357	5.35307e-58	3.82691e-77
ENSMUSG00000102055	Gm28913	predicted gene 28913 [Source:MGI Symbol;Acc:MGI:5579619]	1.38996	1.65141	2.74132e-09	4.69322e-08
ENSMUSG00000013846	St3gal1	ST3 beta-galactoside alpha-2,3-sialyltransferase 1 [Source:MGI Symbol;Acc:MGI:98304]	1.91515	1.64867	1.15695e-72	4.57297e-289
ENSMUSG00000029275	Gfi1	growth factor independent 1 transcription repressor [Source:MGI Symbol;Acc:MGI:103170]	1.5429	1.64206	5.5806e-12	2.85037e-11
ENSMUSG00000032561	Acpp	acid phosphatase, prostate [Source:MGI Symbol;Acc:MGI:1928480]	2.57338	1.64151	5.52991e-06	0.00439634
ENSMUSG00000029798	Herc6	hect domain and RLD 6 [Source:MGI Symbol;Acc:MGI:1914388]	2.20461	1.64001	4.25912e-110	3.79934e-52
ENSMUSG00000035783	Acta2	actin alpha 2, smooth muscle, aorta [Source:MGI Symbol;Acc:MGI:87909]	1.78403	1.63149	2.22485e-28	5.01113e-19
ENSMUSG00000085894	Gm15832	predicted gene 15832 [Source:MGI Symbol;Acc:MGI:3834078]	1.50301	1.62292	7.76277e-31	1.67731e-31
ENSMUSG00000001542	Ell2	elongation factor for RNA polymerase II 2 [Source:MGI Symbol;Acc:MGI:2183438]	1.62335	1.62004	8.65751e-107	0
ENSMUSG00000020732	Rab37	RAB37, member RAS oncogene family [Source:MGI Symbol;Acc:MGI:1929945]	2.04687	1.61149	5.94143e-05	0.00228683
ENSMUSG00000120434	ENSMUSG00000120434	novel transcript	3.35956	1.61002	0.00256907	0.0484161
ENSMUSG00000041153	Osgin2	oxidative stress induced growth inhibitor family member 2 [Source:MGI Symbol;Acc:MGI:2384798]	1.52646	1.60648	2.40983e-74	1.87089e-146
ENSMUSG00000029321	Slc10a6	solute carrier family 10 (sodium/bile acid cotransporter family), member 6 [Source:MGI Symbol;Acc:MGI:1923000]	1.72251	1.60332	0.00132035	0.00144016
ENSMUSG00000026131	Dst	dystonin [Source:MGI Symbol;Acc:MGI:104627]	1.19989	1.60302	1.87733e-19	9.85315e-175
ENSMUSG00000023961	Enpp4	ectonucleotide pyrophosphatase/phosphodiesterase 4 [Source:MGI Symbol;Acc:MGI:2682634]	1.45755	1.59947	3.86686e-65	2.8926e-98
ENSMUSG00000050953	Gja1	gap junction protein, alpha 1 [Source:MGI Symbol;Acc:MGI:95713]	1.24332	1.59799	9.74245e-12	1.21312e-28
ENSMUSG00000048329	Mfsd6l	major facilitator superfamily domain containing 6-like [Source:MGI Symbol;Acc:MGI:2384904]	2.02015	1.5806	0.0076555	0.00857205
ENSMUSG00000042286	Stab1	stabilin 1 [Source:MGI Symbol;Acc:MGI:2178742]	1.24465	1.57218	3.81763e-65	0
ENSMUSG00000095687	Rnaset2a	ribonuclease T2A [Source:MGI Symbol;Acc:MGI:1915445]	2.41991	1.57002	6.36414e-08	0.00680047
ENSMUSG00000096957	E230013L22Rik	RIKEN cDNA E230013L22 gene [Source:MGI Symbol;Acc:MGI:2142601]	1.65463	1.56234	0.00054715	0.0010098
ENSMUSG00000072109	A530040E14Rik	RIKEN cDNA A530040E14 gene [Source:MGI Symbol;Acc:MGI:3612703]	2.23574	1.55748	1.4439e-06	0.000603681
ENSMUSG00000099974	Bcl2a1d	B cell leukemia/lymphoma 2 related protein A1d [Source:MGI Symbol;Acc:MGI:1278325]	2.95022	1.55592	3.31964e-174	7.98981e-143
ENSMUSG00000020841	Cpd	carboxypeptidase D [Source:MGI Symbol;Acc:MGI:107265]	1.49659	1.55433	1.95617e-53	0
ENSMUSG00000034248	Slc25a37	solute carrier family 25, member 37 [Source:MGI Symbol;Acc:MGI:1914962]	1.22745	1.54707	2.05187e-27	0
ENSMUSG00000026222	Sp100	nuclear antigen Sp100 [Source:MGI Symbol;Acc:MGI:109561]	1.79783	1.54565	2.31533e-176	7.48339e-166
ENSMUSG00000038059	Smim3	small integral membrane protein 3 [Source:MGI Symbol;Acc:MGI:1917088]	1.30084	1.5366	2.39162e-29	8.12834e-51
ENSMUSG00000102697	Pcdhac2	protocadherin alpha subfamily C, 2 [Source:MGI Symbol;Acc:MGI:1891443]	1.68933	1.52947	5.22365e-13	1.12499e-15
ENSMUSG00000030403	Vasp	vasodilator-stimulated phosphoprotein [Source:MGI Symbol;Acc:MGI:109268]	1.94278	1.52662	1.72292e-173	0
ENSMUSG00000040033	Stat2	signal transducer and activator of transcription 2 [Source:MGI Symbol;Acc:MGI:103039]	1.95035	1.52409	4.18369e-176	6.35928e-178
ENSMUSG00000087088	Gm16638	predicted gene, 16638 [Source:MGI Symbol;Acc:MGI:4439562]	1.17682	1.51884	0.00983374	0.00839281
ENSMUSG00000039131	Gipc2	GIPC PDZ domain containing family, member 2 [Source:MGI Symbol;Acc:MGI:1889209]	1.23952	1.51472	0.00131814	0.000117091
ENSMUSG00000034361	Cpne2	copine II [Source:MGI Symbol;Acc:MGI:2387578]	1.79341	1.51466	2.32199e-68	1.0096e-57
ENSMUSG00000032860	P2ry2	purinergic receptor P2Y, G-protein coupled 2 [Source:MGI Symbol;Acc:MGI:105107]	1.21521	1.50941	5.54934e-36	4.23988e-92
ENSMUSG00000050967	Creg2	cellular repressor of E1A-stimulated genes 2 [Source:MGI Symbol;Acc:MGI:1928333]	1.02352	1.5036	1.85531e-11	9.27064e-41
ENSMUSG00000026548	Slamf9	SLAM family member 9 [Source:MGI Symbol;Acc:MGI:1923692]	1.795	1.49668	1.80667e-72	2.51511e-24
ENSMUSG00000058773	H1f5	H1.5 linker histone, cluster member [Source:MGI Symbol;Acc:MGI:1861461]	1.8598	1.4949	0.00294975	0.000984178
ENSMUSG00000042659	Arrdc4	arrestin domain containing 4 [Source:MGI Symbol;Acc:MGI:1913662]	1.32909	1.49037	1.21437e-82	6.9024e-124
ENSMUSG00000018334	Ksr1	kinase suppressor of ras 1 [Source:MGI Symbol;Acc:MGI:105051]	2.01146	1.48987	6.73845e-15	8.23698e-19
ENSMUSG00000044916	1700029I15Rik	RIKEN cDNA 1700029I15 gene [Source:MGI Symbol;Acc:MGI:1916742]	1.34198	1.48797	0.0230459	4.19955e-05
ENSMUSG00000023467	Tulp2	tubby-like protein 2 [Source:MGI Symbol;Acc:MGI:1861600]	1.08097	1.48766	0.0388046	0.0318485
ENSMUSG00000045509	Gpr150	G protein-coupled receptor 150 [Source:MGI Symbol;Acc:MGI:2441872]	1.34078	1.48674	0.0426054	0.0131175
ENSMUSG00000026825	Dnm1	dynamin 1 [Source:MGI Symbol;Acc:MGI:107384]	1.00198	1.48203	0.0119992	0.00232834
ENSMUSG00000038507	Parp12	poly (ADP-ribose) polymerase family, member 12 [Source:MGI Symbol;Acc:MGI:2143990]	1.7206	1.48116	4.74018e-168	7.42159e-177
ENSMUSG00000002325	Irf9	interferon regulatory factor 9 [Source:MGI Symbol;Acc:MGI:107587]	1.45517	1.47785	5.84438e-94	4.37477e-139
ENSMUSG00000026177	Slc11a1	solute carrier family 11 (proton-coupled divalent metal ion transporters), member 1 [Source:MGI Symbol;Acc:MGI:1345275]	1.67439	1.47105	1.58187e-64	0
ENSMUSG00000078486	Perm1	PPARGC1 and ESRR induced regulator, muscle 1 [Source:MGI Symbol;Acc:MGI:1921433]	1.51741	1.46485	1.01802e-22	2.19307e-13
ENSMUSG00000015947	Fcgr1	Fc receptor, IgG, high affinity I [Source:MGI Symbol;Acc:MGI:95498]	1.70261	1.46173	6.5801e-106	1.74755e-167
ENSMUSG00000037613	Tnfrsf23	tumor necrosis factor receptor superfamily, member 23 [Source:MGI Symbol;Acc:MGI:1930269]	2.08417	1.45794	8.77347e-153	1.47177e-71
ENSMUSG00000073460	Pnldc1	poly(A)-specific ribonuclease (PARN)-like domain containing 1 [Source:MGI Symbol;Acc:MGI:2685159]	1.349	1.45394	0.0329167	0.00881946
ENSMUSG00000081404	Gm15694	predicted gene 15694 [Source:MGI Symbol;Acc:MGI:3783135]	1.58122	1.45253	0.000202432	0.00672406
ENSMUSG00000046997	Spsb4	splA/ryanodine receptor domain and SOCS box containing 4 [Source:MGI Symbol;Acc:MGI:2183445]	2.45858	1.44661	0.00176688	0.0320776
ENSMUSG00000038539	Atf5	activating transcription factor 5 [Source:MGI Symbol;Acc:MGI:2141857]	1.81162	1.44625	2.37569e-74	2.76417e-142
ENSMUSG00000108382	4930448A20Rik	RIKEN cDNA 4930448A20 gene [Source:MGI Symbol;Acc:MGI:1921243]	2.00992	1.44114	0.00992807	0.0145495
ENSMUSG00000047867	Gimap6	GTPase, IMAP family member 6 [Source:MGI Symbol;Acc:MGI:1918876]	1.0471	1.44059	0.000116915	0.000170118
ENSMUSG00000028542	Slc6a9	solute carrier family 6 (neurotransmitter transporter, glycine), member 9 [Source:MGI Symbol;Acc:MGI:95760]	2.22177	1.44026	7.96665e-83	7.572e-40
ENSMUSG00000010358	Ifi35	interferon-induced protein 35 [Source:MGI Symbol;Acc:MGI:1917360]	1.74234	1.43885	1.00252e-93	3.88944e-106
ENSMUSG00000030108	Slc6a13	solute carrier family 6 (neurotransmitter transporter, GABA), member 13 [Source:MGI Symbol;Acc:MGI:95629]	2.12887	1.43632	2.00246e-27	6.63281e-11
ENSMUSG00000010406	Mrpl52	mitochondrial ribosomal protein L52 [Source:MGI Symbol;Acc:MGI:1916086]	2.13676	1.41892	9.10744e-154	4.11465e-211
ENSMUSG00000118377	Gm9276	predicted gene 9276 [Source:MGI Symbol;Acc:MGI:3643073]	2.0976	1.41724	1.36815e-07	0.0051943
ENSMUSG00000027380	Acoxl	acyl-Coenzyme A oxidase-like [Source:MGI Symbol;Acc:MGI:1921371]	1.84104	1.40346	3.18492e-17	4.56601e-06
ENSMUSG00000026104	Stat1	signal transducer and activator of transcription 1 [Source:MGI Symbol;Acc:MGI:103063]	1.89488	1.39785	3.98575e-112	1.42258e-102
ENSMUSG00000038780	Smurf1	SMAD specific E3 ubiquitin protein ligase 1 [Source:MGI Symbol;Acc:MGI:1923038]	1.29167	1.38736	4.4444e-51	1.93291e-101
ENSMUSG00000028602	Tnfrsf8	tumor necrosis factor receptor superfamily, member 8 [Source:MGI Symbol;Acc:MGI:99908]	2.03433	1.38107	9.81599e-45	1.21053e-20
ENSMUSG00000030203	Dusp16	dual specificity phosphatase 16 [Source:MGI Symbol;Acc:MGI:1917936]	1.03126	1.37779	2.6894e-16	5.54679e-63
ENSMUSG00000023030	Slc11a2	solute carrier family 11 (proton-coupled divalent metal ion transporters), member 2 [Source:MGI Symbol;Acc:MGI:1345279]	1.58582	1.37454	2.13898e-149	8.32485e-293
ENSMUSG00000078920	Ifi47	interferon gamma inducible protein 47 [Source:MGI Symbol;Acc:MGI:99448]	1.62811	1.37155	3.05423e-67	2.73471e-30
ENSMUSG00000038260	Trpm4	transient receptor potential cation channel, subfamily M, member 4 [Source:MGI Symbol;Acc:MGI:1915917]	1.84337	1.36874	1.64183e-13	1.44631e-09
ENSMUSG00000035235	Trim13	tripartite motif-containing 13 [Source:MGI Symbol;Acc:MGI:1913847]	1.21029	1.36563	5.36155e-39	5.59193e-58
ENSMUSG00000109408	A930037H05Rik	RIKEN cDNA A930037H05 gene [Source:MGI Symbol;Acc:MGI:1925689]	1.70082	1.35975	1.50418e-06	0.000642498
ENSMUSG00000087141	Plcxd2	phosphatidylinositol-specific phospholipase C, X domain containing 2 [Source:MGI Symbol;Acc:MGI:3647874]	1.82755	1.35612	4.83546e-32	4.40007e-16
ENSMUSG00000021831	Ero1a	endoplasmic reticulum oxidoreductase 1 alpha [Source:MGI Symbol;Acc:MGI:1354385]	1.10713	1.3437	7.88144e-55	1.58281e-58
ENSMUSG00000108900	Ccdc194	coiled-coil domain containing 194 [Source:MGI Symbol;Acc:MGI:3588239]	1.31623	1.33917	0.00336185	0.0130158
ENSMUSG00000115230	AU022793	expressed sequence AU022793 [Source:MGI Symbol;Acc:MGI:2146144]	1.43026	1.33819	1.67523e-24	4.10899e-77
ENSMUSG00000021996	Esd	esterase D/formylglutathione hydrolase [Source:MGI Symbol;Acc:MGI:95421]	1.63921	1.33634	6.61827e-174	0
ENSMUSG00000023827	Agpat4	1-acylglycerol-3-phosphate O-acyltransferase 4 (lysophosphatidic acid acyltransferase, delta) [Source:MGI Symbol;Acc:MGI:1915512]	1.00025	1.33571	1.66495e-21	2.10476e-77
ENSMUSG00000094737	Gm17045	predicted gene 17045 [Source:MGI Symbol;Acc:MGI:4937872]	1.10234	1.33565	0.0208385	0.00867383
ENSMUSG00000020256	Aldh1l2	aldehyde dehydrogenase 1 family, member L2 [Source:MGI Symbol;Acc:MGI:2444680]	1.96131	1.33378	2.4387e-54	1.0848e-85
ENSMUSG00000091898	Tnnc1	troponin C, cardiac/slow skeletal [Source:MGI Symbol;Acc:MGI:98779]	1.30156	1.3299	0.000150081	7.09898e-05
ENSMUSG00000001627	Ifrd1	interferon-related developmental regulator 1 [Source:MGI Symbol;Acc:MGI:1316717]	1.74563	1.32796	2.55525e-39	6.38738e-293
ENSMUSG00000052397	Ezr	ezrin [Source:MGI Symbol;Acc:MGI:98931]	1.46039	1.32327	1.53707e-109	5.32145e-212
ENSMUSG00000026579	F5	coagulation factor V [Source:MGI Symbol;Acc:MGI:88382]	-1.46504	1.32227	0.00123111	0.0205431
ENSMUSG00000025059	Gk	glycerol kinase [Source:MGI Symbol;Acc:MGI:106594]	1.13139	1.31602	8.7038e-51	9.83938e-267
ENSMUSG00000031584	Gsr	glutathione reductase [Source:MGI Symbol;Acc:MGI:95804]	1.71801	1.30622	6.84684e-92	1.03711e-232
ENSMUSG00000020142	Slc1a4	solute carrier family 1 (glutamate/neutral amino acid transporter), member 4 [Source:MGI Symbol;Acc:MGI:2135601]	2.39464	1.3042	4.34598e-45	8.90176e-62
ENSMUSG00000026031	Cflar	CASP8 and FADD-like apoptosis regulator [Source:MGI Symbol;Acc:MGI:1336166]	1.31405	1.29865	2.59197e-52	1.91656e-218
ENSMUSG00000056116	H2-T22	histocompatibility 2, T region locus 22 [Source:MGI Symbol;Acc:MGI:95956]	1.7082	1.29625	4.76382e-74	3.14819e-97
ENSMUSG00000063268	Parp10	poly (ADP-ribose) polymerase family, member 10 [Source:MGI Symbol;Acc:MGI:3712326]	1.59706	1.29408	5.30802e-120	1.5274e-119
ENSMUSG00000035107	Dcbld2	discoidin, CUB and LCCL domain containing 2 [Source:MGI Symbol;Acc:MGI:1920629]	1.63977	1.29196	1.49608e-60	5.26918e-43
ENSMUSG00000035237	Lcat	lecithin cholesterol acyltransferase [Source:MGI Symbol;Acc:MGI:96755]	1.73982	1.28867	4.62557e-13	2.86211e-06
ENSMUSG00000043740	B430306N03Rik	RIKEN cDNA B430306N03 gene [Source:MGI Symbol;Acc:MGI:2443478]	2.50607	1.28659	2.67854e-36	2.38593e-05
ENSMUSG00000005686	Ampd3	adenosine monophosphate deaminase 3 [Source:MGI Symbol;Acc:MGI:1096344]	1.31459	1.28109	3.25356e-92	2.05598e-91
ENSMUSG00000109036	2210406H18Rik	RIKEN cDNA 2210406H18 gene [Source:MGI Symbol;Acc:MGI:1917383]	1.3711	1.27552	5.98232e-21	2.03704e-08
ENSMUSG00000024235	Map3k8	mitogen-activated protein kinase kinase kinase 8 [Source:MGI Symbol;Acc:MGI:1346878]	1.93253	1.26847	5.11024e-34	5.13137e-32
ENSMUSG00000091549	Gm6548	predicted gene 6548 [Source:MGI Symbol;Acc:MGI:3644071]	1.13069	1.26035	1.64783e-25	1.37735e-79
ENSMUSG00000032265	Tent5a	terminal nucleotidyltransferase 5A [Source:MGI Symbol;Acc:MGI:2670964]	1.63206	1.25859	1.68056e-34	1.17452e-25
ENSMUSG00000060519	Tor3a	torsin family 3, member A [Source:MGI Symbol;Acc:MGI:1353652]	1.57407	1.25779	3.59905e-174	3.29779e-180
ENSMUSG00000024079	Eif2ak2	eukaryotic translation initiation factor 2-alpha kinase 2 [Source:MGI Symbol;Acc:MGI:1353449]	1.24721	1.25604	1.59607e-27	1.97262e-187
ENSMUSG00000022906	Parp9	poly (ADP-ribose) polymerase family, member 9 [Source:MGI Symbol;Acc:MGI:1933117]	1.5954	1.2503	9.35844e-87	1.20552e-93
ENSMUSG00000003863	Ppfia3	protein tyrosine phosphatase, receptor type, f polypeptide (PTPRF), interacting protein (liprin), alpha 3 [Source:MGI Symbol;Acc:MGI:1924037]	1.27225	1.24948	7.1133e-06	1.09487e-06
ENSMUSG00000090272	Mndal	myeloid nuclear differentiation antigen like [Source:MGI Symbol;Acc:MGI:3780953]	1.69345	1.24773	1.4078e-62	8.87098e-156
ENSMUSG00000040466	Blvrb	biliverdin reductase B (flavin reductase (NADPH)) [Source:MGI Symbol;Acc:MGI:2385271]	1.8969	1.24153	1.2539e-116	7.03594e-86
ENSMUSG00000019256	Ahr	aryl-hydrocarbon receptor [Source:MGI Symbol;Acc:MGI:105043]	1.45125	1.24081	1.64356e-20	7.86207e-15
ENSMUSG00000000915	Hip1r	huntingtin interacting protein 1 related [Source:MGI Symbol;Acc:MGI:1352504]	1.81289	1.24022	3.66578e-25	1.88319e-05
ENSMUSG00000029254	Stap1	signal transducing adaptor family member 1 [Source:MGI Symbol;Acc:MGI:1926193]	1.22092	1.23722	7.10504e-72	9.57342e-248
ENSMUSG00000054843	Atrnl1	attractin like 1 [Source:MGI Symbol;Acc:MGI:2147749]	1.25742	1.23261	2.65831e-13	9.25181e-10
ENSMUSG00000034731	Dgkh	diacylglycerol kinase, eta [Source:MGI Symbol;Acc:MGI:2444188]	1.06685	1.23012	2.09667e-20	6.1934e-70
ENSMUSG00000021759	Plpp1	phospholipid phosphatase 1 [Source:MGI Symbol;Acc:MGI:108412]	2.06135	1.22752	1.88664e-78	2.85057e-42
ENSMUSG00000022305	Lrp12	low density lipoprotein-related protein 12 [Source:MGI Symbol;Acc:MGI:2443132]	1.22129	1.21811	1.4088e-54	3.21476e-92
ENSMUSG00000043421	Hilpda	hypoxia inducible lipid droplet associated [Source:MGI Symbol;Acc:MGI:1916823]	1.25381	1.21631	2.97371e-17	2.7271e-56
ENSMUSG00000027994	Mcub	mitochondrial calcium uniporter dominant negative beta subunit [Source:MGI Symbol;Acc:MGI:1914065]	1.04375	1.21507	5.79229e-28	1.25839e-32
ENSMUSG00000028982	Slc25a33	solute carrier family 25, member 33 [Source:MGI Symbol;Acc:MGI:1917806]	1.12209	1.212	3.85029e-50	1.31835e-71
ENSMUSG00000037321	Tap1	transporter 1, ATP-binding cassette, sub-family B (MDR/TAP) [Source:MGI Symbol;Acc:MGI:98483]	1.48212	1.21073	3.65767e-56	8.47781e-106
ENSMUSG00000041135	Ripk2	receptor (TNFRSF)-interacting serine-threonine kinase 2 [Source:MGI Symbol;Acc:MGI:1891456]	1.1757	1.21008	1.68197e-52	1.05992e-51
ENSMUSG00000027827	Kcnab1	potassium voltage-gated channel, shaker-related subfamily, beta member 1 [Source:MGI Symbol;Acc:MGI:109155]	2.22419	1.20895	4.73264e-07	0.013716
ENSMUSG00000067577	A430093F15Rik	RIKEN cDNA A430093F15 gene [Source:MGI Symbol;Acc:MGI:2685520]	1.66478	1.20855	1.81196e-13	1.05595e-05
ENSMUSG00000042498	Radx	RPA1 related single stranded DNA binding protein, X-linked [Source:MGI Symbol;Acc:MGI:2147848]	1.04272	1.20732	6.29602e-24	1.09916e-71
ENSMUSG00000107428	Gm44154	predicted gene, 44154 [Source:MGI Symbol;Acc:MGI:5690546]	1.48975	1.20698	2.28779e-11	3.49174e-06
ENSMUSG00000109864	Eid3	EP300 interacting inhibitor of differentiation 3 [Source:MGI Symbol;Acc:MGI:1913591]	1.70191	1.20433	3.38126e-06	0.00979713
ENSMUSG00000020806	Rhbdf2	rhomboid 5 homolog 2 [Source:MGI Symbol;Acc:MGI:2442473]	1.32914	1.2008	5.48601e-65	1.28636e-179
ENSMUSG00000040511	Pvr	poliovirus receptor [Source:MGI Symbol;Acc:MGI:107741]	1.24204	1.18965	6.60426e-90	6.73269e-109
ENSMUSG00000029063	Nadk	NAD kinase [Source:MGI Symbol;Acc:MGI:2183149]	1.24962	1.18809	1.85042e-135	0
ENSMUSG00000025981	Coq10b	coenzyme Q10B [Source:MGI Symbol;Acc:MGI:1915126]	1.3692	1.18626	1.20292e-21	8.19317e-36
ENSMUSG00000036718	Micall2	MICAL-like 2 [Source:MGI Symbol;Acc:MGI:2444818]	1.30438	1.1856	1.65936e-37	2.86287e-90
ENSMUSG00000038352	Arl5c	ADP-ribosylation factor-like 5C [Source:MGI Symbol;Acc:MGI:3028577]	1.42323	1.18464	6.14506e-87	2.16568e-71
ENSMUSG00000104818	Gm43661	predicted gene 43661 [Source:MGI Symbol;Acc:MGI:5663798]	1.27833	1.16926	0.00294009	0.00159993
ENSMUSG00000020592	Sdc1	syndecan 1 [Source:MGI Symbol;Acc:MGI:1349162]	1.6675	1.16683	6.85267e-144	1.0319e-153
ENSMUSG00000039501	Znfx1	zinc finger, NFX1-type containing 1 [Source:MGI Symbol;Acc:MGI:2138982]	1.16862	1.1663	2.26076e-32	7.23297e-197
ENSMUSG00000070427	Il18bp	interleukin 18 binding protein [Source:MGI Symbol;Acc:MGI:1333800]	1.27039	1.16567	1.48343e-11	1.25081e-05
ENSMUSG00000011008	Mcoln2	mucolipin 2 [Source:MGI Symbol;Acc:MGI:1915529]	1.51014	1.16501	4.37229e-107	9.56709e-165
ENSMUSG00000031652	N4bp1	NEDD4 binding protein 1 [Source:MGI Symbol;Acc:MGI:2136825]	1.06961	1.16254	8.64941e-26	9.60677e-209
ENSMUSG00000048234	Rnf149	ring finger protein 149 [Source:MGI Symbol;Acc:MGI:2677438]	1.08188	1.16201	8.40918e-56	0
ENSMUSG00000028645	Slc2a1	solute carrier family 2 (facilitated glucose transporter), member 1 [Source:MGI Symbol;Acc:MGI:95755]	1.06128	1.16084	1.05832e-23	1.71796e-27
ENSMUSG00000037995	Igsf9	immunoglobulin superfamily, member 9 [Source:MGI Symbol;Acc:MGI:2135283]	1.22132	1.15862	2.22973e-05	8.58384e-06
ENSMUSG00000046079	Lrrc8d	leucine rich repeat containing 8D [Source:MGI Symbol;Acc:MGI:1922368]	1.11403	1.15764	1.1282e-76	8.33637e-176
ENSMUSG00000002797	Ggct	gamma-glutamyl cyclotransferase [Source:MGI Symbol;Acc:MGI:95700]	1.53236	1.15692	1.04119e-42	8.03954e-43
ENSMUSG00000000732	Icosl	icos ligand [Source:MGI Symbol;Acc:MGI:1354701]	1.80726	1.15225	2.48305e-110	1.91526e-57
ENSMUSG00000099757	BE692007	expressed sequence BE692007 [Source:MGI Symbol;Acc:MGI:3035348]	1.03339	1.15105	2.90706e-14	2.09939e-12
ENSMUSG00000000409	Lck	lymphocyte protein tyrosine kinase [Source:MGI Symbol;Acc:MGI:96756]	1.34318	1.14493	5.37736e-16	1.07185e-14
ENSMUSG00000002233	Rhoc	ras homolog family member C [Source:MGI Symbol;Acc:MGI:106028]	1.62419	1.14438	4.88576e-66	3.71129e-61
ENSMUSG00000057143	Trim12c	tripartite motif-containing 12C [Source:MGI Symbol;Acc:MGI:4821183]	1.34749	1.14099	1.93579e-35	3.39547e-27
ENSMUSG00000026773	Pfkfb3	6-phosphofructo-2-kinase/fructose-2,6-biphosphatase 3 [Source:MGI Symbol;Acc:MGI:2181202]	1.08188	1.14027	1.19066e-65	2.14048e-98
ENSMUSG00000035004	Igsf6	immunoglobulin superfamily, member 6 [Source:MGI Symbol;Acc:MGI:1891393]	1.75665	1.13273	1.19899e-207	4.28254e-112
ENSMUSG00000056501	Cebpb	CCAAT/enhancer binding protein (C/EBP), beta [Source:MGI Symbol;Acc:MGI:88373]	1.79628	1.1315	6.57056e-14	1.14193e-104
ENSMUSG00000038963	Slco4a1	solute carrier organic anion transporter family, member 4a1 [Source:MGI Symbol;Acc:MGI:1351866]	1.01986	1.12862	5.74633e-59	5.13866e-178
ENSMUSG00000018648	Dusp14	dual specificity phosphatase 14 [Source:MGI Symbol;Acc:MGI:1927168]	1.08772	1.12849	0.0246512	0.0339807
ENSMUSG00000026482	Rgl1	ral guanine nucleotide dissociation stimulator,-like 1 [Source:MGI Symbol;Acc:MGI:107484]	1.08503	1.12761	2.07546e-47	1.63418e-91
ENSMUSG00000004837	Grap	GRB2-related adaptor protein [Source:MGI Symbol;Acc:MGI:1918770]	1.25189	1.12738	1.96046e-73	7.38958e-113
ENSMUSG00000031304	Il2rg	interleukin 2 receptor, gamma chain [Source:MGI Symbol;Acc:MGI:96551]	1.62935	1.12612	5.37927e-80	7.50131e-115
ENSMUSG00000020303	Stc2	stanniocalcin 2 [Source:MGI Symbol;Acc:MGI:1316731]	1.57385	1.12491	1.86589e-34	1.10775e-23
ENSMUSG00000030188	Magohb	mago homolog B, exon junction complex core component [Source:MGI Symbol;Acc:MGI:1913691]	1.17561	1.12201	3.37772e-26	2.34678e-23
ENSMUSG00000028977	Casz1	castor zinc finger 1 [Source:MGI Symbol;Acc:MGI:1196251]	1.40988	1.12025	2.31262e-05	0.00398957
ENSMUSG00000042641	Rgsl1	regulator of G-protein signaling like 1 [Source:MGI Symbol;Acc:MGI:2685048]	2.53151	1.11454	6.88506e-06	0.0172931
ENSMUSG00000031792	Usb1	U6 snRNA biogenesis 1 [Source:MGI Symbol;Acc:MGI:2142454]	1.3957	1.1136	7.61069e-99	3.62689e-72
ENSMUSG00000021281	Tnfaip2	tumor necrosis factor, alpha-induced protein 2 [Source:MGI Symbol;Acc:MGI:104960]	1.77148	1.11122	1.9525e-248	3.60424e-185
ENSMUSG00000002108	Nr1h3	nuclear receptor subfamily 1, group H, member 3 [Source:MGI Symbol;Acc:MGI:1352462]	1.36575	1.10874	3.07282e-31	1.4434e-23
ENSMUSG00000001473	Tubb6	tubulin, beta 6 class V [Source:MGI Symbol;Acc:MGI:1915201]	1.0594	1.10695	7.90816e-65	3.87148e-210
ENSMUSG00000086598	Btbd18	BTB (POZ) domain containing 18 [Source:MGI Symbol;Acc:MGI:3650217]	1.12997	1.10583	0.0192791	0.0336773
ENSMUSG00000027951	Adar	adenosine deaminase, RNA-specific [Source:MGI Symbol;Acc:MGI:1889575]	1.16419	1.10273	1.70486e-53	5.91542e-182
ENSMUSG00000049502	Dtx3l	deltex 3-like, E3 ubiquitin ligase [Source:MGI Symbol;Acc:MGI:2656973]	1.04698	1.09311	3.8497e-17	9.7287e-98
ENSMUSG00000030144	Clec4d	C-type lectin domain family 4, member d [Source:MGI Symbol;Acc:MGI:1298389]	1.34189	1.08669	4.72405e-106	8.66214e-231
ENSMUSG00000056290	Ms4a4b	membrane-spanning 4-domains, subfamily A, member 4B [Source:MGI Symbol;Acc:MGI:1913083]	1.02241	1.08402	0.0066855	0.000856925
ENSMUSG00000051029	Serpinb1b	serine (or cysteine) peptidase inhibitor, clade B, member 1b [Source:MGI Symbol;Acc:MGI:2445361]	1.00115	1.07865	0.000167137	0.000987707
ENSMUSG00000095512	Gm17222	predicted gene 17222 [Source:MGI Symbol;Acc:MGI:4938049]	1.70897	1.07565	0.00266423	0.0385223
ENSMUSG00000037997	Parp11	poly (ADP-ribose) polymerase family, member 11 [Source:MGI Symbol;Acc:MGI:2141505]	1.14144	1.0718	1.18318e-51	8.7899e-30
ENSMUSG00000115480	Gm49249	predicted gene, 49249 [Source:MGI Symbol;Acc:MGI:6118719]	1.37209	1.06908	4.51827e-07	1.97672e-05
ENSMUSG00000079575	Rbpj-ps3	recombination signal binding protein for immunoglobulin kappa J region, pseudogene 3 [Source:MGI Symbol;Acc:MGI:96525]	1.16386	1.06363	1.17591e-19	1.34639e-18
ENSMUSG00000087556	Gm15764	predicted gene 15764 [Source:MGI Symbol;Acc:MGI:3783206]	-1.11952	1.06311	0.0400778	0.0437961
ENSMUSG00000030878	Cdr2	cerebellar degeneration-related 2 [Source:MGI Symbol;Acc:MGI:1100885]	1.21328	1.06103	4.79185e-68	2.00152e-83
ENSMUSG00000078249	Hmga1b	high mobility group AT-hook 1B [Source:MGI Symbol;Acc:MGI:96161]	1.094	1.05833	3.42573e-55	3.68127e-89
ENSMUSG00000024338	Psmb8	proteasome (prosome, macropain) subunit, beta type 8 (large multifunctional peptidase 7) [Source:MGI Symbol;Acc:MGI:1346527]	1.34404	1.05822	1.06779e-41	3.02401e-106
ENSMUSG00000005667	Mthfd2	methylenetetrahydrofolate dehydrogenase (NAD+ dependent), methenyltetrahydrofolate cyclohydrolase [Source:MGI Symbol;Acc:MGI:1338850]	1.81644	1.05698	5.85354e-179	9.49286e-200
ENSMUSG00000091144	Phf11c	PHD finger protein 11C [Source:MGI Symbol;Acc:MGI:3648476]	1.13803	1.05696	1.41903e-10	9.60998e-08
ENSMUSG00000097855	A930007I19Rik	RIKEN cDNA A930007I19 gene [Source:MGI Symbol;Acc:MGI:1925029]	1.38247	1.0527	2.03123e-29	1.04891e-18
ENSMUSG00000119959	ENSMUSG00000119959	novel transcript, antisense to Lpp	2.12324	1.05269	5.2389e-07	0.00831234
ENSMUSG00000024308	Tapbp	TAP binding protein [Source:MGI Symbol;Acc:MGI:1201689]	1.50278	1.05218	4.78605e-90	1.33011e-171
ENSMUSG00000067212	H2-T23	histocompatibility 2, T region locus 23 [Source:MGI Symbol;Acc:MGI:95957]	1.44738	1.05169	5.46474e-126	2.74681e-78
ENSMUSG00000033066	Gas7	growth arrest specific 7 [Source:MGI Symbol;Acc:MGI:1202388]	1.33312	1.05011	1.13638e-07	1.42483e-128
ENSMUSG00000018339	Gpx3	glutathione peroxidase 3 [Source:MGI Symbol;Acc:MGI:105102]	1.02353	1.04855	0.0193146	0.0155687
ENSMUSG00000020077	Srgn	serglycin [Source:MGI Symbol;Acc:MGI:97756]	1.12744	1.04826	1.04643e-34	4.48022e-82
ENSMUSG00000033720	Sfxn5	sideroflexin 5 [Source:MGI Symbol;Acc:MGI:2137681]	1.03606	1.04813	9.34923e-23	1.95932e-25
ENSMUSG00000000555	Itga5	integrin alpha 5 (fibronectin receptor alpha) [Source:MGI Symbol;Acc:MGI:96604]	1.32836	1.04565	7.99753e-135	5.85054e-113
ENSMUSG00000100599	1700120C14Rik	RIKEN cDNA 1700120C14 gene [Source:MGI Symbol;Acc:MGI:1920850]	1.70196	1.04153	3.5215e-07	0.0193832
ENSMUSG00000018906	P4ha2	procollagen-proline, 2-oxoglutarate 4-dioxygenase (proline 4-hydroxylase), alpha II polypeptide [Source:MGI Symbol;Acc:MGI:894286]	1.49789	1.04132	2.77835e-27	0.000207103
ENSMUSG00000039081	Zfp503	zinc finger protein 503 [Source:MGI Symbol;Acc:MGI:1353644]	1.08108	1.04038	2.26763e-42	6.03486e-39
ENSMUSG00000052477	C130026I21Rik	RIKEN cDNA C130026I21 gene [Source:MGI Symbol;Acc:MGI:3612702]	1.91801	1.03758	1.12658e-13	0.0157174
ENSMUSG00000036986	Pml	promyelocytic leukemia [Source:MGI Symbol;Acc:MGI:104662]	1.07386	1.03712	1.22689e-62	3.79193e-128
ENSMUSG00000046711	Hmga1	high mobility group AT-hook 1 [Source:MGI Symbol;Acc:MGI:96160]	1.06779	1.03206	2.63152e-92	1.52839e-161
ENSMUSG00000085823	Gm13012	predicted gene 13012 [Source:MGI Symbol;Acc:MGI:3652270]	1.65858	1.02951	1.53559e-13	1.08552e-16
ENSMUSG00000029822	Osbpl3	oxysterol binding protein-like 3 [Source:MGI Symbol;Acc:MGI:1918970]	1.47931	1.0289	5.1875e-129	1.96303e-90
ENSMUSG00000091971	Hspa1a	heat shock protein 1A [Source:MGI Symbol;Acc:MGI:96244]	2.12935	1.02082	3.1706e-12	0.00109457
ENSMUSG00000002997	Prkar2b	protein kinase, cAMP dependent regulatory, type II beta [Source:MGI Symbol;Acc:MGI:97760]	1.3989	1.02068	1.81177e-77	1.0313e-52
ENSMUSG00000039633	Lonrf1	LON peptidase N-terminal domain and ring finger 1 [Source:MGI Symbol;Acc:MGI:3609241]	1.0013	1.01919	3.7035e-09	3.70891e-12
ENSMUSG00000001666	Ddt	D-dopachrome tautomerase [Source:MGI Symbol;Acc:MGI:1298381]	1.71832	1.01644	8.55165e-23	6.16411e-09
ENSMUSG00000032691	Nlrp3	NLR family, pyrin domain containing 3 [Source:MGI Symbol;Acc:MGI:2653833]	1.07822	1.01298	3.87254e-73	2.25027e-154
ENSMUSG00000029298	Gbp9	guanylate-binding protein 9 [Source:MGI Symbol;Acc:MGI:3605620]	2.03699	1.00692	3.6598e-36	4.95234e-12
ENSMUSG00000038486	Sv2a	synaptic vesicle glycoprotein 2 a [Source:MGI Symbol;Acc:MGI:1927139]	-1.82679	-1.00077	9.15568e-23	3.4246e-06
ENSMUSG00000055692	Tmem191c	transmembrane protein 191C [Source:MGI Symbol;Acc:MGI:107238]	-1.52216	-1.01107	4.41608e-07	3.58525e-05
ENSMUSG00000085213	Gm13091	predicted gene 13091 [Source:MGI Symbol;Acc:MGI:3649653]	-2.01279	-1.01153	2.29757e-08	0.0063939
ENSMUSG00000015846	Rxra	retinoid X receptor alpha [Source:MGI Symbol;Acc:MGI:98214]	-1.17258	-1.01298	2.45593e-30	1.13316e-57
ENSMUSG00000031453	Rasa3	RAS p21 protein activator 3 [Source:MGI Symbol;Acc:MGI:1197013]	-1.02612	-1.01309	2.88942e-89	1.99404e-148
ENSMUSG00000018341	Il12rb2	interleukin 12 receptor, beta 2 [Source:MGI Symbol;Acc:MGI:1270861]	-1.04855	-1.01416	1.10249e-08	8.41656e-11
ENSMUSG00000022788	Fgd4	FYVE, RhoGEF and PH domain containing 4 [Source:MGI Symbol;Acc:MGI:2183747]	-1.34415	-1.01531	5.50859e-60	2.87561e-85
ENSMUSG00000056602	Fry	FRY microtubule binding protein [Source:MGI Symbol;Acc:MGI:2443895]	-1.44453	-1.01931	6.37377e-30	2.099e-12
ENSMUSG00000044807	Zfp354c	zinc finger protein 354C [Source:MGI Symbol;Acc:MGI:1353621]	-1.81499	-1.02028	8.38979e-09	0.000295231
ENSMUSG00000039713	Plekhg5	pleckstrin homology domain containing, family G (with RhoGef domain) member 5 [Source:MGI Symbol;Acc:MGI:2652860]	-1.17792	-1.02081	0.00073142	0.000265296
ENSMUSG00000040613	Apobec1	apolipoprotein B mRNA editing enzyme, catalytic polypeptide 1 [Source:MGI Symbol;Acc:MGI:103298]	-1.28734	-1.02425	4.9173e-131	3.63991e-167
ENSMUSG00000032238	Rora	RAR-related orphan receptor alpha [Source:MGI Symbol;Acc:MGI:104661]	-3.49272	-1.02489	2.68395e-13	0.0271488
ENSMUSG00000024206	Rfx2	regulatory factor X, 2 (influences HLA class II expression) [Source:MGI Symbol;Acc:MGI:106583]	-1.0788	-1.02526	0.00544037	0.0240067
ENSMUSG00000015944	Castor2	cytosolic arginine sensor for mTORC1 subunit 2 [Source:MGI Symbol;Acc:MGI:1933384]	-1.4069	-1.02626	2.83591e-27	1.52435e-91
ENSMUSG00000096981	Gm16845	predicted gene, 16845 [Source:MGI Symbol;Acc:MGI:4439769]	-1.00789	-1.02646	0.00343429	0.0417152
ENSMUSG00000029098	Acox3	acyl-Coenzyme A oxidase 3, pristanoyl [Source:MGI Symbol;Acc:MGI:1933156]	-1.34579	-1.02911	2.1379e-78	6.96852e-59
ENSMUSG00000031951	Tmem231	transmembrane protein 231 [Source:MGI Symbol;Acc:MGI:2685024]	-1.5463	-1.02999	8.41286e-24	6.41773e-07
ENSMUSG00000020653	Klf11	Kruppel-like factor 11 [Source:MGI Symbol;Acc:MGI:2653368]	-1.08944	-1.03043	1.30453e-10	5.6428e-12
ENSMUSG00000068957	4930589L23Rik	RIKEN cDNA 4930589L23 gene [Source:MGI Symbol;Acc:MGI:1923129]	-1.0107	-1.03118	1.77761e-10	3.01337e-11
ENSMUSG00000029101	Rgs12	regulator of G-protein signaling 12 [Source:MGI Symbol;Acc:MGI:1918979]	-1.56791	-1.03262	1.0688e-18	3.71841e-08
ENSMUSG00000043051	Disc1	disrupted in schizophrenia 1 [Source:MGI Symbol;Acc:MGI:2447658]	-1.41483	-1.03733	6.38405e-11	0.000540536
ENSMUSG00000074064	Mlycd	malonyl-CoA decarboxylase [Source:MGI Symbol;Acc:MGI:1928485]	-1.07937	-1.03912	8.49531e-26	1.16076e-28
ENSMUSG00000041594	Tmtc4	transmembrane and tetratricopeptide repeat containing 4 [Source:MGI Symbol;Acc:MGI:1921050]	-1.26277	-1.04173	2.44549e-16	7.60871e-21
ENSMUSG00000020593	Lpin1	lipin 1 [Source:MGI Symbol;Acc:MGI:1891340]	-1.40814	-1.04629	4.21535e-28	2.03821e-25
ENSMUSG00000056367	Actr3b	ARP3 actin-related protein 3B [Source:MGI Symbol;Acc:MGI:2661120]	-1.25452	-1.04677	5.30652e-38	6.3423e-19
ENSMUSG00000029162	Khk	ketohexokinase [Source:MGI Symbol;Acc:MGI:1096353]	-1.27637	-1.04762	1.32282e-58	2.14047e-33
ENSMUSG00000039763	Dnajc28	DnaJ heat shock protein family (Hsp40) member C28 [Source:MGI Symbol;Acc:MGI:2181053]	-1.45571	-1.04875	9.9528e-10	0.000108222
ENSMUSG00000026069	Il1rl1	interleukin 1 receptor-like 1 [Source:MGI Symbol;Acc:MGI:98427]	-1.58615	-1.05147	1.37113e-35	4.13964e-19
ENSMUSG00000022656	Nectin3	nectin cell adhesion molecule 3 [Source:MGI Symbol;Acc:MGI:1930171]	-1.52807	-1.05165	2.172e-32	3.32354e-05
ENSMUSG00000064370	mt-Cytb	mitochondrially encoded cytochrome b [Source:MGI Symbol;Acc:MGI:102501]	-1.26452	-1.05206	8.73247e-08	1.08744e-28
ENSMUSG00000052656	Rnf103	ring finger protein 103 [Source:MGI Symbol;Acc:MGI:109483]	-1.12748	-1.05383	1.07084e-32	5.83709e-52
ENSMUSG00000040537	Adam22	a disintegrin and metallopeptidase domain 22 [Source:MGI Symbol;Acc:MGI:1340046]	-1.20063	-1.05826	0.00042864	0.000448083
ENSMUSG00000121048	ENSMUSG00000121048	novel transcript	-1.28786	-1.06247	1.55228e-06	0.000152235
ENSMUSG00000051343	Rab11fip5	RAB11 family interacting protein 5 (class I) [Source:MGI Symbol;Acc:MGI:1098586]	-1.1512	-1.06336	3.05604e-49	1.46538e-206
ENSMUSG00000059498	Fcgr3	Fc receptor, IgG, low affinity III [Source:MGI Symbol;Acc:MGI:95500]	-1.05371	-1.06676	5.39239e-35	8.40885e-117
ENSMUSG00000042978	Sbk1	SH3-binding kinase 1 [Source:MGI Symbol;Acc:MGI:2135937]	-1.31818	-1.06749	1.27837e-35	1.9265e-25
ENSMUSG00000036103	Colec12	collectin sub-family member 12 [Source:MGI Symbol;Acc:MGI:2152907]	-1.20008	-1.06822	5.43009e-99	6.08487e-268
ENSMUSG00000038206	Fbxo8	F-box protein 8 [Source:MGI Symbol;Acc:MGI:1354696]	-1.0381	-1.06929	6.26716e-37	1.2675e-72
ENSMUSG00000036944	Tmem71	transmembrane protein 71 [Source:MGI Symbol;Acc:MGI:2146049]	-1.4294	-1.07087	2.65181e-20	2.33968e-12
ENSMUSG00000032589	Bsn	bassoon [Source:MGI Symbol;Acc:MGI:1277955]	-1.27134	-1.07215	1.52098e-49	1.1483e-44
ENSMUSG00000025730	Rab40c	Rab40C, member RAS oncogene family [Source:MGI Symbol;Acc:MGI:2183454]	-1.07555	-1.07224	3.62834e-40	1.44626e-75
ENSMUSG00000037573	Tob1	transducer of ErbB-2.1 [Source:MGI Symbol;Acc:MGI:1349721]	-1.20766	-1.07255	2.06598e-31	6.54263e-93
ENSMUSG00000042155	Klhl23	kelch-like 23 [Source:MGI Symbol;Acc:MGI:2683536]	-1.47806	-1.07293	2.82339e-23	1.89096e-17
ENSMUSG00000032076	Cadm1	cell adhesion molecule 1 [Source:MGI Symbol;Acc:MGI:1889272]	-1.43735	-1.08063	4.40553e-56	2.9631e-243
ENSMUSG00000049577	Zfpm1	zinc finger protein, multitype 1 [Source:MGI Symbol;Acc:MGI:1095400]	-1.30958	-1.08119	5.21286e-29	1.94192e-38
ENSMUSG00000024921	Smarca2	SWI/SNF related, matrix associated, actin dependent regulator of chromatin, subfamily a, member 2 [Source:MGI Symbol;Acc:MGI:99603]	-1.40107	-1.08161	2.01239e-56	2.4073e-82
ENSMUSG00000037606	Osbpl5	oxysterol binding protein-like 5 [Source:MGI Symbol;Acc:MGI:1930265]	-1.93835	-1.08268	3.28422e-11	0.0012257
ENSMUSG00000043157	Arl11	ADP-ribosylation factor-like 11 [Source:MGI Symbol;Acc:MGI:2444054]	-1.21572	-1.0856	3.13703e-53	1.17514e-88
ENSMUSG00000075595	Zfp652	zinc finger protein 652 [Source:MGI Symbol;Acc:MGI:2442221]	-1.3216	-1.08666	1.66217e-57	6.60287e-86
ENSMUSG00000035891	Cerk	ceramide kinase [Source:MGI Symbol;Acc:MGI:2386052]	-1.17945	-1.08719	7.47918e-56	8.87947e-259
ENSMUSG00000027763	Mbnl1	muscleblind like splicing factor 1 [Source:MGI Symbol;Acc:MGI:1928482]	-1.39148	-1.08736	1.4174e-85	4.64378e-244
ENSMUSG00000014361	Mertk	MER proto-oncogene tyrosine kinase [Source:MGI Symbol;Acc:MGI:96965]	-1.26752	-1.08768	5.34988e-49	1.12147e-28
ENSMUSG00000118012	Gm46620	predicted gene, 46620 [Source:MGI Symbol;Acc:MGI:5826257]	-1.06573	-1.08772	0.00632641	0.00199311
ENSMUSG00000019528	Gyg	glycogenin [Source:MGI Symbol;Acc:MGI:1351614]	-1.16695	-1.08946	3.35687e-102	6.19694e-110
ENSMUSG00000120038	ENSMUSG00000120038	novel transcript	-1.09441	-1.09084	0.00252796	0.00152259
ENSMUSG00000037822	Smim14	small integral membrane protein 14 [Source:MGI Symbol;Acc:MGI:1915802]	-1.1831	-1.09188	1.01619e-22	1.80653e-47
ENSMUSG00000059742	Kcnh7	potassium voltage-gated channel, subfamily H (eag-related), member 7 [Source:MGI Symbol;Acc:MGI:2159566]	-1.44712	-1.09396	0.000135762	0.036732
ENSMUSG00000038623	Tm6sf1	transmembrane 6 superfamily member 1 [Source:MGI Symbol;Acc:MGI:1933209]	-1.87471	-1.09439	1.04724e-134	2.28432e-66
ENSMUSG00000033389	Arhgap44	Rho GTPase activating protein 44 [Source:MGI Symbol;Acc:MGI:2144423]	-1.18198	-1.09445	6.69821e-17	3.51938e-23
ENSMUSG00000046085	4931422A03Rik	RIKEN cDNA 4931422A03 gene [Source:MGI Symbol;Acc:MGI:1918236]	-1.5983	-1.09507	1.22729e-06	0.0421416
ENSMUSG00000029217	Tec	tec protein tyrosine kinase [Source:MGI Symbol;Acc:MGI:98662]	-1.17039	-1.1035	2.8388e-40	8.34689e-79
ENSMUSG00000044340	Phlpp1	PH domain and leucine rich repeat protein phosphatase 1 [Source:MGI Symbol;Acc:MGI:2138327]	-1.07508	-1.10409	2.78775e-41	1.95304e-36
ENSMUSG00000008855	Hdac5	histone deacetylase 5 [Source:MGI Symbol;Acc:MGI:1333784]	-1.32363	-1.10471	1.79566e-73	7.70564e-112
ENSMUSG00000005142	Man2b1	mannosidase 2, alpha B1 [Source:MGI Symbol;Acc:MGI:107286]	-1.43147	-1.11021	6.62474e-79	1.21358e-141
ENSMUSG00000054893	Zfp667	zinc finger protein 667 [Source:MGI Symbol;Acc:MGI:2442757]	-1.34578	-1.11191	3.17004e-17	2.49816e-13
ENSMUSG00000033594	Spata2l	spermatogenesis associated 2-like [Source:MGI Symbol;Acc:MGI:1926029]	-1.06218	-1.12069	1.57194e-06	6.04623e-09
ENSMUSG00000023909	Paqr4	progestin and adipoQ receptor family member IV [Source:MGI Symbol;Acc:MGI:1923748]	-1.15092	-1.1213	8.17803e-06	1.67058e-06
ENSMUSG00000056124	B4galt6	UDP-Gal:betaGlcNAc beta 1,4-galactosyltransferase, polypeptide 6 [Source:MGI Symbol;Acc:MGI:1928380]	-1.39009	-1.12161	3.12125e-75	5.25071e-134
ENSMUSG00000000440	Pparg	peroxisome proliferator activated receptor gamma [Source:MGI Symbol;Acc:MGI:97747]	-1.74686	-1.12367	1.14781e-07	0.000788627
ENSMUSG00000108176	Gm43965	predicted gene, 43965 [Source:MGI Symbol;Acc:MGI:5690357]	-1.3417	-1.12392	0.0035108	0.0284247
ENSMUSG00000026556	Vangl2	VANGL planar cell polarity 2 [Source:MGI Symbol;Acc:MGI:2135272]	-1.96879	-1.12429	2.32849e-12	0.000891684
ENSMUSG00000028497	Hacd4	3-hydroxyacyl-CoA dehydratase 4 [Source:MGI Symbol;Acc:MGI:1914025]	-1.95259	-1.13062	6.16888e-42	5.30574e-18
ENSMUSG00000074785	Plxnc1	plexin C1 [Source:MGI Symbol;Acc:MGI:1890127]	-1.43286	-1.13108	2.37401e-68	3.03955e-148
ENSMUSG00000037824	Tspan14	tetraspanin 14 [Source:MGI Symbol;Acc:MGI:1196325]	-1.23033	-1.13271	7.0011e-104	1.14186e-130
ENSMUSG00000042903	Foxo4	forkhead box O4 [Source:MGI Symbol;Acc:MGI:1891915]	-1.20207	-1.13613	1.07753e-37	2.88006e-45
ENSMUSG00000049119	Fam110b	family with sequence similarity 110, member B [Source:MGI Symbol;Acc:MGI:1916593]	-1.74491	-1.13704	2.88683e-08	0.00308514
ENSMUSG00000019768	Esr1	estrogen receptor 1 (alpha) [Source:MGI Symbol;Acc:MGI:1352467]	-1.03667	-1.13711	4.03184e-13	1.7295e-26
ENSMUSG00000034041	Lyl1	lymphoblastomic leukemia 1 [Source:MGI Symbol;Acc:MGI:96891]	-1.28913	-1.13736	2.59355e-50	1.44718e-212
ENSMUSG00000052676	Zmat1	zinc finger, matrin type 1 [Source:MGI Symbol;Acc:MGI:2442284]	-1.26002	-1.14039	3.7948e-08	7.04567e-07
ENSMUSG00000096950	Gm9530	predicted gene 9530 [Source:MGI Symbol;Acc:MGI:3779939]	-1.77954	-1.1436	2.09163e-06	0.00058883
ENSMUSG00000060376	Bckdha	branched chain ketoacid dehydrogenase E1, alpha polypeptide [Source:MGI Symbol;Acc:MGI:107701]	-1.31962	-1.14402	4.19976e-25	3.23067e-25
ENSMUSG00000030557	Mef2a	myocyte enhancer factor 2A [Source:MGI Symbol;Acc:MGI:99532]	-1.62409	-1.14552	6.90727e-87	1.57729e-148
ENSMUSG00000048965	Mrgpre	MAS-related GPR, member E [Source:MGI Symbol;Acc:MGI:2441884]	-1.52058	-1.14571	4.81592e-22	1.09759e-14
ENSMUSG00000105867	Gm42517	predicted gene 42517 [Source:MGI Symbol;Acc:MGI:5662654]	-1.66029	-1.15043	1.92987e-06	0.000728837
ENSMUSG00000041058	Wwp1	WW domain containing E3 ubiquitin protein ligase 1 [Source:MGI Symbol;Acc:MGI:1861728]	-1.25317	-1.15115	4.50871e-45	5.82247e-100
ENSMUSG00000031445	Proz	protein Z, vitamin K-dependent plasma glycoprotein [Source:MGI Symbol;Acc:MGI:1860488]	-1.49828	-1.15684	2.75994e-12	1.48602e-09
ENSMUSG00000030059	Tmf1	TATA element modulatory factor 1 [Source:MGI Symbol;Acc:MGI:2684999]	-1.38851	-1.16027	6.44841e-22	3.97608e-173
ENSMUSG00000022756	Slc7a4	solute carrier family 7 (cationic amino acid transporter, y+ system), member 4 [Source:MGI Symbol;Acc:MGI:2146512]	-2.1044	-1.16084	5.30605e-52	3.95769e-25
ENSMUSG00000048895	Cdk5r1	cyclin-dependent kinase 5, regulatory subunit 1 (p35) [Source:MGI Symbol;Acc:MGI:101764]	-1.06538	-1.16519	2.12181e-12	7.25224e-21
ENSMUSG00000027894	Slc6a17	solute carrier family 6 (neurotransmitter transporter), member 17 [Source:MGI Symbol;Acc:MGI:2442535]	-1.52706	-1.16866	5.07113e-50	1.37065e-99
ENSMUSG00000002222	Rmnd5a	required for meiotic nuclear division 5 homolog A [Source:MGI Symbol;Acc:MGI:1915727]	-1.34485	-1.16883	1.54675e-83	5.13106e-161
ENSMUSG00000020312	Shc2	SHC (Src homology 2 domain containing) transforming protein 2 [Source:MGI Symbol;Acc:MGI:106180]	-1.25496	-1.16934	9.01275e-37	1.04204e-37
ENSMUSG00000028799	Zfp362	zinc finger protein 362 [Source:MGI Symbol;Acc:MGI:2652839]	-1.2174	-1.17921	8.43402e-42	5.91085e-57
ENSMUSG00000056069	Otulinl	OTU deubiquitinase with linear linkage specificity like [Source:MGI Symbol;Acc:MGI:2687281]	-1.18139	-1.18019	4.73987e-40	3.62003e-124
ENSMUSG00000037972	Snn	stannin [Source:MGI Symbol;Acc:MGI:1276549]	-1.28393	-1.18184	0.000153327	0.035402
ENSMUSG00000023055	Calcoco1	calcium binding and coiled coil domain 1 [Source:MGI Symbol;Acc:MGI:1914738]	-1.69724	-1.18247	6.27522e-81	4.61931e-53
ENSMUSG00000020193	Zpbp	zona pellucida binding protein [Source:MGI Symbol;Acc:MGI:1855701]	-1.08565	-1.18481	0.00563245	0.00237486
ENSMUSG00000106847	Peg13	paternally expressed 13 [Source:MGI Symbol;Acc:MGI:2663476]	-1.13647	-1.18545	5.20779e-08	7.71047e-06
ENSMUSG00000025577	Cbx2	chromobox 2 [Source:MGI Symbol;Acc:MGI:88289]	-1.00626	-1.18697	9.70962e-15	6.07322e-29
ENSMUSG00000007783	Cpt1c	carnitine palmitoyltransferase 1c [Source:MGI Symbol;Acc:MGI:2446526]	-1.21029	-1.18775	0.00409415	0.000401822
ENSMUSG00000034247	Plekhm1	pleckstrin homology domain containing, family M (with RUN domain) member 1 [Source:MGI Symbol;Acc:MGI:2443207]	-1.3079	-1.18802	3.62885e-58	0
ENSMUSG00000048458	Inka2	inka box actin regulator 2 [Source:MGI Symbol;Acc:MGI:1923497]	-1.73905	-1.18822	4.31635e-38	1.9006e-17
ENSMUSG00000054723	Vmac	vimentin-type intermediate filament associated coiled-coil protein [Source:MGI Symbol;Acc:MGI:2146912]	-1.29232	-1.19415	5.82161e-08	2.89734e-08
ENSMUSG00000102101	Zbtb11os1	zinc finger and BTB domain containing 11, opposite strand 1 [Source:MGI Symbol;Acc:MGI:1913641]	-1.01391	-1.19505	0.0110748	0.00836572
ENSMUSG00000024300	Myo1f	myosin IF [Source:MGI Symbol;Acc:MGI:107711]	-1.06285	-1.19934	1.00901e-73	0
ENSMUSG00000075273	Ttc30b	tetratricopeptide repeat domain 30B [Source:MGI Symbol;Acc:MGI:1919671]	-1.53549	-1.20062	5.41967e-11	4.18212e-11
ENSMUSG00000036611	Eepd1	endonuclease/exonuclease/phosphatase family domain containing 1 [Source:MGI Symbol;Acc:MGI:1914734]	-1.07547	-1.20117	6.61918e-54	2.46808e-127
ENSMUSG00000051065	Mb21d2	Mab-21 domain containing 2 [Source:MGI Symbol;Acc:MGI:1917028]	-1.26881	-1.20294	1.93712e-10	1.22592e-08
ENSMUSG00000059895	Ptp4a3	protein tyrosine phosphatase 4a3 [Source:MGI Symbol;Acc:MGI:1277098]	-1.14552	-1.20388	5.92572e-100	6.58451e-231
ENSMUSG00000032717	Mdfi	MyoD family inhibitor [Source:MGI Symbol;Acc:MGI:107687]	-1.1404	-1.20947	0.00702266	0.00077282
ENSMUSG00000029385	Ccng2	cyclin G2 [Source:MGI Symbol;Acc:MGI:1095734]	-1.54553	-1.20983	1.29856e-45	1.03294e-52
ENSMUSG00000046768	Rhoj	ras homolog family member J [Source:MGI Symbol;Acc:MGI:1931551]	-1.77045	-1.21899	0.000246909	0.0140875
ENSMUSG00000000753	Serpinf1	serine (or cysteine) peptidase inhibitor, clade F, member 1 [Source:MGI Symbol;Acc:MGI:108080]	-2.01609	-1.21973	9.75595e-09	0.00354273
ENSMUSG00000033777	Tlr13	toll-like receptor 13 [Source:MGI Symbol;Acc:MGI:3045213]	-1.39442	-1.22007	1.32827e-61	5.17566e-197
ENSMUSG00000034917	Tjp3	tight junction protein 3 [Source:MGI Symbol;Acc:MGI:1351650]	-1.4492	-1.22231	2.86288e-11	1.34897e-08
ENSMUSG00000120777	ENSMUSG00000120777	novel transcript, sense intronic to KO:Slc15a2and Slc15a2	-2.08951	-1.22597	1.6372e-06	0.00344857
ENSMUSG00000079164	Tlr5	toll-like receptor 5 [Source:MGI Symbol;Acc:MGI:1858171]	-1.96999	-1.22909	2.5783e-08	4.2702e-05
ENSMUSG00000101903	Gm29291	predicted gene 29291 [Source:MGI Symbol;Acc:MGI:5579997]	-1.60085	-1.22945	0.00231669	0.0269352
ENSMUSG00000055210	Foxd2	forkhead box D2 [Source:MGI Symbol;Acc:MGI:1347471]	-1.58277	-1.23158	0.000434623	0.0104315
ENSMUSG00000031788	Kifc3	kinesin family member C3 [Source:MGI Symbol;Acc:MGI:109202]	-1.07552	-1.2355	1.27881e-32	2.4403e-61
ENSMUSG00000001751	Naglu	alpha-N-acetylglucosaminidase (Sanfilippo disease IIIB) [Source:MGI Symbol;Acc:MGI:1351641]	-1.15488	-1.23717	3.8673e-33	1.29028e-153
ENSMUSG00000005107	Slc2a9	solute carrier family 2 (facilitated glucose transporter), member 9 [Source:MGI Symbol;Acc:MGI:2152844]	-1.43352	-1.23801	1.00586e-56	2.94517e-44
ENSMUSG00000020788	Atp2a3	ATPase, Ca++ transporting, ubiquitous [Source:MGI Symbol;Acc:MGI:1194503]	-1.73502	-1.23946	4.64853e-35	1.34872e-49
ENSMUSG00000072964	Bhlhb9	basic helix-loop-helix domain containing, class B9 [Source:MGI Symbol;Acc:MGI:1917487]	-2.17209	-1.24064	0.000333483	0.0206553
ENSMUSG00000006445	Epha2	Eph receptor A2 [Source:MGI Symbol;Acc:MGI:95278]	-1.67214	-1.24131	4.20839e-13	1.59393e-05
ENSMUSG00000060029	4930473A02Rik	RIKEN cDNA 4930473A02 gene [Source:MGI Symbol;Acc:MGI:2447823]	-1.92078	-1.24246	1.88422e-10	0.0052043
ENSMUSG00000036278	Macrod1	mono-ADP ribosylhydrolase 1 [Source:MGI Symbol;Acc:MGI:2147583]	-1.02208	-1.24277	3.85373e-20	2.67675e-35
ENSMUSG00000003134	Tbc1d8	TBC1 domain family, member 8 [Source:MGI Symbol;Acc:MGI:1927225]	-1.51475	-1.24323	9.5386e-21	6.8343e-12
ENSMUSG00000026764	Kif5c	kinesin family member 5C [Source:MGI Symbol;Acc:MGI:1098269]	-1.59347	-1.2437	0.0164971	0.0111322
ENSMUSG00000038060	Dlec1	deleted in lung and esophageal cancer 1 [Source:MGI Symbol;Acc:MGI:2443671]	-1.82837	-1.2438	0.000892838	0.0187597
ENSMUSG00000031216	Stard8	START domain containing 8 [Source:MGI Symbol;Acc:MGI:2448556]	-1.58668	-1.24894	3.92204e-53	1.18069e-69
ENSMUSG00000068747	Sort1	sortilin 1 [Source:MGI Symbol;Acc:MGI:1338015]	-1.84465	-1.24919	6.67373e-52	9.50432e-122
ENSMUSG00000071669	Snx29	sorting nexin 29 [Source:MGI Symbol;Acc:MGI:1921728]	-1.72327	-1.2502	2.09576e-42	1.96186e-48
ENSMUSG00000028581	Laptm5	lysosomal-associated protein transmembrane 5 [Source:MGI Symbol;Acc:MGI:108046]	-1.03655	-1.26626	2.71577e-55	0
ENSMUSG00000039206	Daglb	diacylglycerol lipase, beta [Source:MGI Symbol;Acc:MGI:2442032]	-1.16343	-1.26636	1.80717e-70	2.4716e-123
ENSMUSG00000063382	Bcl9l	B cell CLL/lymphoma 9-like [Source:MGI Symbol;Acc:MGI:1933114]	-1.86672	-1.26988	4.46773e-69	5.27278e-39
ENSMUSG00000020577	Tspan13	tetraspanin 13 [Source:MGI Symbol;Acc:MGI:1913359]	-1.48595	-1.27387	3.40721e-85	8.13754e-50
ENSMUSG00000092528	Nlrp1c-ps	NLR family, pyrin domain containing 1C, pseudogene [Source:MGI Symbol;Acc:MGI:3582962]	-1.96606	-1.2809	1.3389e-11	7.5846e-06
ENSMUSG00000014778	Fhod1	formin homology 2 domain containing 1 [Source:MGI Symbol;Acc:MGI:2679008]	-1.43626	-1.2863	2.19861e-86	1.2914e-103
ENSMUSG00000030223	Ptpro	protein tyrosine phosphatase, receptor type, O [Source:MGI Symbol;Acc:MGI:1097152]	-1.33127	-1.28853	3.72262e-54	1.16971e-58
ENSMUSG00000073492	Gm10521	predicted gene 10521 [Source:MGI Symbol;Acc:MGI:3642358]	-1.98718	-1.2895	5.68694e-16	7.33467e-07
ENSMUSG00000020583	Matn3	matrilin 3 [Source:MGI Symbol;Acc:MGI:1328350]	-2.51912	-1.29009	0.000434715	0.0154124
ENSMUSG00000036565	Ttyh3	tweety family member 3 [Source:MGI Symbol;Acc:MGI:1925589]	-1.569	-1.29386	1.58991e-62	6.7794e-112
ENSMUSG00000027947	Il6ra	interleukin 6 receptor, alpha [Source:MGI Symbol;Acc:MGI:105304]	-1.24795	-1.29469	3.17279e-67	2.07536e-141
ENSMUSG00000044092	C130050O18Rik	RIKEN cDNA C130050O18 gene [Source:MGI Symbol;Acc:MGI:2442694]	-1.66825	-1.29515	4.94184e-42	1.58417e-25
ENSMUSG00000106219	5830416I19Rik	RIKEN cDNA 5830416I19 gene [Source:MGI Symbol;Acc:MGI:1922007]	-2.29956	-1.29721	1.58715e-24	7.57625e-10
ENSMUSG00000002007	Srpk3	serine/arginine-rich protein specific kinase 3 [Source:MGI Symbol;Acc:MGI:1891338]	-2.44589	-1.29911	6.47691e-06	0.00891872
ENSMUSG00000021384	Susd3	sushi domain containing 3 [Source:MGI Symbol;Acc:MGI:1913579]	-1.82367	-1.30216	7.08282e-55	1.57442e-38
ENSMUSG00000028088	Fmo5	flavin containing monooxygenase 5 [Source:MGI Symbol;Acc:MGI:1310004]	-1.79776	-1.30454	6.84428e-24	1.87694e-10
ENSMUSG00000039485	Tspyl4	TSPY-like 4 [Source:MGI Symbol;Acc:MGI:106393]	-1.86646	-1.30665	2.05264e-12	8.89516e-05
ENSMUSG00000010461	Eya4	EYA transcriptional coactivator and phosphatase 4 [Source:MGI Symbol;Acc:MGI:1337104]	-2.11639	-1.30768	8.52831e-61	9.15091e-48
ENSMUSG00000055493	Epm2a	epilepsy, progressive myoclonic epilepsy, type 2 gene alpha [Source:MGI Symbol;Acc:MGI:1341085]	-1.21295	-1.31033	2.68812e-05	1.56929e-05
ENSMUSG00000006219	Fblim1	filamin binding LIM protein 1 [Source:MGI Symbol;Acc:MGI:1921452]	-1.38402	-1.3142	1.31365e-113	0
ENSMUSG00000022419	Deptor	DEP domain containing MTOR-interacting protein [Source:MGI Symbol;Acc:MGI:2146322]	-1.87816	-1.31824	3.23492e-78	1.32206e-101
ENSMUSG00000072618	Gm10384	predicted gene 10384 [Source:MGI Symbol;Acc:MGI:3641812]	-2.54463	-1.32023	1.56558e-08	0.000231517
ENSMUSG00000019823	Mical1	microtubule associated monooxygenase, calponin and LIM domain containing 1 [Source:MGI Symbol;Acc:MGI:2385847]	-2.12944	-1.32318	6.11643e-145	1.33543e-85
ENSMUSG00000040710	St8sia4	ST8 alpha-N-acetyl-neuraminide alpha-2,8-sialyltransferase 4 [Source:MGI Symbol;Acc:MGI:106018]	-1.18882	-1.32733	3.36668e-40	8.09298e-88
ENSMUSG00000027303	Ptpra	protein tyrosine phosphatase, receptor type, A [Source:MGI Symbol;Acc:MGI:97808]	-1.49432	-1.32744	7.63432e-99	0
ENSMUSG00000004113	Cacna1b	calcium channel, voltage-dependent, N type, alpha 1B subunit [Source:MGI Symbol;Acc:MGI:88296]	-1.48442	-1.32963	9.73968e-17	7.94549e-17
ENSMUSG00000069893	9930111J21Rik1	RIKEN cDNA 9930111J21 gene 1 [Source:MGI Symbol;Acc:MGI:3041173]	-1.22264	-1.33049	5.05084e-09	1.15237e-09
ENSMUSG00000000869	Il4	interleukin 4 [Source:MGI Symbol;Acc:MGI:96556]	-1.7663	-1.33205	6.79533e-09	0.000286129
ENSMUSG00000026791	Slc2a8	solute carrier family 2, (facilitated glucose transporter), member 8 [Source:MGI Symbol;Acc:MGI:1860103]	-1.60942	-1.33387	3.98069e-42	1.7715e-35
ENSMUSG00000032440	Tgfbr2	transforming growth factor, beta receptor II [Source:MGI Symbol;Acc:MGI:98729]	-1.52547	-1.33424	1.42103e-78	7.06761e-163
ENSMUSG00000026564	Dusp27	dual specificity phosphatase 27 (putative) [Source:MGI Symbol;Acc:MGI:2685055]	-2.38328	-1.33716	5.42271e-09	0.000624001
ENSMUSG00000031465	Angpt2	angiopoietin 2 [Source:MGI Symbol;Acc:MGI:1202890]	-1.74907	-1.34063	2.25918e-44	1.52676e-46
ENSMUSG00000039976	Tbc1d16	TBC1 domain family, member 16 [Source:MGI Symbol;Acc:MGI:2652878]	-1.20781	-1.34291	1.44566e-58	3.85563e-217
ENSMUSG00000060260	Pwwp2b	PWWP domain containing 2B [Source:MGI Symbol;Acc:MGI:2142008]	-1.40723	-1.34305	3.92639e-38	4.55853e-77
ENSMUSG00000037139	Myom3	myomesin family, member 3 [Source:MGI Symbol;Acc:MGI:2685280]	-3.05976	-1.34973	1.10854e-05	0.00497451
ENSMUSG00000089762	Ier5l	immediate early response 5-like [Source:MGI Symbol;Acc:MGI:1919750]	-1.24175	-1.35039	0.000179863	0.00292647
ENSMUSG00000109715	Gm45606	predicted gene 45606 [Source:MGI Symbol;Acc:MGI:5791442]	-1.40402	-1.35062	1.28985e-08	1.84471e-13
ENSMUSG00000054619	Mettl7a1	methyltransferase like 7A1 [Source:MGI Symbol;Acc:MGI:1916523]	-1.22764	-1.35121	1.75412e-20	5.22476e-46
ENSMUSG00000025810	Nrp1	neuropilin 1 [Source:MGI Symbol;Acc:MGI:106206]	-1.74856	-1.36322	9.77407e-47	1.30704e-110
ENSMUSG00000022106	Rcbtb2	regulator of chromosome condensation (RCC1) and BTB (POZ) domain containing protein 2 [Source:MGI Symbol;Acc:MGI:1917200]	-1.71196	-1.36476	7.01156e-137	1.89175e-85
ENSMUSG00000038665	Dgki	diacylglycerol kinase, iota [Source:MGI Symbol;Acc:MGI:2443430]	-2.87653	-1.36505	5.86215e-15	0.00233308
ENSMUSG00000009108	Gnat2	guanine nucleotide binding protein, alpha transducing 2 [Source:MGI Symbol;Acc:MGI:95779]	-2.26022	-1.36952	4.48379e-13	3.30963e-09
ENSMUSG00000112332	4930466K18Rik	RIKEN cDNA 4930466K18 gene [Source:MGI Symbol;Acc:MGI:1922219]	-1.579	-1.37155	0.0176832	0.038077
ENSMUSG00000040540	Ctdsp2-ps	CTD (carboxy-terminal domain, RNA polymerase II, polypeptide A) small phosphatase 2, pseudogene [Source:MGI Symbol;Acc:MGI:3708545]	-1.69208	-1.37176	1.37223e-24	1.11866e-11
ENSMUSG00000030117	Gdf3	growth differentiation factor 3 [Source:MGI Symbol;Acc:MGI:95686]	-1.07949	-1.37656	8.92021e-83	0
ENSMUSG00000022817	Itgb5	integrin beta 5 [Source:MGI Symbol;Acc:MGI:96614]	-1.54634	-1.37937	5.8879e-60	6.30005e-274
ENSMUSG00000035547	Capn5	calpain 5 [Source:MGI Symbol;Acc:MGI:1100859]	-1.5274	-1.38321	3.85253e-49	5.17956e-107
ENSMUSG00000042607	Asb4	ankyrin repeat and SOCS box-containing 4 [Source:MGI Symbol;Acc:MGI:1929751]	-2.04355	-1.39002	1.45805e-45	1.21114e-23
ENSMUSG00000046826	Fam187b	family with sequence similarity 187, member B [Source:MGI Symbol;Acc:MGI:1923665]	-2.07338	-1.39653	1.79657e-07	0.00436692
ENSMUSG00000026655	Fam107b	family with sequence similarity 107, member B [Source:MGI Symbol;Acc:MGI:1913790]	-1.50538	-1.39697	1.15471e-92	4.90114e-168
ENSMUSG00000028328	Tmod1	tropomodulin 1 [Source:MGI Symbol;Acc:MGI:98775]	-1.74485	-1.39763	2.01168e-21	1.94344e-22
ENSMUSG00000042500	Ago4	argonaute RISC catalytic subunit 4 [Source:MGI Symbol;Acc:MGI:1924100]	-1.98634	-1.40036	7.72375e-57	1.09027e-26
ENSMUSG00000040533	Matn1	matrilin 1, cartilage matrix protein [Source:MGI Symbol;Acc:MGI:106591]	-1.9899	-1.40264	5.55062e-08	0.00483984
ENSMUSG00000006800	Sulf2	sulfatase 2 [Source:MGI Symbol;Acc:MGI:1919293]	-1.94569	-1.40297	5.60174e-104	0
ENSMUSG00000072437	Nanos1	nanos C2HC-type zinc finger 1 [Source:MGI Symbol;Acc:MGI:2669254]	-1.55436	-1.40651	6.64529e-45	5.32773e-29
ENSMUSG00000020150	Gamt	guanidinoacetate methyltransferase [Source:MGI Symbol;Acc:MGI:1098221]	-1.29768	-1.40764	2.12465e-15	9.15823e-15
ENSMUSG00000078429	Ctdsp2	CTD (carboxy-terminal domain, RNA polymerase II, polypeptide A) small phosphatase 2 [Source:MGI Symbol;Acc:MGI:1098748]	-1.87394	-1.40769	5.95602e-160	5.0367e-187
ENSMUSG00000021190	Lgmn	legumain [Source:MGI Symbol;Acc:MGI:1330838]	-1.60054	-1.41775	1.35248e-101	0
ENSMUSG00002075532	ENSMUSG00002075532	-	-2.82929	-1.42172	5.65761e-06	0.0392286
ENSMUSG00000049624	Slc17a5	solute carrier family 17 (anion/sugar transporter), member 5 [Source:MGI Symbol;Acc:MGI:1924105]	-1.52778	-1.43209	5.58889e-130	1.3471e-98
ENSMUSG00000010307	Tmem86a	transmembrane protein 86A [Source:MGI Symbol;Acc:MGI:1915143]	-1.68915	-1.43221	4.83782e-81	6.18359e-43
ENSMUSG00000027087	Itgav	integrin alpha V [Source:MGI Symbol;Acc:MGI:96608]	-1.28297	-1.43297	8.92171e-132	3.79502e-293
ENSMUSG00000052364	B630019K06Rik	RIKEN cDNA B630019K06 gene [Source:MGI Symbol;Acc:MGI:2147918]	-1.19834	-1.43335	4.96638e-12	1.81783e-20
ENSMUSG00000020319	Wdpcp	WD repeat containing planar cell polarity effector [Source:MGI Symbol;Acc:MGI:2144467]	-1.49737	-1.43466	8.45555e-27	5.02134e-30
ENSMUSG00000039783	Kmo	kynurenine 3-monooxygenase (kynurenine 3-hydroxylase) [Source:MGI Symbol;Acc:MGI:2138151]	-1.78916	-1.44257	9.53528e-26	7.75474e-19
ENSMUSG00000026080	Chst10	carbohydrate sulfotransferase 10 [Source:MGI Symbol;Acc:MGI:2138283]	-1.17058	-1.44361	1.79317e-08	9.14202e-06
ENSMUSG00000101655	2310040G24Rik	RIKEN cDNA 2310040G24 gene [Source:MGI Symbol;Acc:MGI:1916897]	-1.05366	-1.44517	2.8007e-05	2.75349e-18
ENSMUSG00000002885	Adgre5	adhesion G protein-coupled receptor E5 [Source:MGI Symbol;Acc:MGI:1347095]	-1.41847	-1.44595	1.02537e-41	4.10111e-57
ENSMUSG00000032741	Tpcn1	two pore channel 1 [Source:MGI Symbol;Acc:MGI:2182472]	-1.77761	-1.44828	4.99267e-107	0
ENSMUSG00000025932	Eya1	EYA transcriptional coactivator and phosphatase 1 [Source:MGI Symbol;Acc:MGI:109344]	-1.56403	-1.44869	2.59828e-81	4.72002e-202
ENSMUSG00000017417	Plxdc1	plexin domain containing 1 [Source:MGI Symbol;Acc:MGI:1919574]	-1.58403	-1.45188	1.61319e-83	1.97182e-119
ENSMUSG00000041126	H2az2	H2A.Z histone variant 2 [Source:MGI Symbol;Acc:MGI:1924855]	-1.68649	-1.46347	4.77229e-47	1.90217e-86
ENSMUSG00000029134	Plb1	phospholipase B1 [Source:MGI Symbol;Acc:MGI:1922406]	-2.32443	-1.4651	2.36085e-10	6.10058e-05
ENSMUSG00000042724	Map3k9	mitogen-activated protein kinase kinase kinase 9 [Source:MGI Symbol;Acc:MGI:2449952]	-1.37349	-1.46611	1.87057e-21	9.78393e-23
ENSMUSG00000022235	Cmbl	carboxymethylenebutenolidase-like (Pseudomonas) [Source:MGI Symbol;Acc:MGI:1916824]	-2.20257	-1.46684	1.47918e-19	7.41188e-09
ENSMUSG00000049281	Scn3b	sodium channel, voltage-gated, type III, beta [Source:MGI Symbol;Acc:MGI:1918882]	-2.30039	-1.47131	1.85454e-17	6.66183e-09
ENSMUSG00000074652	Myh7b	myosin, heavy chain 7B, cardiac muscle, beta [Source:MGI Symbol;Acc:MGI:3710243]	-2.42636	-1.47607	1.21108e-21	1.6169e-05
ENSMUSG00000037306	Man1c1	mannosidase, alpha, class 1C, member 1 [Source:MGI Symbol;Acc:MGI:2446214]	-1.40796	-1.47716	1.86836e-127	4.27156e-273
ENSMUSG00000031480	Thsd1	thrombospondin, type I, domain 1 [Source:MGI Symbol;Acc:MGI:1929096]	-2.12182	-1.47756	1.71141e-24	2.17886e-13
ENSMUSG00000053559	Smagp	small cell adhesion glycoprotein [Source:MGI Symbol;Acc:MGI:2448476]	-1.32958	-1.48043	7.88928e-06	9.78713e-08
ENSMUSG00000036353	P2ry12	purinergic receptor P2Y, G-protein coupled 12 [Source:MGI Symbol;Acc:MGI:1918089]	-1.64843	-1.48166	8.67324e-24	1.1392e-13
ENSMUSG00000026012	Cd28	CD28 antigen [Source:MGI Symbol;Acc:MGI:88327]	-1.71605	-1.49207	3.75372e-120	5.49172e-239
ENSMUSG00000003420	Fcgrt	Fc fragment of IgG receptor and transporter [Source:MGI Symbol;Acc:MGI:103017]	-1.97066	-1.49373	5.26788e-37	8.57075e-26
ENSMUSG00000060224	Pyroxd2	pyridine nucleotide-disulphide oxidoreductase domain 2 [Source:MGI Symbol;Acc:MGI:1921830]	-2.07291	-1.49486	1.74714e-19	1.86392e-16
ENSMUSG00000032122	Slc37a2	solute carrier family 37 (glycerol-3-phosphate transporter), member 2 [Source:MGI Symbol;Acc:MGI:1929693]	-1.64098	-1.49654	5.08757e-144	2.31001e-162
ENSMUSG00000027954	Efna1	ephrin A1 [Source:MGI Symbol;Acc:MGI:103236]	-1.03815	-1.50708	0.0101506	5.64047e-05
ENSMUSG00000002409	Dyrk1b	dual-specificity tyrosine-(Y)-phosphorylation regulated kinase 1b [Source:MGI Symbol;Acc:MGI:1330302]	-2.28952	-1.51553	5.54964e-23	3.32711e-18
ENSMUSG00000041707	Tmem273	transmembrane protein 273 [Source:MGI Symbol;Acc:MGI:1916319]	-1.07396	-1.52483	6.01856e-23	6.01914e-201
ENSMUSG00000052302	Tbc1d30	TBC1 domain family, member 30 [Source:MGI Symbol;Acc:MGI:1921944]	-1.55366	-1.52762	6.35728e-08	3.00451e-05
ENSMUSG00000026736	4930426L09Rik	RIKEN cDNA 4930426L09 gene [Source:MGI Symbol;Acc:MGI:1921879]	-2.59468	-1.54345	0.00187273	0.0372888
ENSMUSG00000038860	Garnl3	GTPase activating RANGAP domain-like 3 [Source:MGI Symbol;Acc:MGI:2139309]	-1.42179	-1.54885	5.99707e-09	3.75065e-06
ENSMUSG00000033209	Ttc28	tetratricopeptide repeat domain 28 [Source:MGI Symbol;Acc:MGI:2140873]	-1.66596	-1.54999	3.82844e-08	0.000167469
ENSMUSG00000051615	Rap2a	RAS related protein 2a [Source:MGI Symbol;Acc:MGI:97855]	-1.29243	-1.55188	1.06103e-121	9.52919e-220
ENSMUSG00000071192	Wfikkn1	WAP, FS, Ig, KU, and NTR-containing protein 1 [Source:MGI Symbol;Acc:MGI:2670967]	-1.60442	-1.55664	2.25577e-11	1.50226e-09
ENSMUSG00000063193	Cd300lb	CD300 molecule like family member B [Source:MGI Symbol;Acc:MGI:2685099]	-1.21717	-1.56465	2.2227e-96	1.2348e-293
ENSMUSG00000045065	9930022D16Rik	RIKEN cDNA 9930022D16 gene [Source:MGI Symbol;Acc:MGI:2444178]	-2.45466	-1.56611	1.88776e-07	0.000828191
ENSMUSG00000030083	Abtb1	ankyrin repeat and BTB (POZ) domain containing 1 [Source:MGI Symbol;Acc:MGI:1933148]	-1.58818	-1.57129	2.03432e-35	7.48326e-65
ENSMUSG00000038515	Grtp1	GH regulated TBC protein 1 [Source:MGI Symbol;Acc:MGI:1914040]	-1.1572	-1.57167	1.1958e-11	1.30944e-21
ENSMUSG00000039031	Arhgap18	Rho GTPase activating protein 18 [Source:MGI Symbol;Acc:MGI:1921160]	-2.08745	-1.57323	2.00808e-152	9.86348e-101
ENSMUSG00000038286	Bphl	biphenyl hydrolase-like (serine hydrolase, breast epithelial mucin-associated antigen) [Source:MGI Symbol;Acc:MGI:1915271]	-1.176	-1.58045	1.24947e-13	2.08731e-94
ENSMUSG00000020101	Vsir	V-set immunoregulatory receptor [Source:MGI Symbol;Acc:MGI:1921298]	-1.82839	-1.58307	3.54754e-105	0
ENSMUSG00000024940	Ltbp3	latent transforming growth factor beta binding protein 3 [Source:MGI Symbol;Acc:MGI:1101355]	-2.16973	-1.58339	1.56336e-16	5.89952e-07
ENSMUSG00000022415	Syngr1	synaptogyrin 1 [Source:MGI Symbol;Acc:MGI:1328323]	-1.62104	-1.58354	7.25656e-98	1.64375e-221
ENSMUSG00000090176	Cd200r2	Cd200 receptor 2 [Source:MGI Symbol;Acc:MGI:3042847]	-1.8883	-1.58743	2.2488e-12	3.01381e-08
ENSMUSG00000017707	Serinc3	serine incorporator 3 [Source:MGI Symbol;Acc:MGI:1349457]	-1.80724	-1.58878	0	0
ENSMUSG00000103735	Gm38317	predicted gene, 38317 [Source:MGI Symbol;Acc:MGI:5611545]	-1.67675	-1.59759	1.87993e-15	3.6346e-16
ENSMUSG00000031129	Slc9a9	solute carrier family 9 (sodium/hydrogen exchanger), member 9 [Source:MGI Symbol;Acc:MGI:2679732]	-3.68053	-1.59827	1.49331e-20	0.000629362
ENSMUSG00000025578	Cbx8	chromobox 8 [Source:MGI Symbol;Acc:MGI:1353589]	-1.07598	-1.61219	4.09363e-09	9.72764e-32
ENSMUSG00000023044	Csad	cysteine sulfinic acid decarboxylase [Source:MGI Symbol;Acc:MGI:2180098]	-1.52809	-1.61863	3.99929e-40	2.49493e-43
ENSMUSG00000021665	Hexb	hexosaminidase B [Source:MGI Symbol;Acc:MGI:96074]	-1.16744	-1.61887	1.06981e-61	0
ENSMUSG00000005583	Mef2c	myocyte enhancer factor 2C [Source:MGI Symbol;Acc:MGI:99458]	-2.00533	-1.62032	8.10369e-133	0
ENSMUSG00000018427	Ypel2	yippee like 2 [Source:MGI Symbol;Acc:MGI:1925114]	-1.77733	-1.62585	8.10002e-30	1.85225e-33
ENSMUSG00000038894	Irs2	insulin receptor substrate 2 [Source:MGI Symbol;Acc:MGI:109334]	-2.25694	-1.62612	2.41541e-50	1.26416e-25
ENSMUSG00000068874	Selenbp1	selenium binding protein 1 [Source:MGI Symbol;Acc:MGI:96825]	-1.54385	-1.62691	5.00194e-22	1.23091e-23
ENSMUSG00000036853	Mcoln3	mucolipin 3 [Source:MGI Symbol;Acc:MGI:1890500]	-2.46487	-1.62717	2.47845e-07	0.000692427
ENSMUSG00000042476	Abcb4	ATP-binding cassette, sub-family B (MDR/TAP), member 4 [Source:MGI Symbol;Acc:MGI:97569]	-1.09629	-1.63676	1.78738e-53	6.18483e-186
ENSMUSG00000030342	Cd9	CD9 antigen [Source:MGI Symbol;Acc:MGI:88348]	-1.03682	-1.65045	3.78245e-06	0
ENSMUSG00000020432	Tcn2	transcobalamin 2 [Source:MGI Symbol;Acc:MGI:98534]	-1.58078	-1.65132	6.55207e-49	5.79057e-48
ENSMUSG00000020102	Slc16a7	solute carrier family 16 (monocarboxylic acid transporters), member 7 [Source:MGI Symbol;Acc:MGI:1330284]	-2.10542	-1.65396	2.37588e-44	5.81746e-39
ENSMUSG00000025407	Gli1	GLI-Kruppel family member GLI1 [Source:MGI Symbol;Acc:MGI:95727]	-1.83974	-1.65729	0.0324186	0.0232798
ENSMUSG00000003484	Cyp4f18	cytochrome P450, family 4, subfamily f, polypeptide 18 [Source:MGI Symbol;Acc:MGI:1919304]	-1.63976	-1.65865	5.26057e-22	1.62341e-18
ENSMUSG00000020092	Pald1	phosphatase domain containing, paladin 1 [Source:MGI Symbol;Acc:MGI:1351623]	-2.12416	-1.65883	6.34321e-148	3.83762e-183
ENSMUSG00000034652	Cd300a	CD300A molecule [Source:MGI Symbol;Acc:MGI:2443411]	-1.61871	-1.66121	6.4277e-216	3.54037e-293
ENSMUSG00000070390	Nlrp1b	NLR family, pyrin domain containing 1B [Source:MGI Symbol;Acc:MGI:3582959]	-2.458	-1.67616	5.21386e-56	3.6021e-22
ENSMUSG00000040133	Gpr176	G protein-coupled receptor 176 [Source:MGI Symbol;Acc:MGI:2685858]	-1.18987	-1.68578	1.52674e-63	2.54219e-163
ENSMUSG00000054871	Tmem158	transmembrane protein 158 [Source:MGI Symbol;Acc:MGI:1919559]	-1.62199	-1.68618	1.81893e-55	1.62425e-105
ENSMUSG00000106825	2510016D11Rik	RIKEN cDNA 2510016D11 gene [Source:MGI Symbol;Acc:MGI:1917539]	-1.8832	-1.69131	2.73105e-84	4.56497e-86
ENSMUSG00000049744	Arhgap15	Rho GTPase activating protein 15 [Source:MGI Symbol;Acc:MGI:1923367]	-2.02705	-1.69594	9.87805e-113	1.18582e-122
ENSMUSG00000035121	Neil2	nei like 2 (E. coli) [Source:MGI Symbol;Acc:MGI:2686058]	-1.5797	-1.69641	0.0141558	0.0151613
ENSMUSG00000036587	Fut7	fucosyltransferase 7 [Source:MGI Symbol;Acc:MGI:107692]	-1.25916	-1.69865	0.00106144	5.46572e-07
ENSMUSG00000081809	Gm15539	predicted gene 15539 [Source:MGI Symbol;Acc:MGI:3782987]	-2.00385	-1.7035	0.00224389	0.0202369
ENSMUSG00000074603	Gm10729	predicted gene 10729 [Source:MGI Symbol;Acc:MGI:3642905]	-3.36583	-1.71255	8.18786e-07	0.00244031
ENSMUSG00000002228	Ppm1j	protein phosphatase 1J [Source:MGI Symbol;Acc:MGI:1919137]	-1.93554	-1.71513	3.24194e-18	4.94295e-12
ENSMUSG00000048200	Cracr2b	calcium release activated channel regulator 2B [Source:MGI Symbol;Acc:MGI:2446129]	-2.76934	-1.71817	4.07259e-13	0.000477832
ENSMUSG00000050914	Ankrd37	ankyrin repeat domain 37 [Source:MGI Symbol;Acc:MGI:3603344]	-1.63537	-1.72198	7.73657e-16	6.56398e-19
ENSMUSG00000023826	Prkn	parkin RBR E3 ubiquitin protein ligase [Source:MGI Symbol;Acc:MGI:1355296]	-1.27872	-1.72847	0.00473941	0.000398548
ENSMUSG00000024663	Rab3il1	RAB3A interacting protein (rabin3)-like 1 [Source:MGI Symbol;Acc:MGI:1922010]	-1.43394	-1.73549	1.34887e-73	1.91114e-149
ENSMUSG00000121092	ENSMUSG00000121092	novel transcript	-1.79223	-1.73623	2.31074e-21	6.92147e-29
ENSMUSG00000106019	Gm43672	predicted gene 43672 [Source:MGI Symbol;Acc:MGI:5663809]	-1.8168	-1.73823	1.30871e-05	1.32874e-06
ENSMUSG00000028644	Ermap	erythroblast membrane-associated protein [Source:MGI Symbol;Acc:MGI:1349816]	-1.91643	-1.73849	3.52602e-07	0.00013642
ENSMUSG00000023992	Trem2	triggering receptor expressed on myeloid cells 2 [Source:MGI Symbol;Acc:MGI:1913150]	-1.7068	-1.73881	1.48563e-80	0
ENSMUSG00000026921	Egfl7	EGF-like domain 7 [Source:MGI Symbol;Acc:MGI:2449923]	-1.49199	-1.74166	7.34679e-20	3.1139e-88
ENSMUSG00000001095	Slc13a2	solute carrier family 13 (sodium-dependent dicarboxylate transporter), member 2 [Source:MGI Symbol;Acc:MGI:1276558]	-1.37329	-1.74461	0.0295062	0.00483663
ENSMUSG00000027955	Gask1b	golgi associated kinase 1B [Source:MGI Symbol;Acc:MGI:1915909]	-1.30246	-1.74666	1.40298e-72	1.06634e-185
ENSMUSG00000007613	Tgfbr1	transforming growth factor, beta receptor I [Source:MGI Symbol;Acc:MGI:98728]	-1.97417	-1.75116	1.23517e-211	0
ENSMUSG00000040616	Tmem51	transmembrane protein 51 [Source:MGI Symbol;Acc:MGI:2384874]	-1.79774	-1.75437	1.00291e-34	2.13557e-32
ENSMUSG00000018459	Slc13a3	solute carrier family 13 (sodium-dependent dicarboxylate transporter), member 3 [Source:MGI Symbol;Acc:MGI:2149635]	-2.83781	-1.75505	1.16116e-73	3.08875e-24
ENSMUSG00000074738	Fndc10	fibronectin type III domain containing 10 [Source:MGI Symbol;Acc:MGI:2444790]	-1.63065	-1.76724	9.52603e-16	2.04286e-31
ENSMUSG00000001930	Vwf	Von Willebrand factor [Source:MGI Symbol;Acc:MGI:98941]	-2.27714	-1.76893	2.40125e-51	2.09641e-157
ENSMUSG00000083282	Ctsf	cathepsin F [Source:MGI Symbol;Acc:MGI:1861434]	-1.69851	-1.77602	3.79352e-51	1.7641e-112
ENSMUSG00000032530	Lyzl4	lysozyme-like 4 [Source:MGI Symbol;Acc:MGI:1916282]	-2.67407	-1.77787	7.8294e-16	9.42846e-06
ENSMUSG00000032194	Kank2	KN motif and ankyrin repeat domains 2 [Source:MGI Symbol;Acc:MGI:2384568]	-2.32938	-1.78669	1.65335e-81	1.24939e-139
ENSMUSG00000032135	Mcam	melanoma cell adhesion molecule [Source:MGI Symbol;Acc:MGI:1933966]	-3.09022	-1.805	1.37907e-18	4.51679e-08
ENSMUSG00000041773	Enc1	ectodermal-neural cortex 1 [Source:MGI Symbol;Acc:MGI:109610]	-1.42575	-1.80548	1.32166e-103	8.04052e-199
ENSMUSG00000038175	Mylip	myosin regulatory light chain interacting protein [Source:MGI Symbol;Acc:MGI:2388271]	-1.07601	-1.80682	1.27524e-22	4.94564e-114
ENSMUSG00000032554	Trf	transferrin [Source:MGI Symbol;Acc:MGI:98821]	-1.99884	-1.80868	1.35155e-84	3.94235e-244
ENSMUSG00000049086	Bmyc	brain expressed myelocytomatosis oncogene [Source:MGI Symbol;Acc:MGI:88184]	-1.38251	-1.80883	1.60207e-09	1.0815e-22
ENSMUSG00000024168	Tmem204	transmembrane protein 204 [Source:MGI Symbol;Acc:MGI:3039635]	-1.58699	-1.80978	2.10123e-08	7.5472e-08
ENSMUSG00000048249	Crebrf	CREB3 regulatory factor [Source:MGI Symbol;Acc:MGI:1924378]	-2.35578	-1.82838	5.3667e-64	7.30426e-58
ENSMUSG00000025876	Unc5a	unc-5 netrin receptor A [Source:MGI Symbol;Acc:MGI:894682]	-2.17292	-1.83537	0.000222412	0.00316566
ENSMUSG00000062901	Klhl24	kelch-like 24 [Source:MGI Symbol;Acc:MGI:1923035]	-2.20508	-1.83577	1.42316e-172	2.66217e-194
ENSMUSG00000032010	Usp2	ubiquitin specific peptidase 2 [Source:MGI Symbol;Acc:MGI:1858178]	-1.75825	-1.8409	5.4945e-51	3.7835e-65
ENSMUSG00000036905	C1qb	complement component 1, q subcomponent, beta polypeptide [Source:MGI Symbol;Acc:MGI:88224]	-1.36331	-1.84324	6.83138e-57	4.93786e-49
ENSMUSG00000049866	Arl4c	ADP-ribosylation factor-like 4C [Source:MGI Symbol;Acc:MGI:2445172]	-2.50377	-1.84504	0	0
ENSMUSG00000050530	Fam171a1	family with sequence similarity 171, member A1 [Source:MGI Symbol;Acc:MGI:2442917]	-1.54647	-1.84616	1.69104e-07	1.4966e-09
ENSMUSG00000022358	Fbxo32	F-box protein 32 [Source:MGI Symbol;Acc:MGI:1914981]	-2.16466	-1.84895	5.21896e-27	7.68036e-20
ENSMUSG00000027254	Map1a	microtubule-associated protein 1 A [Source:MGI Symbol;Acc:MGI:1306776]	-2.17066	-1.84955	2.78873e-06	0.0117351
ENSMUSG00000049709	Nlrp10	NLR family, pyrin domain containing 10 [Source:MGI Symbol;Acc:MGI:2444084]	-1.79886	-1.84956	3.671e-42	3.3061e-49
ENSMUSG00000037846	Rtkn2	rhotekin 2 [Source:MGI Symbol;Acc:MGI:2158417]	-1.31337	-1.85343	7.11551e-07	7.4777e-08
ENSMUSG00000038776	Ephx1	epoxide hydrolase 1, microsomal [Source:MGI Symbol;Acc:MGI:95405]	-2.13494	-1.86432	9.58264e-270	0
ENSMUSG00000022265	Ank	progressive ankylosis [Source:MGI Symbol;Acc:MGI:3045421]	-2.41363	-1.87192	8.92423e-205	4.58012e-242
ENSMUSG00000011148	Adssl1	adenylosuccinate synthetase like 1 [Source:MGI Symbol;Acc:MGI:87947]	-1.79731	-1.87211	6.31016e-106	6.88847e-213
ENSMUSG00000073242	Dnmt3aos	DNA methyltransferase 3A, opposite strand [Source:MGI Symbol;Acc:MGI:3641689]	-2.27093	-1.87335	9.88743e-11	5.45218e-08
ENSMUSG00000047604	Frat2	frequently rearranged in advanced T cell lymphomas 2 [Source:MGI Symbol;Acc:MGI:2673967]	-1.99289	-1.87772	4.7444e-11	2.34961e-17
ENSMUSG00000049555	Tmie	transmembrane inner ear [Source:MGI Symbol;Acc:MGI:2159400]	-3.59393	-1.88162	1.31621e-12	0.000543053
ENSMUSG00000030272	Camk1	calcium/calmodulin-dependent protein kinase I [Source:MGI Symbol;Acc:MGI:1098535]	-2.21684	-1.88573	0	0
ENSMUSG00000074874	Ctla2b	cytotoxic T lymphocyte-associated protein 2 beta [Source:MGI Symbol;Acc:MGI:88555]	-2.0457	-1.88726	0.000620665	0.0059082
ENSMUSG00000032978	Guca2b	guanylate cyclase activator 2b (retina) [Source:MGI Symbol;Acc:MGI:1270851]	-3.71507	-1.89925	4.21853e-07	0.0216722
ENSMUSG00000040557	Mettl27	methyltransferase like 27 [Source:MGI Symbol;Acc:MGI:1933146]	-2.17543	-1.90007	1.12901e-41	1.77016e-25
ENSMUSG00000042675	Ypel3	yippee like 3 [Source:MGI Symbol;Acc:MGI:1913340]	-2.28861	-1.90094	4.61053e-33	8.61114e-85
ENSMUSG00000086564	Cd101	CD101 antigen [Source:MGI Symbol;Acc:MGI:2685862]	-2.3144	-1.90616	3.77533e-06	0.00146125
ENSMUSG00000017466	Timp2	tissue inhibitor of metalloproteinase 2 [Source:MGI Symbol;Acc:MGI:98753]	-2.80085	-1.91136	0	2.9578e-190
ENSMUSG00000030064	Frmd4b	FERM domain containing 4B [Source:MGI Symbol;Acc:MGI:2141794]	-2.17128	-1.91419	2.31946e-125	4.49343e-243
ENSMUSG00000031385	Plxnb3	plexin B3 [Source:MGI Symbol;Acc:MGI:2154240]	-2.01721	-1.91464	8.20156e-14	8.1412e-12
ENSMUSG00000021822	Plau	plasminogen activator, urokinase [Source:MGI Symbol;Acc:MGI:97611]	-2.50428	-1.91835	6.53447e-166	0
ENSMUSG00000006154	Eps8l1	EPS8-like 1 [Source:MGI Symbol;Acc:MGI:1914675]	-2.06408	-1.91926	1.4064e-33	3.45992e-32
ENSMUSG00000030409	Dmpk	dystrophia myotonica-protein kinase [Source:MGI Symbol;Acc:MGI:94906]	-2.92836	-1.92214	3.7065e-39	2.28438e-11
ENSMUSG00000049103	Ccr2	chemokine (C-C motif) receptor 2 [Source:MGI Symbol;Acc:MGI:106185]	-1.35753	-1.92401	0.000405714	2.92868e-05
ENSMUSG00000038481	Cdk19	cyclin-dependent kinase 19 [Source:MGI Symbol;Acc:MGI:1925584]	-2.10757	-1.92959	1.17907e-149	8.99019e-188
ENSMUSG00000041012	Cmtm8	CKLF-like MARVEL transmembrane domain containing 8 [Source:MGI Symbol;Acc:MGI:2447167]	-2.6314	-1.93027	0.00076511	0.00947056
ENSMUSG00000053040	Aph1c	aph1 homolog C, gamma secretase subunit [Source:MGI Symbol;Acc:MGI:1915568]	-2.1822	-1.93778	6.03519e-75	5.07298e-52
ENSMUSG00000022773	Ypel1	yippee like 1 [Source:MGI Symbol;Acc:MGI:1913303]	-2.02321	-1.94695	4.05454e-07	2.27628e-06
ENSMUSG00000044749	Abca6	ATP-binding cassette, sub-family A (ABC1), member 6 [Source:MGI Symbol;Acc:MGI:1923434]	-3.31282	-1.94932	1.17805e-44	4.84606e-26
ENSMUSG00000116655	Gm35455	predicted gene, 35455 [Source:MGI Symbol;Acc:MGI:5594614]	-1.70967	-1.95334	0.000328621	0.000246934
ENSMUSG00000005043	Sgsh	N-sulfoglucosamine sulfohydrolase (sulfamidase) [Source:MGI Symbol;Acc:MGI:1350341]	-2.10133	-1.95438	7.34638e-65	6.80127e-123
ENSMUSG00000046668	Cxxc5	CXXC finger 5 [Source:MGI Symbol;Acc:MGI:1914643]	-2.19799	-1.95501	1.36988e-27	8.50511e-19
ENSMUSG00000028756	Pink1	PTEN induced putative kinase 1 [Source:MGI Symbol;Acc:MGI:1916193]	-2.19548	-1.96088	3.56692e-92	1.37844e-118
ENSMUSG00000040093	Bmf	BCL2 modifying factor [Source:MGI Symbol;Acc:MGI:2176433]	-1.62103	-1.96838	3.12819e-24	1.05859e-25
ENSMUSG00000074212	Dnajb14	DnaJ heat shock protein family (Hsp40) member B14 [Source:MGI Symbol;Acc:MGI:1917854]	-1.83418	-1.9744	6.6201e-63	1.43544e-273
ENSMUSG00000040703	Cyp2s1	cytochrome P450, family 2, subfamily s, polypeptide 1 [Source:MGI Symbol;Acc:MGI:1921384]	-1.01505	-1.97477	0.00138036	0.0021245
ENSMUSG00000026649	Cfap126	cilia and flagella associated protein 126 [Source:MGI Symbol;Acc:MGI:1922722]	-1.89473	-1.9842	0.00359879	1.24571e-06
ENSMUSG00000024866	Acy3	aspartoacylase (aminoacylase) 3 [Source:MGI Symbol;Acc:MGI:1918920]	-1.19549	-1.9876	0.00486541	8.38928e-05
ENSMUSG00000020034	Tcp11l2	t-complex 11 (mouse) like 2 [Source:MGI Symbol;Acc:MGI:2444679]	-2.31193	-1.98799	8.48418e-81	1.22122e-124
ENSMUSG00000021884	Hacl1	2-hydroxyacyl-CoA lyase 1 [Source:MGI Symbol;Acc:MGI:1929657]	-1.47959	-1.98876	0.0181368	0.0361395
ENSMUSG00000113184	Gm49654	predicted gene, 49654 [Source:MGI Symbol;Acc:MGI:6215088]	-1.63289	-1.9941	1.30344e-06	6.83763e-08
ENSMUSG00000050821	Fam131a	family with sequence similarity 131, member A [Source:MGI Symbol;Acc:MGI:1925658]	-2.27282	-2.00103	9.4418e-07	2.67531e-11
ENSMUSG00000032528	Vipr1	vasoactive intestinal peptide receptor 1 [Source:MGI Symbol;Acc:MGI:109272]	-2.89869	-2.00433	1.07265e-55	3.58183e-32
ENSMUSG00000020377	Ltc4s	leukotriene C4 synthase [Source:MGI Symbol;Acc:MGI:107498]	-2.64666	-2.01296	3.28147e-09	3.4246e-06
ENSMUSG00000017493	Igfbp4	insulin-like growth factor binding protein 4 [Source:MGI Symbol;Acc:MGI:96439]	-2.3176	-2.01378	0	0
ENSMUSG00000032698	Lmo2	LIM domain only 2 [Source:MGI Symbol;Acc:MGI:102811]	-1.83653	-2.0166	1.1789e-139	0
ENSMUSG00000022528	Hes1	hes family bHLH transcription factor 1 [Source:MGI Symbol;Acc:MGI:104853]	-2.07464	-2.0207	0.000459465	0.000988287
ENSMUSG00000001768	Rin2	Ras and Rab interactor 2 [Source:MGI Symbol;Acc:MGI:1921280]	-2.21647	-2.0387	1.92128e-285	0
ENSMUSG00000007872	Id3	inhibitor of DNA binding 3 [Source:MGI Symbol;Acc:MGI:96398]	-1.4652	-2.04702	3.34336e-05	5.04611e-12
ENSMUSG00000021423	Ly86	lymphocyte antigen 86 [Source:MGI Symbol;Acc:MGI:1321404]	-1.23496	-2.05059	0.000389741	8.56039e-08
ENSMUSG00000100798	Gm19589	predicted gene, 19589 [Source:MGI Symbol;Acc:MGI:5011774]	-3.21321	-2.06681	0.000162426	0.0367995
ENSMUSG00000043993	2900052L18Rik	RIKEN cDNA 2900052L18 gene [Source:MGI Symbol;Acc:MGI:1924085]	-1.8776	-2.07125	7.325e-12	3.10908e-09
ENSMUSG00000076431	Sox4	SRY (sex determining region Y)-box 4 [Source:MGI Symbol;Acc:MGI:98366]	-2.64093	-2.08324	2.18542e-89	1.23377e-91
ENSMUSG00000027848	Olfml3	olfactomedin-like 3 [Source:MGI Symbol;Acc:MGI:1914877]	-3.24652	-2.08563	3.37154e-143	2.0948e-39
ENSMUSG00000087259	2610035D17Rik	RIKEN cDNA 2610035D17 gene [Source:MGI Symbol;Acc:MGI:1919636]	-2.78896	-2.09095	2.81085e-28	7.45255e-22
ENSMUSG00000074622	Mafb	v-maf musculoaponeurotic fibrosarcoma oncogene family, protein B (avian) [Source:MGI Symbol;Acc:MGI:104555]	-2.77747	-2.09477	0	0
ENSMUSG00000037661	Gpr160	G protein-coupled receptor 160 [Source:MGI Symbol;Acc:MGI:1919112]	-1.60922	-2.09681	0.00314154	8.48601e-05
ENSMUSG00000030844	Rgs10	regulator of G-protein signalling 10 [Source:MGI Symbol;Acc:MGI:1915115]	-1.70618	-2.09812	1.91108e-104	4.79583e-222
ENSMUSG00000017309	Cd300lg	CD300 molecule like family member G [Source:MGI Symbol;Acc:MGI:1289168]	-1.9704	-2.11543	1.86409e-30	4.42419e-29
ENSMUSG00000108634	Gm38534	predicted gene, 38534 [Source:MGI Symbol;Acc:MGI:5621419]	-2.42674	-2.12127	0.00100972	1.66e-05
ENSMUSG00000086775	Snhg7os	small nucleolar RNA host gene 7, opposite strand [Source:MGI Symbol;Acc:MGI:3045374]	-3.81938	-2.13283	2.40459e-11	6.25208e-07
ENSMUSG00000031860	Pbx4	pre B cell leukemia homeobox 4 [Source:MGI Symbol;Acc:MGI:1931321]	-2.86212	-2.13297	1.16299e-17	7.45254e-26
ENSMUSG00000040855	Reps2	RALBP1 associated Eps domain containing protein 2 [Source:MGI Symbol;Acc:MGI:2663511]	-2.96468	-2.17148	1.6879e-177	2.55682e-45
ENSMUSG00000020658	Efr3b	EFR3 homolog B [Source:MGI Symbol;Acc:MGI:2444851]	-2.48976	-2.17201	1.26036e-95	1.65068e-211
ENSMUSG00000029094	Afap1	actin filament associated protein 1 [Source:MGI Symbol;Acc:MGI:1917542]	-2.18911	-2.1818	2.39187e-09	6.57024e-11
ENSMUSG00000026360	Rgs2	regulator of G-protein signaling 2 [Source:MGI Symbol;Acc:MGI:1098271]	-2.58277	-2.1892	4.13538e-171	4.4005e-293
ENSMUSG00000064065	Ipcef1	interaction protein for cytohesin exchange factors 1 [Source:MGI Symbol;Acc:MGI:2444159]	-2.31227	-2.20682	1.49193e-06	1.25066e-05
ENSMUSG00000104069	Gm37198	predicted gene, 37198 [Source:MGI Symbol;Acc:MGI:5610426]	-2.90169	-2.21504	4.23128e-09	9.83374e-05
ENSMUSG00000086109	Gm13391	predicted gene 13391 [Source:MGI Symbol;Acc:MGI:3651526]	-2.88387	-2.21603	1.37775e-42	1.10308e-41
ENSMUSG00000038068	Rnf144b	ring finger protein 144B [Source:MGI Symbol;Acc:MGI:2384986]	-2.42258	-2.22029	2.01202e-108	1.038e-108
ENSMUSG00000029925	Tbxas1	thromboxane A synthase 1, platelet [Source:MGI Symbol;Acc:MGI:98497]	-1.73623	-2.22824	3.98275e-101	1.54857e-216
ENSMUSG00000031097	Tnni2	troponin I, skeletal, fast 2 [Source:MGI Symbol;Acc:MGI:105070]	-2.04963	-2.23064	1.21432e-22	1.24189e-37
ENSMUSG00000046442	Ppm1e	protein phosphatase 1E (PP2C domain containing) [Source:MGI Symbol;Acc:MGI:2444096]	-2.82946	-2.25581	3.62714e-107	8.74231e-119
ENSMUSG00000026688	Mgst3	microsomal glutathione S-transferase 3 [Source:MGI Symbol;Acc:MGI:1913697]	-1.51158	-2.26803	2.23766e-36	8.97918e-275
ENSMUSG00000079293	Clec7a	C-type lectin domain family 7, member a [Source:MGI Symbol;Acc:MGI:1861431]	-1.58638	-2.28103	8.93513e-85	8.5909e-271
ENSMUSG00000031451	Gas6	growth arrest specific 6 [Source:MGI Symbol;Acc:MGI:95660]	-2.92322	-2.28892	7.0223e-255	7.49713e-160
ENSMUSG00000041075	Fzd7	frizzled class receptor 7 [Source:MGI Symbol;Acc:MGI:108570]	-2.23415	-2.29623	2.43927e-208	1.71824e-293
ENSMUSG00000036617	Etl4	enhancer trap locus 4 [Source:MGI Symbol;Acc:MGI:95454]	-5.92846	-2.31171	1.14555e-05	0.00105016
ENSMUSG00000087624	9230111E07Rik	RIKEN cDNA 9230111E07 gene [Source:MGI Symbol;Acc:MGI:1924998]	-2.83142	-2.32815	1.47784e-06	0.000811191
ENSMUSG00000087579	Hectd2os	Hectd2, opposite strand [Source:MGI Symbol;Acc:MGI:1919243]	-2.67275	-2.33748	3.09589e-13	7.53532e-10
ENSMUSG00000022885	St6gal1	beta galactoside alpha 2,6 sialyltransferase 1 [Source:MGI Symbol;Acc:MGI:108470]	-2.62263	-2.34416	5.9616e-119	0
ENSMUSG00000026807	Ak8	adenylate kinase 8 [Source:MGI Symbol;Acc:MGI:1916120]	-2.91414	-2.34849	2.34889e-15	1.55659e-10
ENSMUSG00000026458	Ppfia4	protein tyrosine phosphatase, receptor type, f polypeptide (PTPRF), interacting protein (liprin), alpha 4 [Source:MGI Symbol;Acc:MGI:1915757]	-2.49521	-2.35523	1.50519e-09	3.62537e-09
ENSMUSG00000037341	Slc9a7	solute carrier family 9 (sodium/hydrogen exchanger), member 7 [Source:MGI Symbol;Acc:MGI:2444530]	-2.49265	-2.35842	2.82531e-42	4.61961e-78
ENSMUSG00000071604	Fam189a2	family with sequence similarity 189, member A2 [Source:MGI Symbol;Acc:MGI:2685813]	-2.70994	-2.3878	6.9161e-81	5.38799e-56
ENSMUSG00000072115	Ang	angiogenin, ribonuclease, RNase A family, 5 [Source:MGI Symbol;Acc:MGI:88022]	-2.56458	-2.39172	1.22779e-27	3.19041e-31
ENSMUSG00000001552	Jup	junction plakoglobin [Source:MGI Symbol;Acc:MGI:96650]	-2.27018	-2.39609	0.000214813	0.000323385
ENSMUSG00000025787	Tgm4	transglutaminase 4 (prostate) [Source:MGI Symbol;Acc:MGI:3027002]	-1.45131	-2.39923	0.00296849	5.5383e-05
ENSMUSG00000028211	Trp53inp1	transformation related protein 53 inducible nuclear protein 1 [Source:MGI Symbol;Acc:MGI:1926609]	-2.89137	-2.40462	6.02384e-176	1.02915e-40
ENSMUSG00000048572	Tmem252	transmembrane protein 252 [Source:MGI Symbol;Acc:MGI:3583948]	-4.44438	-2.42766	1.15693e-12	1.11274e-05
ENSMUSG00000035273	Hpse	heparanase [Source:MGI Symbol;Acc:MGI:1343124]	-2.61795	-2.43055	7.84133e-247	0
ENSMUSG00000024975	Pdcd4	programmed cell death 4 [Source:MGI Symbol;Acc:MGI:107490]	-2.94427	-2.44833	4.71154e-108	1.77831e-265
ENSMUSG00000036887	C1qa	complement component 1, q subcomponent, alpha polypeptide [Source:MGI Symbol;Acc:MGI:88223]	-2.48018	-2.45771	1.47394e-65	7.24944e-74
ENSMUSG00000041930	Fam222a	family with sequence similarity 222, member A [Source:MGI Symbol;Acc:MGI:3605543]	-1.92011	-2.45995	1.0312e-05	8.45899e-06
ENSMUSG00000101641	Gm29560	predicted gene 29560 [Source:MGI Symbol;Acc:MGI:5580266]	-3.22284	-2.46176	0.00368539	0.00444871
ENSMUSG00000038332	Sesn1	sestrin 1 [Source:MGI Symbol;Acc:MGI:2155278]	-2.1794	-2.47825	2.20857e-80	0
ENSMUSG00000028238	Atp6v0d2	ATPase, H+ transporting, lysosomal V0 subunit D2 [Source:MGI Symbol;Acc:MGI:1924415]	-2.34454	-2.47877	7.54876e-177	5.9738e-69
ENSMUSG00000039691	Tspan10	tetraspanin 10 [Source:MGI Symbol;Acc:MGI:2384781]	-3.96164	-2.47912	1.58201e-16	8.54831e-12
ENSMUSG00000034959	Rubcnl	RUN and cysteine rich domain containing beclin 1 interacting protein like [Source:MGI Symbol;Acc:MGI:2685590]	-2.48112	-2.48517	1.64067e-96	6.07224e-81
ENSMUSG00000039908	Slc26a11	solute carrier family 26, member 11 [Source:MGI Symbol;Acc:MGI:2444589]	-2.53467	-2.49357	3.36371e-78	4.01342e-158
ENSMUSG00000027452	Acss1	acyl-CoA synthetase short-chain family member 1 [Source:MGI Symbol;Acc:MGI:1915988]	-2.72526	-2.50097	4.73441e-32	6.74942e-36
ENSMUSG00000067199	Frat1	frequently rearranged in advanced T cell lymphomas [Source:MGI Symbol;Acc:MGI:109450]	-2.64566	-2.51213	3.32983e-12	1.0809e-08
ENSMUSG00000045620	Odf3l1	outer dense fiber of sperm tails 3-like 1 [Source:MGI Symbol;Acc:MGI:2681875]	-2.58545	-2.53553	3.49227e-06	0.000144565
ENSMUSG00000054263	Lifr	LIF receptor alpha [Source:MGI Symbol;Acc:MGI:96788]	-2.44353	-2.54848	3.12669e-42	5.88969e-31
ENSMUSG00000034522	Zfp395	zinc finger protein 395 [Source:MGI Symbol;Acc:MGI:2682318]	-2.54475	-2.55885	8.34609e-179	1.47614e-159
ENSMUSG00000055865	Tafa3	TAFA chemokine like family member 3 [Source:MGI Symbol;Acc:MGI:3046463]	-3.3822	-2.60424	5.63034e-10	2.75573e-05
ENSMUSG00000071042	Rasgrp3	RAS, guanyl releasing protein 3 [Source:MGI Symbol;Acc:MGI:3028579]	-2.82336	-2.61977	0	0
ENSMUSG00000041444	Arhgap32	Rho GTPase activating protein 32 [Source:MGI Symbol;Acc:MGI:2450166]	-2.41562	-2.62318	0.000196007	0.00428715
ENSMUSG00000057337	Chst3	carbohydrate sulfotransferase 3 [Source:MGI Symbol;Acc:MGI:1858224]	-2.36399	-2.62448	1.33341e-125	3.38258e-112
ENSMUSG00000034098	Fstl5	follistatin-like 5 [Source:MGI Symbol;Acc:MGI:2442179]	-2.82646	-2.65875	0.00926467	0.0106472
ENSMUSG00000097832	Gm26912	predicted gene, 26912 [Source:MGI Symbol;Acc:MGI:5477406]	-1.59166	-2.66206	0.0392422	2.37817e-05
ENSMUSG00000040289	Hey1	hairy/enhancer-of-split related with YRPW motif 1 [Source:MGI Symbol;Acc:MGI:1341800]	-1.99067	-2.69422	0.0172049	0.00904338
ENSMUSG00000041731	Pgm5	phosphoglucomutase 5 [Source:MGI Symbol;Acc:MGI:1925668]	-2.59808	-2.71745	1.11289e-32	4.91842e-32
ENSMUSG00000034059	Ypel4	yippee like 4 [Source:MGI Symbol;Acc:MGI:3605071]	-2.90153	-2.7292	1.98252e-05	0.00015839
ENSMUSG00000036896	C1qc	complement component 1, q subcomponent, C chain [Source:MGI Symbol;Acc:MGI:88225]	-2.20095	-2.7343	3.22464e-142	1.59744e-191
ENSMUSG00000017754	Pltp	phospholipid transfer protein [Source:MGI Symbol;Acc:MGI:103151]	-1.6383	-2.73808	0.00797304	0.000411998
ENSMUSG00000015854	Cd5l	CD5 antigen-like [Source:MGI Symbol;Acc:MGI:1334419]	-3.13215	-2.74353	8.26552e-06	7.49301e-05
ENSMUSG00000038967	Pdk2	pyruvate dehydrogenase kinase, isoenzyme 2 [Source:MGI Symbol;Acc:MGI:1343087]	-2.19378	-2.75602	3.98984e-06	1.95602e-08
ENSMUSG00000047875	Gpr157	G protein-coupled receptor 157 [Source:MGI Symbol;Acc:MGI:2442046]	-2.09126	-2.76865	2.32199e-68	1.24341e-98
ENSMUSG00000106888	Gm42848	predicted gene 42848 [Source:MGI Symbol;Acc:MGI:5662985]	-2.17268	-2.77574	5.54901e-05	0.00277328
ENSMUSG00000030208	Emp1	epithelial membrane protein 1 [Source:MGI Symbol;Acc:MGI:107941]	-3.31183	-2.77863	0	0
ENSMUSG00000104291	A130071D04Rik	RIKEN cDNA A130071D04 gene [Source:MGI Symbol;Acc:MGI:2444749]	-2.55193	-2.78997	0.0171745	0.00182337
ENSMUSG00000029096	Htra3	HtrA serine peptidase 3 [Source:MGI Symbol;Acc:MGI:1925808]	-4.13881	-2.79424	1.62571e-11	0.000549756
ENSMUSG00000068463	B630019A10Rik	RIKEN cDNA B630019A10 gene [Source:MGI Symbol;Acc:MGI:2443371]	-4.45955	-2.79713	1.03339e-07	0.0203034
ENSMUSG00000037032	Apbb1	amyloid beta (A4) precursor protein-binding, family B, member 1 [Source:MGI Symbol;Acc:MGI:107765]	-2.09878	-2.8007	0.0133485	0.00196863
ENSMUSG00000071324	Armc2	armadillo repeat containing 2 [Source:MGI Symbol;Acc:MGI:1916449]	-2.76096	-2.80755	1.47049e-30	3.81679e-38
ENSMUSG00000048148	Nwd1	NACHT and WD repeat domain containing 1 [Source:MGI Symbol;Acc:MGI:2442268]	-4.58225	-2.82428	8.06038e-14	8.43692e-09
ENSMUSG00000120709	ENSMUSG00000120709	novel transcript	-1.51032	-2.8352	0.0312409	0.0236791
ENSMUSG00000074818	Pdzd7	PDZ domain containing 7 [Source:MGI Symbol;Acc:MGI:3608325]	-2.61708	-2.83589	0.0113925	3.99282e-05
ENSMUSG00000109237	9130214F15Rik	RIKEN cDNA 9130214F15 gene [Source:MGI Symbol;Acc:MGI:1924373]	-5.61356	-2.85358	0.000688623	0.00334138
ENSMUSG00000036578	Fxyd7	FXYD domain-containing ion transport regulator 7 [Source:MGI Symbol;Acc:MGI:1889006]	-3.09043	-2.85524	0.0108403	0.0183555
ENSMUSG00000085129	5031425F14Rik	RIKEN cDNA 5031425F14 gene [Source:MGI Symbol;Acc:MGI:2442533]	-2.75543	-2.85898	5.6801e-11	1.48748e-08
ENSMUSG00000028776	Tinagl1	tubulointerstitial nephritis antigen-like 1 [Source:MGI Symbol;Acc:MGI:2137617]	-2.34629	-2.86899	0.0187629	0.00126563
ENSMUSG00000086335	Gm12107	predicted gene 12107 [Source:MGI Symbol;Acc:MGI:3651177]	-5.57345	-2.88206	0.000623068	0.00389249
ENSMUSG00000049265	Kcnk3	potassium channel, subfamily K, member 3 [Source:MGI Symbol;Acc:MGI:1100509]	-5.21749	-2.88578	0.00138869	0.0186318
ENSMUSG00000120859	ENSMUSG00000120859	novel transcript	-3.58089	-2.89353	0.0048721	0.00700279
ENSMUSG00000075334	Rprm	reprimo, TP53 dependent G2 arrest mediator candidate [Source:MGI Symbol;Acc:MGI:1915124]	-3.62835	-2.90171	6.27495e-12	5.88394e-05
ENSMUSG00000102599	Gm38386	predicted gene, 38386 [Source:MGI Symbol;Acc:MGI:5611614]	-4.28042	-2.90962	3.54973e-11	3.96406e-05
ENSMUSG00000029650	Slc46a3	solute carrier family 46, member 3 [Source:MGI Symbol;Acc:MGI:1918956]	-2.90931	-2.90994	1.61066e-47	6.75119e-44
ENSMUSG00000070858	Gm1673	predicted gene 1673 [Source:MGI Symbol;Acc:MGI:2686519]	-1.96986	-2.93323	3.84991e-10	1.76665e-50
ENSMUSG00000033170	Card10	caspase recruitment domain family, member 10 [Source:MGI Symbol;Acc:MGI:2146012]	-2.45865	-2.93686	0.0215289	0.014029
ENSMUSG00000074336	Apoc4	apolipoprotein C-IV [Source:MGI Symbol;Acc:MGI:87878]	-3.18286	-2.94492	0.00170856	0.00661817
ENSMUSG00000111977	Gm47163	predicted gene, 47163 [Source:MGI Symbol;Acc:MGI:6095939]	-4.5052	-2.96555	0.000547388	0.00470447
ENSMUSG00000120680	ENSMUSG00000120680	novel transcript, sense intronic to KO:Lyzl4and Lyzl4	-2.1061	-2.98726	0.00338348	9.72368e-10
ENSMUSG00000117916	9630028I04Rik	RIKEN cDNA 9630028I04 gene [Source:MGI Symbol;Acc:MGI:2442601]	-3.79269	-2.99876	8.26374e-38	2.36619e-55
ENSMUSG00000102562	Gm37694	predicted gene, 37694 [Source:MGI Symbol;Acc:MGI:5610922]	-1.89766	-3.01489	0.0295194	0.0353745
ENSMUSG00000109675	Nxpe1-ps	neurexophilin and PC-esterase domain family, member 1, pseudogene [Source:MGI Symbol;Acc:MGI:3646632]	-2.70128	-3.03365	9.26505e-54	1.22464e-88
ENSMUSG00000018819	Lsp1	lymphocyte specific 1 [Source:MGI Symbol;Acc:MGI:96832]	-1.6639	-3.051	4.53471e-34	0
ENSMUSG00000037235	Mxd4	Max dimerization protein 4 [Source:MGI Symbol;Acc:MGI:104991]	-3.4857	-3.05442	1.90091e-169	0
ENSMUSG00000048794	Cfap100	cilia and flagella associated protein 100 [Source:MGI Symbol;Acc:MGI:2141635]	-5.37134	-3.06407	0.000195784	0.0409655
ENSMUSG00000004552	Ctse	cathepsin E [Source:MGI Symbol;Acc:MGI:107361]	-2.50813	-3.07337	5.68273e-37	3.41659e-74
ENSMUSG00000041482	Piezo2	piezo-type mechanosensitive ion channel component 2 [Source:MGI Symbol;Acc:MGI:1918781]	-3.42401	-3.11512	8.43683e-07	0.000298894
ENSMUSG00000064373	Selenop	selenoprotein P [Source:MGI Symbol;Acc:MGI:894288]	-3.11007	-3.11603	0	0
ENSMUSG00000004347	Pde1c	phosphodiesterase 1C [Source:MGI Symbol;Acc:MGI:108413]	-1.95764	-3.14441	8.48083e-24	3.48477e-34
ENSMUSG00000096606	Tpbgl	trophoblast glycoprotein-like [Source:MGI Symbol;Acc:MGI:3646425]	-3.02377	-3.14799	0.0231582	0.0133311
ENSMUSG00000051212	Gpr183	G protein-coupled receptor 183 [Source:MGI Symbol;Acc:MGI:2442034]	-2.88688	-3.15997	0	0
ENSMUSG00000051435	Fhad1	forkhead-associated (FHA) phosphopeptide binding domain 1 [Source:MGI Symbol;Acc:MGI:1920323]	-3.50119	-3.16516	2.18039e-21	1.99672e-10
ENSMUSG00000026308	Klhl30	kelch-like 30 [Source:MGI Symbol;Acc:MGI:1918038]	-3.33676	-3.16525	0.00156796	0.000113576
ENSMUSG00000004698	Hdac9	histone deacetylase 9 [Source:MGI Symbol;Acc:MGI:1931221]	-2.74303	-3.19367	3.46982e-182	2.66864e-249
ENSMUSG00000025196	Cpn1	carboxypeptidase N, polypeptide 1 [Source:MGI Symbol;Acc:MGI:2135874]	-2.87707	-3.25641	0.00076578	0.0187828
ENSMUSG00000039883	Lrrc17	leucine rich repeat containing 17 [Source:MGI Symbol;Acc:MGI:1921761]	-2.02894	-3.28003	0.000126893	1.6576e-10
ENSMUSG00000097819	Gm26813	predicted gene, 26813 [Source:MGI Symbol;Acc:MGI:5477307]	-3.93323	-3.31533	8.33489e-12	8.80528e-15
ENSMUSG00000022494	Shisa9	shisa family member 9 [Source:MGI Symbol;Acc:MGI:1919805]	-4.54391	-3.32642	6.81017e-26	1.00602e-10
ENSMUSG00000026365	Cfh	complement component factor h [Source:MGI Symbol;Acc:MGI:88385]	-2.66937	-3.33038	1.17759e-294	0
ENSMUSG00000022357	Klhl38	kelch-like 38 [Source:MGI Symbol;Acc:MGI:3045310]	-2.04125	-3.46875	0.0424829	0.000376262
ENSMUSG00000091119	Ccdc152	coiled-coil domain containing 152 [Source:MGI Symbol;Acc:MGI:3641617]	-4.96379	-3.47292	0.000380575	0.00309002
ENSMUSG00000045912	C2cd4c	C2 calcium-dependent domain containing 4C [Source:MGI Symbol;Acc:MGI:2685084]	-5.37831	-3.51412	2.2577e-19	9.7446e-12
ENSMUSG00000120754	ENSMUSG00000120754	novel transcript	-3.32081	-3.54069	0.00139643	0.00793012
ENSMUSG00000033788	Dysf	dysferlin [Source:MGI Symbol;Acc:MGI:1349385]	-4.38616	-3.55003	4.81152e-06	0.00249817
ENSMUSG00000089983	2010320O07Rik	RIKEN cDNA 2010320O07 gene [Source:MGI Symbol;Acc:MGI:1917131]	-5.26034	-3.59921	4.16858e-05	0.00216214
ENSMUSG00000045382	Cxcr4	chemokine (C-X-C motif) receptor 4 [Source:MGI Symbol;Acc:MGI:109563]	-4.29958	-3.60144	4.24917e-235	0
ENSMUSG00000048142	Nat8l	N-acetyltransferase 8-like [Source:MGI Symbol;Acc:MGI:2447776]	-3.81244	-3.60968	1.13028e-95	1.29833e-114
ENSMUSG00000110235	Gm5086	predicted gene 5086 [Source:MGI Symbol;Acc:MGI:3644417]	-4.26905	-3.6695	1.03974e-24	5.28862e-27
ENSMUSG00000085965	2310016D23Rik	RIKEN cDNA 2310016D23 gene [Source:MGI Symbol;Acc:MGI:1923693]	-2.83822	-3.75213	0.000227519	0.00360837
ENSMUSG00000045231	BC106179	cDNA sequence BC106179 [Source:MGI Symbol;Acc:MGI:3702726]	-3.61583	-3.83452	9.48868e-12	1.75042e-08
ENSMUSG00000111533	Gm39458	predicted gene, 39458 [Source:MGI Symbol;Acc:MGI:5622343]	-3.98159	-3.83677	0.0413036	0.00348496
ENSMUSG00000097654	Gm26714	predicted gene, 26714 [Source:MGI Symbol;Acc:MGI:5477208]	-5.46848	-3.86245	1.57255e-52	4.83047e-31
ENSMUSG00000051043	Gprc5c	G protein-coupled receptor, family C, group 5, member C [Source:MGI Symbol;Acc:MGI:1917605]	-2.57739	-3.8633	0.0251342	0.00833493
ENSMUSG00000034614	Pik3ip1	phosphoinositide-3-kinase interacting protein 1 [Source:MGI Symbol;Acc:MGI:1917016]	-3.73205	-3.89148	2.27999e-75	3.06936e-135
ENSMUSG00000040564	Apoc1	apolipoprotein C-I [Source:MGI Symbol;Acc:MGI:88053]	-1.70637	-3.9495	0.015363	0.000271403
ENSMUSG00000076617	Ighm	immunoglobulin heavy constant mu [Source:MGI Symbol;Acc:MGI:96448]	-3.84098	-3.96834	0	1.21118e-108
ENSMUSG00000030562	Nox4	NADPH oxidase 4 [Source:MGI Symbol;Acc:MGI:1354184]	-4.12813	-3.98695	9.99029e-07	9.11427e-08
ENSMUSG00000025207	Sema4g	sema domain, immunoglobulin domain (Ig), transmembrane domain (TM) and short cytoplasmic domain, (semaphorin) 4G [Source:MGI Symbol;Acc:MGI:1347047]	-4.79027	-4.01613	2.6003e-63	4.18958e-95
ENSMUSG00000006221	Hspb7	heat shock protein family, member 7 (cardiovascular) [Source:MGI Symbol;Acc:MGI:1352494]	-2.73898	-4.01945	2.68628e-52	1.28888e-170
ENSMUSG00000024063	Lbh	limb-bud and heart [Source:MGI Symbol;Acc:MGI:1925139]	-3.80439	-4.07799	6.46768e-51	4.21463e-48
ENSMUSG00000074607	Tox2	TOX high mobility group box family member 2 [Source:MGI Symbol;Acc:MGI:3611233]	-4.57269	-4.09644	1.63285e-143	2.75513e-128
ENSMUSG00000030711	Sult1a1	sulfotransferase family 1A, phenol-preferring, member 1 [Source:MGI Symbol;Acc:MGI:102896]	-3.88723	-4.1598	2.07328e-21	2.1322e-19
ENSMUSG00000027670	Ocstamp	osteoclast stimulatory transmembrane protein [Source:MGI Symbol;Acc:MGI:1921864]	-4.56638	-4.28134	2.50088e-69	1.17217e-75
ENSMUSG00000117444	Gm50020	predicted gene, 50020 [Source:MGI Symbol;Acc:MGI:6275315]	-3.89281	-4.2844	0.00154716	0.00143047
ENSMUSG00000115813	Gm46447	predicted gene, 46447 [Source:MGI Symbol;Acc:MGI:5826084]	-2.54475	-4.30038	0.0103316	0.00393922
ENSMUSG00000115936	4833415N18Rik	RIKEN cDNA 4833415N18 gene [Source:MGI Symbol;Acc:MGI:1921011]	-4.04636	-4.30873	1.78382e-05	1.03726e-07
ENSMUSG00000029797	Sspo	SCO-spondin [Source:MGI Symbol;Acc:MGI:2674311]	-2.68462	-4.34578	0.0424829	0.0324945
ENSMUSG00000106743	Gm42847	predicted gene 42847 [Source:MGI Symbol;Acc:MGI:5662984]	-5.98436	-4.4918	7.7723e-06	0.00119726
ENSMUSG00000066687	Zbtb16	zinc finger and BTB domain containing 16 [Source:MGI Symbol;Acc:MGI:103222]	-4.9078	-4.63962	0.00257868	0.00320688
ENSMUSG00000089991	Gm16332	predicted gene 16332 [Source:MGI Symbol;Acc:MGI:3840155]	-2.60541	-4.66466	3.30782e-07	1.35456e-11
ENSMUSG00000075269	Bex6	brain expressed family member 6 [Source:MGI Symbol;Acc:MGI:3588247]	-6.69468	-4.76364	2.87824e-07	0.00469022
ENSMUSG00000040276	Pacsin1	protein kinase C and casein kinase substrate in neurons 1 [Source:MGI Symbol;Acc:MGI:1345181]	-4.30751	-4.77572	6.59659e-09	9.98452e-11
ENSMUSG00000030737	Slco2b1	solute carrier organic anion transporter family, member 2b1 [Source:MGI Symbol;Acc:MGI:1351872]	-3.80173	-4.81424	0.0260706	0.0048948
ENSMUSG00000070577	Gm572	predicted gene 572 [Source:MGI Symbol;Acc:MGI:2685418]	-5.22304	-4.84937	1.49401e-17	1.57158e-12
ENSMUSG00000033316	Galnt9	polypeptide N-acetylgalactosaminyltransferase 9 [Source:MGI Symbol;Acc:MGI:2677965]	-5.7076	-4.95589	9.38267e-15	1.34831e-14
ENSMUSG00000041460	Cacna2d4	calcium channel, voltage-dependent, alpha 2/delta subunit 4 [Source:MGI Symbol;Acc:MGI:2442632]	-4.37207	-4.99832	0.00115838	0.000402232
ENSMUSG00000016756	Cmah	cytidine monophospho-N-acetylneuraminic acid hydroxylase [Source:MGI Symbol;Acc:MGI:103227]	-5.04305	-5.02726	7.16227e-105	4.73915e-30
ENSMUSG00000015852	Fcrls	Fc receptor-like S, scavenger receptor [Source:MGI Symbol;Acc:MGI:1933397]	-3.62871	-5.47227	1.153e-227	0
ENSMUSG00000006362	Cbfa2t3	CBFA2/RUNX1 translocation partner 3 [Source:MGI Symbol;Acc:MGI:1338013]	-8.26091	-5.48953	1.25559e-17	1.08764e-05
ENSMUSG00000014164	Klhl3	kelch-like 3 [Source:MGI Symbol;Acc:MGI:2445185]	-4.93967	-5.81461	0.017516	0.00694364
ENSMUSG00000055675	Kbtbd11	kelch repeat and BTB (POZ) domain containing 11 [Source:MGI Symbol;Acc:MGI:1922151]	-5.56936	-5.86284	8.14077e-05	2.58876e-06
ENSMUSG00000042109	Csdc2	cold shock domain containing C2, RNA binding [Source:MGI Symbol;Acc:MGI:2146027]	-2.54244	-6.11052	0.00191788	2.90617e-07
ENSMUSG00000060275	Nrg2	neuregulin 2 [Source:MGI Symbol;Acc:MGI:1098246]	-2.67693	-6.20156	0.0342743	9.14298e-08
ENSMUSG00000038204	Asb10	ankyrin repeat and SOCS box-containing 10 [Source:MGI Symbol;Acc:MGI:2152836]	-5.42313	-6.21268	2.06296e-192	4.04987e-56
ENSMUSG00000070576	Mn1	meningioma 1 [Source:MGI Symbol;Acc:MGI:1261813]	-6.84057	-6.68636	4.11742e-11	3.90205e-11
ENSMUSG00000058728	Cd300c	CD300C molecule [Source:MGI Symbol;Acc:MGI:3032626]	-3.48901	-6.75922	0.00310383	4.18661e-09
ENSMUSG00000028834	Trim63	tripartite motif-containing 63 [Source:MGI Symbol;Acc:MGI:2447992]	-3.05081	-6.81295	0.00249504	4.25085e-10
ENSMUSG00000044734	Serpinb1a	serine (or cysteine) peptidase inhibitor, clade B, member 1a [Source:MGI Symbol;Acc:MGI:1913472]	-5.47755	-7.40613	2.29704e-178	7.6494e-208

## Sheet: Sh4-Specific IL-4 responder gen
Supplementary table 4. Specific IL-4-responder genes with strong over- or under-expression. Significance thresholds: |log2FC| > 1, padj < 0.05
Gene ID	Gene Name	Gene Description	FC 12IL4 vs 12C	FC 24IL4 vs 24C	padj 12IL4 vs 12C	padj 24IL4 vs 24C
ENSMUSG00000019987	Arg1	arginase, liver [Source:MGI Symbol;Acc:MGI:88070]	14.6715	13.1007	4.857e-66	5.85946e-204
ENSMUSG00000047222	Rnase2a	ribonuclease, RNase A family, 2A (liver, eosinophil-derived neurotoxin) [Source:MGI Symbol;Acc:MGI:1890465]	8.57297	9.72837	1.51959e-16	6.13411e-24
ENSMUSG00000035615	Frmpd1	FERM and PDZ domain containing 1 [Source:MGI Symbol;Acc:MGI:2446274]	8.05942	8.5933	8.15093e-16	2.81332e-18
ENSMUSG00000027797	Dclk1	doublecortin-like kinase 1 [Source:MGI Symbol;Acc:MGI:1330861]	5.96793	8.12861	6.15389e-07	1.37321e-14
ENSMUSG00000115724	Gm49087	predicted gene, 49087 [Source:MGI Symbol;Acc:MGI:6118476]	5.1985	7.34841	0.00673696	2.21653e-11
ENSMUSG00000024459	H2-M5	histocompatibility 2, M region locus 5 [Source:MGI Symbol;Acc:MGI:95917]	7.4918	7.2744	1.20714e-30	1.31592e-48
ENSMUSG00000047894	Ang2	angiogenin, ribonuclease A family, member 2 [Source:MGI Symbol;Acc:MGI:104984]	6.09609	7.19525	2.62638e-06	7.76309e-11
ENSMUSG00000040950	Mgl2	macrophage galactose N-acetyl-galactosamine specific lectin 2 [Source:MGI Symbol;Acc:MGI:2385729]	6.43031	7.15506	2.15305e-36	1.74508e-111
ENSMUSG00000120543	ENSMUSG00000120543	novel transcript	3.91633	6.842	0.00159088	4.03071e-09
ENSMUSG00000040809	Chil3	chitinase-like 3 [Source:MGI Symbol;Acc:MGI:1330860]	6.11981	6.40601	1.47825e-06	3.67507e-09
ENSMUSG00000040797	Iqsec3	IQ motif and Sec7 domain 3 [Source:MGI Symbol;Acc:MGI:2677208]	2.38821	6.40509	0.00641886	1.29472e-07
ENSMUSG00000046908	Ltb4r1	leukotriene B4 receptor 1 [Source:MGI Symbol;Acc:MGI:1309472]	4.02863	6.262	8.25861e-05	4.18974e-08
ENSMUSG00000030283	St8sia1	ST8 alpha-N-acetyl-neuraminide alpha-2,8-sialyltransferase 1 [Source:MGI Symbol;Acc:MGI:106011]	4.51734	5.88286	5.61406e-13	1.03467e-21
ENSMUSG00000024770	Lipn	lipase, family member N [Source:MGI Symbol;Acc:MGI:1917416]	5.40479	5.73322	4.90695e-293	0
ENSMUSG00000072874	Gm6116	predicted gene 6116 [Source:MGI Symbol;Acc:MGI:3644088]	5.33125	5.61536	0.00228583	0.000366357
ENSMUSG00000089901	Gm8113	predicted gene 8113 [Source:MGI Symbol;Acc:MGI:3648791]	5.79176	5.49503	3.39515e-13	1.56289e-162
ENSMUSG00000054976	Nyap2	neuronal tyrosine-phophorylated phosphoinositide 3-kinase adaptor 2 [Source:MGI Symbol;Acc:MGI:2443135]	3.93036	5.45313	3.50205e-06	4.2656e-06
ENSMUSG00000085953	Gm15496	predicted gene 15496 [Source:MGI Symbol;Acc:MGI:3782942]	5.50168	5.39993	1.76315e-51	7.78963e-263
ENSMUSG00000113737	BB123696	expressed sequence BB123696 [Source:MGI Symbol;Acc:MGI:2145475]	3.7236	5.14812	2.12313e-05	2.29464e-06
ENSMUSG00000044309	Apol7c	apolipoprotein L 7c [Source:MGI Symbol;Acc:MGI:1920912]	6.18549	5.04718	2.04441e-06	0.00519323
ENSMUSG00000021091	Serpina3n	serine (or cysteine) peptidase inhibitor, clade A, member 3N [Source:MGI Symbol;Acc:MGI:105045]	5.44487	4.93508	0.000911766	0.000160608
ENSMUSG00000105889	Gm42776	predicted gene 42776 [Source:MGI Symbol;Acc:MGI:5662913]	3.60101	4.93385	0.00366801	1.99491e-05
ENSMUSG00000116957	Gm34680	predicted gene, 34680 [Source:MGI Symbol;Acc:MGI:5593839]	3.9197	4.74139	1.3543e-27	2.80331e-52
ENSMUSG00000063779	Chil4	chitinase-like 4 [Source:MGI Symbol;Acc:MGI:1341098]	5.40171	4.62072	0.000434717	0.0200884
ENSMUSG00000113136	Gm19951	predicted gene, 19951 [Source:MGI Symbol;Acc:MGI:5012136]	4.79856	4.36367	8.69087e-07	0.000116481
ENSMUSG00000028789	Azin2	antizyme inhibitor 2 [Source:MGI Symbol;Acc:MGI:2442093]	4.82621	4.23593	1.61888e-241	2.39282e-206
ENSMUSG00000031173	Otc	ornithine transcarbamylase [Source:MGI Symbol;Acc:MGI:97448]	5.37058	4.14115	0.00100155	0.000639789
ENSMUSG00000021356	Irf4	interferon regulatory factor 4 [Source:MGI Symbol;Acc:MGI:1096873]	3.55825	4.07865	4.59411e-74	2.90868e-104
ENSMUSG00000078780	Gm5150	predicted gene 5150 [Source:MGI Symbol;Acc:MGI:3779469]	4.19883	4.05349	0.000453669	2.89232e-18
ENSMUSG00000075611	Gm11545	predicted gene 11545 [Source:MGI Symbol;Acc:MGI:2144683]	2.91026	4.03654	0.034664	1.75987e-05
ENSMUSG00000093327	Mir5107	microRNA 5107 [Source:MGI Symbol;Acc:MGI:4950427]	5.91461	3.88102	6.58333e-06	0.000622035
ENSMUSG00000044033	Ccdc141	coiled-coil domain containing 141 [Source:MGI Symbol;Acc:MGI:1919735]	4.10095	3.80348	2.80647e-10	8.91524e-10
ENSMUSG00000057182	Scn3a	sodium channel, voltage-gated, type III, alpha [Source:MGI Symbol;Acc:MGI:98249]	3.19479	3.78793	0.00619376	0.00437104
ENSMUSG00000051401	Kctd16	potassium channel tetramerisation domain containing 16 [Source:MGI Symbol;Acc:MGI:1914659]	3.90098	3.77789	0.000267656	0.00120104
ENSMUSG00000061531	Tmem236	transmembrane protein 236 [Source:MGI Symbol;Acc:MGI:1919309]	4.89348	3.77174	0.000594115	0.0184905
ENSMUSG00000044086	Lmod3	leiomodin 3 (fetal) [Source:MGI Symbol;Acc:MGI:2444169]	3.47636	3.71896	9.22288e-12	2.79851e-09
ENSMUSG00000090230	Gm16315	predicted gene 16315 [Source:MGI Symbol;Acc:MGI:3826564]	3.07733	3.64824	2.86166e-08	1.4867e-06
ENSMUSG00000042842	Serpinb6b	serine (or cysteine) peptidase inhibitor, clade B, member 6b [Source:MGI Symbol;Acc:MGI:894688]	2.76601	3.64606	6.13669e-38	2.84464e-82
ENSMUSG00000059336	Slc14a1	solute carrier family 14 (urea transporter), member 1 [Source:MGI Symbol;Acc:MGI:1351654]	4.14881	3.47445	3.81393e-08	6.0077e-10
ENSMUSG00000026866	Kynu	kynureninase [Source:MGI Symbol;Acc:MGI:1918039]	2.57029	3.1905	9.3004e-18	1.0383e-37
ENSMUSG00000107622	4930512J16Rik	RIKEN cDNA 4930512J16 gene [Source:MGI Symbol;Acc:MGI:1922381]	2.10469	3.17653	9.80762e-11	8.36391e-35
ENSMUSG00000103998	Gm38025	predicted gene, 38025 [Source:MGI Symbol;Acc:MGI:5611253]	3.43622	3.11701	0.000787166	0.000217939
ENSMUSG00000069072	Slc7a14	solute carrier family 7 (cationic amino acid transporter, y+ system), member 14 [Source:MGI Symbol;Acc:MGI:3040688]	2.8322	3.1036	4.68952e-54	1.29475e-73
ENSMUSG00000005124	Ccn4	cellular communication network factor 4 [Source:MGI Symbol;Acc:MGI:1197008]	1.7638	3.01565	0.00181691	4.67126e-05
ENSMUSG00000037625	Cldn11	claudin 11 [Source:MGI Symbol;Acc:MGI:106925]	3.92107	2.99469	1.28149e-59	1.10393e-28
ENSMUSG00000004791	Pgf	placental growth factor [Source:MGI Symbol;Acc:MGI:105095]	2.4333	2.93899	0.000288504	0.00014366
ENSMUSG00000112758	Gm36172	predicted gene, 36172 [Source:MGI Symbol;Acc:MGI:5595331]	6.00412	2.93141	3.87775e-07	1.55721e-06
ENSMUSG00000042279	H1f8	H1.8 linker histone [Source:MGI Symbol;Acc:MGI:2176207]	3.47234	2.92776	4.62193e-06	0.00164368
ENSMUSG00000074227	Spint2	serine protease inhibitor, Kunitz type 2 [Source:MGI Symbol;Acc:MGI:1338031]	2.00884	2.90684	0.00167523	2.19412e-06
ENSMUSG00000014602	Kif1a	kinesin family member 1A [Source:MGI Symbol;Acc:MGI:108391]	2.25403	2.9056	0.0375572	0.000290334
ENSMUSG00000021411	Pxdc1	PX domain containing 1 [Source:MGI Symbol;Acc:MGI:1914145]	7.56451	2.89285	2.8575e-11	0.000377516
ENSMUSG00000098158	Gm4804	predicted gene 4804 [Source:MGI Symbol;Acc:MGI:3646648]	3.05961	2.74707	2.45784e-07	2.87169e-08
ENSMUSG00000002489	Tiam1	T cell lymphoma invasion and metastasis 1 [Source:MGI Symbol;Acc:MGI:103306]	2.39932	2.69242	6.25013e-47	7.50896e-49
ENSMUSG00000020646	Mboat2	membrane bound O-acyltransferase domain containing 2 [Source:MGI Symbol;Acc:MGI:1914466]	2.9338	2.64352	7.45629e-30	1.2326e-21
ENSMUSG00000031549	Ido2	indoleamine 2,3-dioxygenase 2 [Source:MGI Symbol;Acc:MGI:2142489]	1.5043	2.59545	0.0384245	0.000504348
ENSMUSG00000047631	Apof	apolipoprotein F [Source:MGI Symbol;Acc:MGI:104539]	6.62413	2.53841	2.29794e-08	0.00562072
ENSMUSG00000025150	Cbr2	carbonyl reductase 2 [Source:MGI Symbol;Acc:MGI:107200]	2.78812	2.53641	5.55529e-08	2.33552e-37
ENSMUSG00000037977	6430571L13Rik	RIKEN cDNA 6430571L13 gene [Source:MGI Symbol;Acc:MGI:2445137]	2.45981	2.49132	0.0197524	0.000416822
ENSMUSG00000028121	Bcar3	breast cancer anti-estrogen resistance 3 [Source:MGI Symbol;Acc:MGI:1352501]	2.44607	2.46732	3.27006e-146	1.68051e-175
ENSMUSG00000037868	Egr2	early growth response 2 [Source:MGI Symbol;Acc:MGI:95296]	2.00923	2.40329	2.50058e-27	2.70802e-36
ENSMUSG00000090799	Klhl33	kelch-like 33 [Source:MGI Symbol;Acc:MGI:3644593]	1.89891	2.38894	5.81005e-35	2.11328e-92
ENSMUSG00000043832	Clec4a3	C-type lectin domain family 4, member a3 [Source:MGI Symbol;Acc:MGI:1920399]	2.31577	2.33314	4.35093e-71	2.02472e-80
ENSMUSG00000031443	F7	coagulation factor VII [Source:MGI Symbol;Acc:MGI:109325]	1.73866	2.32304	1.94961e-06	6.30596e-15
ENSMUSG00000061578	Ksr2	kinase suppressor of ras 2 [Source:MGI Symbol;Acc:MGI:3610315]	2.10249	2.3183	5.43046e-31	5.69811e-51
ENSMUSG00000026630	Batf3	basic leucine zipper transcription factor, ATF-like 3 [Source:MGI Symbol;Acc:MGI:1925491]	2.44211	2.29249	4.10373e-23	2.69039e-58
ENSMUSG00000022372	Sla	src-like adaptor [Source:MGI Symbol;Acc:MGI:104295]	2.09213	2.28691	1.69539e-146	4.66311e-233
ENSMUSG00000030592	Ryr1	ryanodine receptor 1, skeletal muscle [Source:MGI Symbol;Acc:MGI:99659]	1.11716	2.25531	0.0342961	9.42664e-08
ENSMUSG00000087187	Gm13431	predicted gene 13431 [Source:MGI Symbol;Acc:MGI:3650776]	1.94752	2.24013	1.21744e-14	1.26517e-17
ENSMUSG00000116725	Gm29686	predicted gene, 29686 [Source:MGI Symbol;Acc:MGI:5588845]	2.07501	2.19787	0.0120803	0.0142346
ENSMUSG00000097848	Gm807	predicted gene 807 [Source:MGI Symbol;Acc:MGI:2685653]	1.81236	2.12425	6.2951e-21	1.75097e-13
ENSMUSG00000016498	Pdcd1lg2	programmed cell death 1 ligand 2 [Source:MGI Symbol;Acc:MGI:1930125]	3.4537	2.11389	4.1083e-17	4.16415e-08
ENSMUSG00000039899	Fgl2	fibrinogen-like protein 2 [Source:MGI Symbol;Acc:MGI:103266]	2.21635	2.11357	0.0200178	0.0418753
ENSMUSG00000024011	Pi16	peptidase inhibitor 16 [Source:MGI Symbol;Acc:MGI:1921366]	2.11305	2.09019	0.00215731	1.82888e-06
ENSMUSG00000003032	Klf4	Kruppel-like factor 4 (gut) [Source:MGI Symbol;Acc:MGI:1342287]	2.24142	2.06931	1.38089e-66	1.38938e-50
ENSMUSG00000026180	Cxcr2	chemokine (C-X-C motif) receptor 2 [Source:MGI Symbol;Acc:MGI:105303]	3.3898	2.0457	0.000150657	0.0447753
ENSMUSG00000018849	Wwc1	WW, C2 and coiled-coil domain containing 1 [Source:MGI Symbol;Acc:MGI:2388637]	2.49304	2.04181	5.47165e-21	4.91802e-14
ENSMUSG00000040522	Tlr8	toll-like receptor 8 [Source:MGI Symbol;Acc:MGI:2176887]	2.27517	2.01872	1.22121e-74	1.86708e-50
ENSMUSG00000027997	Casp6	caspase 6 [Source:MGI Symbol;Acc:MGI:1312921]	2.29713	2.01195	8.4844e-84	1.40985e-120
ENSMUSG00000031530	Dusp4	dual specificity phosphatase 4 [Source:MGI Symbol;Acc:MGI:2442191]	1.75651	1.96744	8.45214e-59	2.40848e-126
ENSMUSG00000039497	Dse	dermatan sulfate epimerase [Source:MGI Symbol;Acc:MGI:2443455]	1.97359	1.91063	4.41578e-137	4.69385e-205
ENSMUSG00000004568	Arhgef18	rho/rac guanine nucleotide exchange factor (GEF) 18 [Source:MGI Symbol;Acc:MGI:2142567]	1.23695	1.89648	0.0144043	6.31167e-05
ENSMUSG00000032870	Smap2	small ArfGAP 2 [Source:MGI Symbol;Acc:MGI:1917030]	1.72546	1.82859	1.39246e-153	0
ENSMUSG00000024397	Aif1	allograft inflammatory factor 1 [Source:MGI Symbol;Acc:MGI:1343098]	1.73831	1.8058	8.95123e-24	8.05239e-13
ENSMUSG00000022637	Cblb	Casitas B-lineage lymphoma b [Source:MGI Symbol;Acc:MGI:2146430]	1.97456	1.77906	6.47807e-71	6.77621e-97
ENSMUSG00000015619	Gata3	GATA binding protein 3 [Source:MGI Symbol;Acc:MGI:95663]	1.70467	1.74123	1.27028e-18	1.68206e-23
ENSMUSG00000074973	Gm11382	predicted pseudogene 11382 [Source:MGI Symbol;Acc:MGI:3650578]	1.91165	1.72068	0.00807447	0.0182982
ENSMUSG00000118669	Arvcf	armadillo repeat gene deleted in velocardiofacial syndrome [Source:MGI Symbol;Acc:MGI:109620]	1.75047	1.71605	8.86546e-30	7.40057e-31
ENSMUSG00000062585	Cnr2	cannabinoid receptor 2 (macrophage) [Source:MGI Symbol;Acc:MGI:104650]	1.99954	1.70636	9.10758e-120	1.05173e-121
ENSMUSG00000036330	Slc18a1	solute carrier family 18 (vesicular monoamine), member 1 [Source:MGI Symbol;Acc:MGI:106684]	2.38241	1.70613	1.36426e-20	3.36194e-05
ENSMUSG00000035828	Pim3	proviral integration site 3 [Source:MGI Symbol;Acc:MGI:1355297]	1.82822	1.68975	5.64515e-41	1.07357e-122
ENSMUSG00000020717	Pecam1	platelet/endothelial cell adhesion molecule 1 [Source:MGI Symbol;Acc:MGI:97537]	2.66989	1.65155	3.73458e-05	0.0283197
ENSMUSG00000120788	ENSMUSG00000120788	novel transcript, antisense to Dhrs9	1.78948	1.65114	5.01883e-24	6.19344e-18
ENSMUSG00000028777	Gnat3	guanine nucleotide binding protein, alpha transducing 3 [Source:MGI Symbol;Acc:MGI:3588268]	2.53881	1.64677	1.47825e-06	0.00783553
ENSMUSG00000006611	Hfe	homeostatic iron regulator [Source:MGI Symbol;Acc:MGI:109191]	1.60645	1.63984	2.15486e-155	2.33711e-136
ENSMUSG00000043154	Ppp2r3a	protein phosphatase 2, regulatory subunit B'', alpha [Source:MGI Symbol;Acc:MGI:2442104]	1.84042	1.63084	9.06481e-29	2.05991e-36
ENSMUSG00000047250	Ptgs1	prostaglandin-endoperoxide synthase 1 [Source:MGI Symbol;Acc:MGI:97797]	1.49421	1.60333	3.35057e-181	1.02109e-248
ENSMUSG00000014547	Wdfy2	WD repeat and FYVE domain containing 2 [Source:MGI Symbol;Acc:MGI:2442811]	1.87985	1.59985	1.48382e-87	1.00918e-72
ENSMUSG00000003746	Man1a	mannosidase 1, alpha [Source:MGI Symbol;Acc:MGI:104677]	1.65318	1.56057	6.08395e-82	7.70473e-106
ENSMUSG00000061859	Patj	PATJ, crumbs cell polarity complex component [Source:MGI Symbol;Acc:MGI:1277960]	1.94382	1.55518	0.0034045	0.0220701
ENSMUSG00000036098	Myrf	myelin regulatory factor [Source:MGI Symbol;Acc:MGI:2684944]	1.82023	1.53132	0.0196809	0.0276676
ENSMUSG00000029862	Clcn1	chloride channel, voltage-sensitive 1 [Source:MGI Symbol;Acc:MGI:88417]	1.55547	1.52214	0.00982448	0.0191741
ENSMUSG00000064147	Rab44	RAB44, member RAS oncogene family [Source:MGI Symbol;Acc:MGI:3045302]	1.39062	1.52213	0.00108989	0.0147737
ENSMUSG00000026748	Plxdc2	plexin domain containing 2 [Source:MGI Symbol;Acc:MGI:1914698]	3.23936	1.50757	1.1325e-16	0.000659985
ENSMUSG00000027068	Dhrs9	dehydrogenase/reductase (SDR family) member 9 [Source:MGI Symbol;Acc:MGI:2442798]	1.89435	1.50636	2.79556e-157	3.08037e-67
ENSMUSG00000028792	Ak2	adenylate kinase 2 [Source:MGI Symbol;Acc:MGI:87978]	1.51514	1.50112	1.19492e-131	2.13179e-118
ENSMUSG00000056749	Nfil3	nuclear factor, interleukin 3, regulated [Source:MGI Symbol;Acc:MGI:109495]	1.44304	1.49429	4.97346e-58	1.69542e-76
ENSMUSG00000086742	Gm16201	predicted gene 16201 [Source:MGI Symbol;Acc:MGI:3802153]	1.65189	1.48168	7.94574e-08	7.43835e-09
ENSMUSG00000036181	H1f2	H1.2 linker histone, cluster member [Source:MGI Symbol;Acc:MGI:1931526]	1.52136	1.47126	1.64931e-48	9.45454e-13
ENSMUSG00000079445	B3gnt7	UDP-GlcNAc:betaGal beta-1,3-N-acetylglucosaminyltransferase 7 [Source:MGI Symbol;Acc:MGI:2384394]	1.31109	1.46896	8.54232e-12	2.20217e-09
ENSMUSG00000041225	Arhgap12	Rho GTPase activating protein 12 [Source:MGI Symbol;Acc:MGI:1922665]	1.49704	1.46142	1.10276e-74	1.69205e-129
ENSMUSG00000002944	Cd36	CD36 molecule [Source:MGI Symbol;Acc:MGI:107899]	1.39285	1.45009	2.52214e-32	4.4445e-60
ENSMUSG00000109680	Gm32098	predicted gene, 32098 [Source:MGI Symbol;Acc:MGI:5591257]	1.50385	1.44149	0.0151287	0.003307
ENSMUSG00000053580	Tanc2	tetratricopeptide repeat, ankyrin repeat and coiled-coil containing 2 [Source:MGI Symbol;Acc:MGI:2444121]	1.45682	1.38358	9.54623e-22	2.93552e-18
ENSMUSG00000058254	Tspan7	tetraspanin 7 [Source:MGI Symbol;Acc:MGI:1298407]	1.21499	1.36497	9.65134e-70	6.19592e-70
ENSMUSG00000062098	Btbd3	BTB (POZ) domain containing 3 [Source:MGI Symbol;Acc:MGI:2385155]	1.54566	1.35545	3.43522e-29	2.54858e-25
ENSMUSG00000073795	Spef1l	sperm flagellar 1 like [Source:MGI Symbol;Acc:MGI:2685939]	1.31957	1.35364	0.00248362	0.000296745
ENSMUSG00000017009	Sdc4	syndecan 4 [Source:MGI Symbol;Acc:MGI:1349164]	1.43836	1.34502	1.81743e-45	5.2938e-98
ENSMUSG00000040524	Zfp609	zinc finger protein 609 [Source:MGI Symbol;Acc:MGI:2674092]	1.22999	1.33803	2.58031e-14	3.37615e-07
ENSMUSG00000027199	Gatm	glycine amidinotransferase (L-arginine:glycine amidinotransferase) [Source:MGI Symbol;Acc:MGI:1914342]	1.20659	1.32717	2.29637e-53	6.35161e-109
ENSMUSG00000029994	Anxa4	annexin A4 [Source:MGI Symbol;Acc:MGI:88030]	1.33025	1.30156	2.50329e-57	2.30264e-117
ENSMUSG00000022876	Samsn1	SAM domain, SH3 domain and nuclear localization signals, 1 [Source:MGI Symbol;Acc:MGI:1914992]	1.32313	1.28835	4.56198e-43	8.66358e-127
ENSMUSG00000035473	Galm	galactose mutarotase [Source:MGI Symbol;Acc:MGI:2442420]	1.37352	1.27321	2.29539e-37	9.03153e-69
ENSMUSG00000058624	Gda	guanine deaminase [Source:MGI Symbol;Acc:MGI:95678]	1.51175	1.25301	1.58185e-30	3.00401e-23
ENSMUSG00000117935	Gm8717	predicted gene 8717 [Source:MGI Symbol;Acc:MGI:3644350]	1.48345	1.25234	2.18644e-11	8.93558e-07
ENSMUSG00000009654	Oit3	oncoprotein induced transcript 3 [Source:MGI Symbol;Acc:MGI:1201782]	1.16273	1.24062	3.61606e-09	7.04506e-16
ENSMUSG00000021880	Rnase6	ribonuclease, RNase A family, 6 [Source:MGI Symbol;Acc:MGI:1925666]	1.30768	1.23558	0.0378341	0.00373669
ENSMUSG00000019843	Fyn	Fyn proto-oncogene [Source:MGI Symbol;Acc:MGI:95602]	1.37222	1.23468	3.79623e-129	5.07209e-144
ENSMUSG00000022799	Arhgap31	Rho GTPase activating protein 31 [Source:MGI Symbol;Acc:MGI:1333857]	1.11458	1.18984	2.88843e-12	2.058e-21
ENSMUSG00000039361	Picalm	phosphatidylinositol binding clathrin assembly protein [Source:MGI Symbol;Acc:MGI:2385902]	1.21206	1.18654	4.85493e-28	3.17445e-75
ENSMUSG00000029923	Rab19	RAB19, member RAS oncogene family [Source:MGI Symbol;Acc:MGI:103292]	1.52135	1.16707	1.6905e-12	3.18716e-08
ENSMUSG00000044786	Zfp36	zinc finger protein 36 [Source:MGI Symbol;Acc:MGI:99180]	1.52674	1.15798	5.49605e-34	2.27518e-44
ENSMUSG00000004788	Eif2b2	eukaryotic translation initiation factor 2B, subunit 2 beta [Source:MGI Symbol;Acc:MGI:2145118]	1.03004	1.12815	9.06537e-52	1.65887e-38
ENSMUSG00000022841	Ap2m1	adaptor-related protein complex 2, mu 1 subunit [Source:MGI Symbol;Acc:MGI:1298405]	1.39631	1.12114	5.36017e-129	4.03542e-62
ENSMUSG00000039208	Metrnl	meteorin, glial cell differentiation regulator-like [Source:MGI Symbol;Acc:MGI:2384806]	1.27681	1.11391	1.10946e-35	7.64708e-18
ENSMUSG00000046312	Myorg	myogenesis regulating glycosidase (putative) [Source:MGI Symbol;Acc:MGI:2140300]	1.45496	1.10542	0.0079392	0.0231119
ENSMUSG00000022957	Itsn1	intersectin 1 (SH3 domain protein 1A) [Source:MGI Symbol;Acc:MGI:1338069]	1.07049	1.09447	1.31071e-35	1.89995e-80
ENSMUSG00000027381	Bcl2l11	BCL2-like 11 (apoptosis facilitator) [Source:MGI Symbol;Acc:MGI:1197519]	1.09385	1.08251	2.13618e-28	1.86172e-73
ENSMUSG00000074170	Plekhf1	pleckstrin homology domain containing, family F (with FYVE domain) member 1 [Source:MGI Symbol;Acc:MGI:1919537]	1.11197	1.04853	2.19399e-06	1.28975e-08
ENSMUSG00000081272	Ap2m1-ps	adaptor-related protein complex 2, mu 1 subunit, pseudogene [Source:MGI Symbol;Acc:MGI:3649640]	1.35273	1.04525	2.95957e-43	1.21095e-33
ENSMUSG00000004317	Clcn5	chloride channel, voltage-sensitive 5 [Source:MGI Symbol;Acc:MGI:99486]	1.23785	1.0328	3.72678e-17	9.3602e-18
ENSMUSG00000019302	Atp6v0a1	ATPase, H+ transporting, lysosomal V0 subunit A1 [Source:MGI Symbol;Acc:MGI:103286]	1.07583	1.0012	2.72629e-37	1.2895e-89
ENSMUSG00000048721	Fndc9	fibronectin type III domain containing 9 [Source:MGI Symbol;Acc:MGI:2443410]	-1.02067	-1.01633	0.0272913	0.00880659
ENSMUSG00000051335	Gfod1	glucose-fructose oxidoreductase domain containing 1 [Source:MGI Symbol;Acc:MGI:2145304]	-1.4401	-1.01985	7.20091e-16	0.000353077
ENSMUSG00000119972	ENSMUSG00000119972	novel transcript	-2.18187	-1.03641	6.51595e-14	0.000683683
ENSMUSG00000052889	Prkcb	protein kinase C, beta [Source:MGI Symbol;Acc:MGI:97596]	-1.13483	-1.05759	1.45405e-07	1.26236e-15
ENSMUSG00000026121	Sema4c	sema domain, immunoglobulin domain (Ig), transmembrane domain (TM) and short cytoplasmic domain, (semaphorin) 4C [Source:MGI Symbol;Acc:MGI:109252]	-1.23944	-1.06899	8.01122e-22	5.16919e-34
ENSMUSG00000023951	Vegfa	vascular endothelial growth factor A [Source:MGI Symbol;Acc:MGI:103178]	-1.04496	-1.08124	2.69079e-20	3.66461e-61
ENSMUSG00000038418	Egr1	early growth response 1 [Source:MGI Symbol;Acc:MGI:95295]	-2.0282	-1.08269	7.57087e-23	5.63639e-06
ENSMUSG00000039153	Runx2	runt related transcription factor 2 [Source:MGI Symbol;Acc:MGI:99829]	-1.06787	-1.08965	4.5539e-17	2.40031e-10
ENSMUSG00000092569	Gm20544	predicted gene 20544 [Source:MGI Symbol;Acc:MGI:5142009]	-1.33394	-1.10906	2.63175e-08	1.81096e-07
ENSMUSG00000057315	Arhgap24	Rho GTPase activating protein 24 [Source:MGI Symbol;Acc:MGI:1922647]	-1.04993	-1.11525	1.45807e-18	9.30916e-23
ENSMUSG00000020340	Cyfip2	cytoplasmic FMR1 interacting protein 2 [Source:MGI Symbol;Acc:MGI:1924134]	-1.06674	-1.11653	3.32587e-14	1.09064e-46
ENSMUSG00000004668	Abca13	ATP-binding cassette, sub-family A (ABC1), member 13 [Source:MGI Symbol;Acc:MGI:2388707]	-1.86567	-1.12175	0.000423102	0.0499977
ENSMUSG00000053004	Hrh1	histamine receptor H1 [Source:MGI Symbol;Acc:MGI:107619]	-1.2575	-1.14915	2.84387e-12	7.0565e-13
ENSMUSG00000038065	Mturn	maturin, neural progenitor differentiation regulator homolog (Xenopus) [Source:MGI Symbol;Acc:MGI:1915485]	-1.09119	-1.16896	0.00149952	0.000839244
ENSMUSG00000007655	Cav1	caveolin 1, caveolae protein [Source:MGI Symbol;Acc:MGI:102709]	-1.53992	-1.1733	0.0141967	0.0175212
ENSMUSG00000096054	Syne1	spectrin repeat containing, nuclear envelope 1 [Source:MGI Symbol;Acc:MGI:1927152]	-1.29847	-1.18052	4.88799e-15	3.51849e-19
ENSMUSG00000020696	Rffl	ring finger and FYVE like domain containing protein [Source:MGI Symbol;Acc:MGI:1914588]	-1.43851	-1.2067	5.7092e-40	1.44501e-35
ENSMUSG00000028927	Padi2	peptidyl arginine deiminase, type II [Source:MGI Symbol;Acc:MGI:1338892]	-1.26111	-1.22305	6.76536e-34	2.581e-45
ENSMUSG00000099760	Gm28800	predicted gene 28800 [Source:MGI Symbol;Acc:MGI:5579506]	-2.40287	-1.23601	2.31116e-05	0.0494589
ENSMUSG00000116617	Gm49767	predicted gene, 49767 [Source:MGI Symbol;Acc:MGI:6215277]	-2.45783	-1.2491	9.88509e-09	0.00639113
ENSMUSG00000110018	5430437J10Rik	RIKEN cDNA 5430437J10 gene [Source:MGI Symbol;Acc:MGI:1918682]	-1.57419	-1.25269	0.0318318	0.0344538
ENSMUSG00000019960	Dusp6	dual specificity phosphatase 6 [Source:MGI Symbol;Acc:MGI:1914853]	-1.35752	-1.25973	9.49896e-35	1.61733e-44
ENSMUSG00000040428	Plekha4	pleckstrin homology domain containing, family A (phosphoinositide binding specific) member 4 [Source:MGI Symbol;Acc:MGI:1916467]	-1.37819	-1.28266	1.48518e-05	3.23599e-10
ENSMUSG00000056529	Ptafr	platelet-activating factor receptor [Source:MGI Symbol;Acc:MGI:106066]	-1.06238	-1.28706	1.79234e-16	5.99888e-41
ENSMUSG00000046318	Ccbe1	collagen and calcium binding EGF domains 1 [Source:MGI Symbol;Acc:MGI:2445053]	-1.37576	-1.29877	2.54924e-22	4.80625e-18
ENSMUSG00000039943	Plcb4	phospholipase C, beta 4 [Source:MGI Symbol;Acc:MGI:107464]	-1.31495	-1.30622	2.02309e-16	1.00769e-18
ENSMUSG00000022114	Spry2	sprouty RTK signaling antagonist 2 [Source:MGI Symbol;Acc:MGI:1345138]	-1.58479	-1.31436	3.65326e-10	1.53409e-05
ENSMUSG00000034612	Chst11	carbohydrate sulfotransferase 11 [Source:MGI Symbol;Acc:MGI:1927166]	-1.6814	-1.32556	5.57281e-24	4.34142e-19
ENSMUSG00000052512	Nav2	neuron navigator 2 [Source:MGI Symbol;Acc:MGI:2183691]	-1.61794	-1.32643	3.13682e-11	1.95992e-32
ENSMUSG00000017057	Il13ra1	interleukin 13 receptor, alpha 1 [Source:MGI Symbol;Acc:MGI:105052]	-1.70398	-1.354	3.7169e-43	4.39408e-27
ENSMUSG00000028076	Cd1d1	CD1d1 antigen [Source:MGI Symbol;Acc:MGI:107674]	-1.36846	-1.35667	5.28248e-08	1.60193e-08
ENSMUSG00000110730	Gm19385	predicted gene, 19385 [Source:MGI Symbol;Acc:MGI:5011570]	-1.69973	-1.36132	0.000270337	0.00131144
ENSMUSG00000039942	Ptger4	prostaglandin E receptor 4 (subtype EP4) [Source:MGI Symbol;Acc:MGI:104311]	-1.1992	-1.36154	7.18264e-35	1.24564e-29
ENSMUSG00000006205	Htra1	HtrA serine peptidase 1 [Source:MGI Symbol;Acc:MGI:1929076]	-1.69895	-1.36831	9.69832e-11	1.5952e-10
ENSMUSG00000071369	Map3k5	mitogen-activated protein kinase kinase kinase 5 [Source:MGI Symbol;Acc:MGI:1346876]	-1.6508	-1.37627	2.45218e-41	2.30483e-26
ENSMUSG00000039982	Dtx4	deltex 4, E3 ubiquitin ligase [Source:MGI Symbol;Acc:MGI:2672905]	-1.5086	-1.3844	5.73444e-47	3.10515e-100
ENSMUSG00000043639	Rbm20	RNA binding motif protein 20 [Source:MGI Symbol;Acc:MGI:1920963]	-1.50822	-1.38591	0.000375293	0.0257504
ENSMUSG00000060487	Samd5	sterile alpha motif domain containing 5 [Source:MGI Symbol;Acc:MGI:2444815]	-1.60165	-1.4008	2.78829e-10	8.47336e-12
ENSMUSG00000063564	Col23a1	collagen, type XXIII, alpha 1 [Source:MGI Symbol;Acc:MGI:2653243]	-1.14793	-1.4055	1.40195e-10	1.45142e-18
ENSMUSG00000030256	Bhlhe41	basic helix-loop-helix family, member e41 [Source:MGI Symbol;Acc:MGI:1930704]	-1.61578	-1.43768	9.81451e-45	3.06716e-87
ENSMUSG00000021360	Gcnt2	glucosaminyl (N-acetyl) transferase 2, I-branching enzyme [Source:MGI Symbol;Acc:MGI:1100870]	-1.21714	-1.43907	6.96225e-07	1.99307e-06
ENSMUSG00000030930	Chst15	carbohydrate sulfotransferase 15 [Source:MGI Symbol;Acc:MGI:1924840]	-1.61978	-1.45466	8.44514e-09	5.32487e-07
ENSMUSG00000046805	Mpeg1	macrophage expressed gene 1 [Source:MGI Symbol;Acc:MGI:1333743]	-1.28806	-1.45609	3.04386e-31	6.29364e-98
ENSMUSG00000031925	Maml2	mastermind like transcriptional coactivator 2 [Source:MGI Symbol;Acc:MGI:2389460]	-1.4209	-1.54568	1.72009e-11	4.90468e-14
ENSMUSG00000015501	Hivep2	human immunodeficiency virus type I enhancer binding protein 2 [Source:MGI Symbol;Acc:MGI:1338076]	-1.73832	-1.54599	1.15423e-10	9.02615e-16
ENSMUSG00000036030	Prtg	protogenin [Source:MGI Symbol;Acc:MGI:2444710]	-2.98405	-1.58325	0.000286164	0.0482852
ENSMUSG00000039683	Sdk1	sidekick cell adhesion molecule 1 [Source:MGI Symbol;Acc:MGI:2444413]	-1.46058	-1.61792	1.05178e-20	8.15356e-35
ENSMUSG00000025934	Gsta3	glutathione S-transferase, alpha 3 [Source:MGI Symbol;Acc:MGI:95856]	-2.20294	-1.63619	2.31467e-31	9.59628e-34
ENSMUSG00000041695	Kcnj2	potassium inwardly-rectifying channel, subfamily J, member 2 [Source:MGI Symbol;Acc:MGI:104744]	-1.77032	-1.66552	5.12364e-58	2.76471e-49
ENSMUSG00000036585	Fgf1	fibroblast growth factor 1 [Source:MGI Symbol;Acc:MGI:95515]	-1.98955	-1.76096	0.0164798	0.0341165
ENSMUSG00000028356	Ambp	alpha 1 microglobulin/bikunin precursor [Source:MGI Symbol;Acc:MGI:88002]	-1.05207	-1.94596	0.0255465	0.00162755
ENSMUSG00000085914	Gm14320	predicted gene 14320 [Source:MGI Symbol;Acc:MGI:3649455]	-2.0256	-2.01051	0.00372702	0.0326285
ENSMUSG00000110457	Gm45752	predicted gene 45752 [Source:MGI Symbol;Acc:MGI:5804867]	-1.37325	-2.01448	0.000639825	1.21327e-09
ENSMUSG00000034295	Fhod3	formin homology 2 domain containing 3 [Source:MGI Symbol;Acc:MGI:1925847]	-2.24109	-2.05135	0.000646631	6.76349e-06
ENSMUSG00000115067	Dpep2	dipeptidase 2 [Source:MGI Symbol;Acc:MGI:2442042]	-2.80497	-2.05666	0.000175073	0.0194229
ENSMUSG00000003545	Fosb	FBJ osteosarcoma oncogene B [Source:MGI Symbol;Acc:MGI:95575]	-2.94596	-2.06433	8.29542e-07	0.00636969
ENSMUSG00000047495	Dlgap2	DLG associated protein 2 [Source:MGI Symbol;Acc:MGI:2443181]	-1.43216	-2.08291	0.000593167	0.00147635
ENSMUSG00000087006	Gm13889	predicted gene 13889 [Source:MGI Symbol;Acc:MGI:3652053]	-2.49088	-2.35445	0.030221	0.00239094
ENSMUSG00000045875	Adra1a	adrenergic receptor, alpha 1a [Source:MGI Symbol;Acc:MGI:104773]	-2.37562	-2.45723	4.27731e-09	4.01483e-11
ENSMUSG00000103527	Gm37261	predicted gene, 37261 [Source:MGI Symbol;Acc:MGI:5610489]	-3.18369	-2.46961	0.00698047	0.0340242
ENSMUSG00000102196	Gm38171	predicted gene, 38171 [Source:MGI Symbol;Acc:MGI:5611399]	-2.65914	-2.92108	0.0102469	0.0235495
ENSMUSG00000108393	Gm32633	predicted gene, 32633 [Source:MGI Symbol;Acc:MGI:5591792]	-1.57368	-3.03581	0.00312003	0.00195936
ENSMUSG00000032511	Scn5a	sodium channel, voltage-gated, type V, alpha [Source:MGI Symbol;Acc:MGI:98251]	-2.13806	-3.95429	0.000254428	0.000368638
ENSMUSG00000022091	Sorbs3	sorbin and SH3 domain containing 3 [Source:MGI Symbol;Acc:MGI:700013]	-4.26039	-4.52067	0.00812434	0.00899393
ENSMUSG00000031502	Col4a1	collagen, type IV, alpha 1 [Source:MGI Symbol;Acc:MGI:88454]	-3.43784	-4.67135	0.00480045	0.00107724
ENSMUSG00000024593	Megf10	multiple EGF-like-domains 10 [Source:MGI Symbol;Acc:MGI:2685177]	-2.34731	-5.90139	0.0030734	1.54281e-05

## Sheet: Sh5-Overlapping IMGvsPM
Supplementary table 5. Summary of DEGs overlapping between IMGsustained and primary microglia (PM). Significance thresholds: |log2FC| > 1, padj < 0.05
gene	IMGsustained			Primary microglia (PM)				DEG counts
	log2fc_LPS24	padj_LPS24	Directionality	log2fc_pri	padj_pri	Directionality		dataset	up	down	total_degs
Il33	5.0616	0.000525861	Up	20.2949	1.64653e-08	Up		IMGsustained	885	607	1492
Csf3	10.9809	1.2535e-72	Up	14.2594	2.54131e-11	Up		PM	1279	1330	2609
Il1b	12.9535	3.59671e-103	Up	12.1218	4.13814e-36	Up
Il1a	14.9144	2.11416e-58	Up	10.0444	0	Up		Directionality overlap
Serpinb2	10.9433	1.36142e-31	Up	13.0074	1.6232e-09	Up		pair	n
Il6	12.2964	1.29804e-39	Up	11.3233	4.56932e-15	Up		Down_Down	240
Cxcl3	11.8905	3.65932e-35	Up	10.0577	2.15715e-53	Up		Down_Up	2
Csf2	8.12151	1.36941e-15	Up	12.9743	1.42053e-19	Up		Up_Down	11
Cxcl2	9.48652	1.8864e-53	Up	11.2386	2.19785e-30	Up		Up_Up	428
Nos2	12.2001	6.08534e-93	Up	8.01928	1.51032e-05	Up
Traf1	10.2126	1.70956e-140	Up	9.91158	2.36546e-25	Up		Spearman correlation
Fpr2	12.0359	8.07639e-38	Up	7.82412	4.9469e-36	Up		Commun genes	Directionality concordance	Spearman rho (rS)	Spearman pvalue
Tarm1	5.41459	0	Up	13.0512	5.77138e-24	Up		681	98.09	0.8636	2.2e-16
Apol9a	7.27848	8.1605e-31	Up	10.7098	1.72547e-07	Up
Ifi205	7.98266	3.1219e-88	Up	9.84583	7.06879e-20	Up
Gbp5	7.84801	1.1938e-84	Up	9.29486	1.06506e-09	Up
Mir155hg	7.80022	2.74607e-24	Up	9.27423	3.06405e-30	Up
Hdc	4.76762	2.89141e-75	Up	12.2386	2.68638e-18	Up
Apol9b	5.64828	6.88097e-36	Up	11.2952	2.24173e-14	Up
H2-M2	7.4671	5.00826e-167	Up	9.19388	1.99854e-219	Up
Gm16685	6.0971	4.48964e-07	Up	10.4468	7.19439e-13	Up
Fpr1	8.36365	1.82816e-55	Up	7.98657	5.48451e-18	Up
Heatr9	5.14753	2.75105e-05	Up	11.0782	3.90846e-13	Up
Lcn2	9.61875	0	Up	6.56494	9.63154e-19	Up
Tnn	6.81824	2.01393e-08	Up	9.27589	2.90706e-10	Up
Ccl7	7.44284	0	Up	8.58146	3.36257e-55	Up
Trim30c	5.636	1.41423e-05	Up	10.3391	2.14593e-50	Up
Oasl1	5.49848	1.21724e-264	Up	10.4437	1.38016e-133	Up
Upp1	6.46866	1.57315e-30	Up	9.43432	1.12318e-05	Up
Mmp13	10.2672	2.6496e-27	Up	5.60398	7.18833e-45	Up
Cxcl9	6.09413	7.52025e-07	Up	9.74922	1.80861e-32	Up
Pianp	-5.58305	2.514e-11	Down	-10.0222	2.9511e-07	Down
Acod1	6.29468	0	Up	9.28477	1.98759e-37	Up
Slc6a4	6.60386	1.89799e-08	Up	8.94387	6.88684e-08	Up
Asb10	-6.21268	4.04987e-56	Down	-9.32717	4.85232e-05	Down
Slfn4	6.0814	0	Up	9.43043	2.0119e-32	Up
H2-Aa	4.93536	0.00395115	Up	10.5616	3.78506e-06	Up
Adora2a	5.28563	4.69335e-25	Up	10.1978	1.95102e-70	Up
Lta	7.10665	1.83271e-10	Up	8.28616	0.000229398	Up
Ptgs2	5.87803	0	Up	9.5071	3.98789e-40	Up
Zfp811	4.01388	5.48648e-17	Up	11.2148	7.79575e-41	Up
Cd69	6.88186	2.35382e-26	Up	8.13409	5.18737e-143	Up
Ccl5	6.12117	0	Up	8.88796	1.23017e-242	Up
Gm44165	6.24712	5.97368e-09	Up	8.75317	0.00343718	Up
Serpina3f	5.97113	4.97934e-08	Up	8.94309	2.78756e-06	Up
Kcnf1	6.02185	8.66517e-07	Up	8.77498	0.00223696	Up
Ifi44	4.82127	7.03177e-121	Up	9.93327	4.28445e-37	Up
Saa3	8.39681	0	Up	6.15151	9.78584e-15	Up
Cfb	9.63018	1.3454e-23	Up	4.86198	0.00595001	Up
Ccl12	6.86918	5.08276e-31	Up	7.47159	1.04329e-28	Up
Gbp7	6.16543	7.32342e-172	Up	8.07404	5.59326e-56	Up
Gm26714	-3.86245	4.83047e-31	Down	-10.3552	7.53077e-07	Down
Ly75	8.32015	7.91355e-17	Up	5.89725	0.0412286	Up
Cxcl11	8.23712	8.49993e-16	Up	5.961	1.50941e-06	Up
Ifi213	3.89313	2.33404e-09	Up	10.2006	1.77595e-53	Up
Il12b	5.22858	0.000215654	Up	8.85955	3.60963e-14	Up
Mycl	6.47178	9.67833e-08	Up	7.42585	0.0314999	Up
Gbp2	5.23133	1.23041e-218	Up	8.61827	1.67558e-138	Up
Vnn3	5.03989	3.54217e-13	Up	8.72071	1.53178e-104	Up
Dkk2	-2.69457	0.00692729	Down	-10.9974	3.105e-09	Down
Lif	9.15758	1.74006e-21	Up	4.52591	0.0328671	Up
Gbp6	6.24023	1.87041e-35	Up	7.06477	1.85471e-77	Up
Ccl22	3.83049	1.27718e-15	Up	9.33697	2.1366e-39	Up
Met	5.10265	1.7619e-200	Up	8.0331	4.35818e-07	Up
Zbp1	7.42773	2.74127e-32	Up	5.66526	4.04882e-117	Up
Has1	4.49196	0.00068847	Up	8.55712	0.00987362	Up
Olfr56	1.66682	2.60869e-05	Up	11.2116	5.332e-16	Up
Il23a	3.63466	8.22691e-13	Up	9.21482	0.00171926	Up
Armc2	-2.80755	3.81679e-38	Down	-10.0172	5.97921e-09	Down
Gbp3	4.77409	0	Up	8.04245	1.47454e-178	Up
Ptgs2os2	2.6991	2.63732e-160	Up	10.0989	6.49693e-08	Up
Isg15	4.7088	1.08323e-160	Up	7.97626	1.6448e-127	Up
Marco	10.5955	1.31861e-127	Up	1.99247	0.0123163	Up
Il1bos	3.32043	0.000158343	Up	9.25423	6.78725e-08	Up
Ms4a4c	3.16804	6.12871e-26	Up	9.37127	8.31288e-32	Up
Ifit1bl1	3.93917	2.73616e-30	Up	8.56636	8.07143e-09	Up
Gm16332	-4.66466	1.35456e-11	Down	-7.82894	0.000140596	Down
Ifi206	4.28789	8.02861e-43	Up	8.14613	7.87549e-24	Up
Ifit1	4.15452	0	Up	8.23873	4.11035e-29	Up
Pilrb1	6.27006	2.86038e-127	Up	6.12045	2.65299e-05	Up
Tnnt2	5.15575	1.5639e-05	Up	7.20441	0.0100685	Up
Susd2	5.55092	3.09494e-22	Up	6.78251	7.99646e-07	Up
Socs1	4.3934	3.26225e-79	Up	7.89699	1.65303e-19	Up
Ccl2	4.55132	0	Up	7.63562	4.73623e-92	Up
Rasgrp1	3.33777	1.77742e-14	Up	8.84033	2.45541e-06	Up
Lox	5.94864	0	Up	6.20313	8.30452e-27	Up
Sema4g	-4.01613	4.18958e-95	Down	-8.004	0.0164977	Down
Gm4951	4.21889	9.01365e-05	Up	7.76102	5.63493e-34	Up
Plscr4	-1.86148	1.96976e-27	Down	-10.0407	4.72655e-06	Down
Gm13571	4.14561	0.0186761	Up	7.72554	0.00259065	Up
Rsad2	4.22097	0	Up	7.64664	1.20473e-31	Up
Ntng2	4.90272	4.99459e-14	Up	6.92373	2.11082e-50	Up
Irf7	4.4703	4.06749e-209	Up	7.33022	3.77263e-90	Up
F13a1	-3.7642	8.57013e-57	Down	-8.02913	0.00197205	Down
Ifit3b	4.40367	3.88784e-70	Up	7.31851	1.56815e-59	Up
Clec4e	2.65287	0	Up	9.04843	6.46343e-34	Up
Iigp1	3.38503	1.04849e-12	Up	8.305	1.63972e-10	Up
Tnfsf15	4.2258	2.78911e-12	Up	7.39213	8.64857e-12	Up
Ifi209	4.64736	2.02536e-230	Up	6.92914	6.90587e-111	Up
Gm21188	7.51189	5.73787e-13	Up	4.05037	0.00397966	Up
Edn1	3.1498	4.57902e-09	Up	8.24247	4.59548e-47	Up
Socs3	2.79473	5.84957e-120	Up	8.57067	9.80643e-121	Up
Csprs	4.77528	0.000210953	Up	6.57704	0.00145427	Up
Gbp4	2.2787	7.13145e-05	Up	9.02927	9.37534e-55	Up
Sv2a	-1.00077	3.4246e-06	Down	-10.3035	5.16051e-05	Down
Gpr18	3.87731	1.30062e-07	Up	7.40863	4.77229e-07	Up
Rhoj	-1.21899	0.0140875	Down	-10.0513	2.3143e-06	Down
Ier5l	-1.35039	0.00292647	Down	-9.8641	5.367e-06	Down
Cd300e	1.94238	1.51028e-24	Up	9.25992	1.16966e-07	Up
Srpk3	-1.29911	0.00891872	Down	-9.89167	5.17176e-05	Down
Ifit3	4.05657	4.38418e-53	Up	7.07978	8.78784e-77	Up
Cbfa2t3	-5.48953	1.08764e-05	Down	-5.62147	0.0260517	Down
Shisa3	2.50701	3.03062e-05	Up	8.59256	1.09614e-32	Up
Slco2b1	-4.81424	0.0048948	Down	-6.2705	0.0261515	Down
Acp5	5.69423	9.54398e-09	Up	5.37862	2.04692e-16	Up
Tnf	3.92072	0	Up	7.1442	2.97311e-97	Up
Cmpk2	3.64756	0	Up	7.34486	2.54534e-28	Up
Gpr183	-3.15997	0	Down	-7.82794	3.65597e-09	Down
Cxcr4	-3.60144	0	Down	-7.35225	0.0112638	Down
Cdc42ep2	4.52659	8.99355e-96	Up	6.39589	1.48127e-27	Up
Zfp618	-1.53637	9.70899e-25	Down	-9.3861	8.75065e-08	Down
AW112010	4.0582	0.000135929	Up	6.84729	7.49478e-54	Up
Ifit1bl2	4.35816	2.04042e-08	Up	6.51987	2.26677e-05	Up
Cd40	2.5942	1.1307e-54	Up	8.2568	4.85976e-18	Up
Ptges	3.19089	4.49377e-142	Up	7.64146	2.85416e-62	Up
Mx1	4.19505	3.34786e-49	Up	6.62464	1.7623e-21	Up
P2ry1	-1.3597	8.41182e-22	Down	-9.43927	0.000103122	Down
Gpr34	-6.2026	1.53996e-73	Down	-4.51738	0.000145522	Down
Unc5a	-1.83537	0.00316566	Down	-8.86282	0.000285621	Down
Tmem231	-1.02999	6.41773e-07	Down	-9.62439	1.8997e-05	Down
Ccl8	6.44742	2.78544e-08	Up	4.18707	0.000558745	Up
Pla1a	5.43424	3.17575e-07	Up	5.19973	0.0034638	Up
Scn3b	-1.47131	6.66183e-09	Down	-9.10892	1.78587e-06	Down
Fam131a	-2.00103	2.67531e-11	Down	-8.53991	0.000745448	Down
Usp18	3.98972	0	Up	6.53192	4.49876e-58	Up
Neil2	-1.69641	0.0151613	Down	-8.77752	0.00332935	Down
Ppm1e	-2.25581	8.74231e-119	Down	-8.17825	0.0034677	Down
Siglece	3.71897	0	Up	6.71275	1.45452e-06	Up
Scimp	2.2128	8.1412e-12	Up	8.20568	1.63507e-07	Up
Mx2	3.67048	1.15948e-112	Up	6.74383	9.70432e-57	Up
Rasgrp3	-2.61977	0	Down	-7.78096	7.13873e-09	Down
H2-Eb1	2.31421	0.0230361	Up	8.08594	6.62769e-05	Up
H2-Q6	3.05625	2.71582e-14	Up	7.31455	4.03542e-32	Up
Vcam1	7.41889	2.51959e-12	Up	2.91924	1.0782e-09	Up
Olr1	5.29446	7.63143e-06	Up	5.01091	1.75596e-12	Up
Batf	5.1596	0.000842659	Up	5.05214	3.60474e-31	Up
Pilra	4.81942	0	Up	5.36372	1.1032e-25	Up
Pilrb2	5.28647	3.48528e-69	Up	4.87536	0.000240269	Up
Tbc1d30	-1.52762	3.00451e-05	Down	-8.63056	0.00300972	Down
Bcl2a1a	5.04496	1.24945e-36	Up	5.08696	9.8782e-31	Up
Gm13822	2.84575	0.00233286	Up	7.27913	0.00978479	Up
Il27	2.76991	6.61627e-09	Up	7.33294	1.34171e-34	Up
Hcar2	2.70874	1.06829e-128	Up	7.32939	7.33052e-59	Up
Gab3	-1.37846	6.07064e-11	Down	-8.655	3.34115e-07	Down
6530402F18Rik	5.76841	9.61166e-98	Up	4.263	6.92867e-30	Up
Phf11a	3.41167	4.32993e-14	Up	6.59625	3.25003e-24	Up
Rtp4	4.33318	2.36958e-127	Up	5.65111	1.51724e-60	Up
H2-Q7	2.68435	7.79974e-18	Up	7.25366	2.94644e-89	Up
Cfap126	-1.9842	1.24571e-06	Down	-7.95288	0.000452543	Down
Gm19684	3.63079	0.0028146	Up	6.26902	0.00193583	Up
Gbp10	3.21843	0.0318485	Up	6.6098	1.68511e-05	Up
Slc7a11	4.87897	0	Up	4.9138	5.32566e-12	Up
Rtn4rl1	-4.14145	6.10948e-29	Down	-5.64976	0.000481877	Down
Tnfsf10	2.74307	4.95778e-05	Up	7.00197	7.64953e-18	Up
Slamf6	2.74711	1.92969e-13	Up	-6.99371	0.0198387	Down
Cish	5.47823	1.53258e-44	Up	4.24702	6.10121e-05	Up
Gm29291	-1.22945	0.0269352	Down	-8.4471	0.00616153	Down
Oas2	3.69019	4.33416e-212	Up	5.96261	7.33383e-71	Up
Gm8818	5.89249	6.63631e-07	Up	3.74505	0.0482667	Up
Wfikkn1	-1.55664	1.50226e-09	Down	-8.04725	0.0246655	Down
Asb4	-1.39002	1.21114e-23	Down	-8.21091	0.00181635	Down
Oas3	2.84089	8.65767e-206	Up	6.71027	2.42795e-112	Up
Isg20	3.23252	5.62371e-86	Up	6.30797	8.22012e-32	Up
Adamts4	2.82282	2.069e-11	Up	6.71025	6.79798e-24	Up
Clec4a1	3.28883	7.75554e-40	Up	6.17366	0.000287965	Up
Ifit2	1.87017	1.09885e-254	Up	7.56772	7.17549e-26	Up
Slamf8	3.38454	1.42011e-136	Up	6.05259	4.39812e-26	Up
Slc7a4	-1.16084	3.95769e-25	Down	-8.24153	0.00227657	Down
Phlda1	3.91261	4.57919e-70	Up	5.48049	2.05551e-25	Up
Tox2	-4.09644	2.75513e-128	Down	-5.27378	1.5206e-06	Down
Ccl3	3.68465	0	Up	5.59686	8.61864e-118	Up
Tbx6	-1.22872	0.0357917	Down	-8.05105	0.0222106	Down
Mmp9	4.29666	3.41969e-290	Up	4.96554	1.23601e-08	Up
Ch25h	4.92186	0.00314338	Up	4.34005	1.17633e-09	Up
Ddx60	4.9784	1.13706e-84	Up	4.2377	2.13019e-29	Up
Psd	2.35763	2.91646e-77	Up	-6.84335	0.0372502	Down
Acpp	1.64151	0.00439634	Up	7.55942	2.91366e-07	Up
Tmc3	1.67471	0.000419099	Up	7.50319	6.10808e-05	Up
Oas1g	4.34519	6.70001e-97	Up	4.76755	4.5212e-38	Up
Slco5a1	-1.00858	3.08335e-07	Down	-8.09006	0.00371358	Down
Klhl23	-1.07293	1.89096e-17	Down	-7.99686	0.00523056	Down
Adgrg6	3.94985	7.47135e-13	Up	5.0973	0.000115127	Up
Flrt3	3.1992	4.9544e-12	Up	5.84367	8.54784e-05	Up
Oasl2	4.06502	6.13453e-141	Up	4.9693	3.01267e-121	Up
Trim30d	4.57834	1.40752e-07	Up	4.44702	5.09311e-40	Up
Mmp14	6.28309	7.51592e-08	Up	2.73243	1.58622e-16	Up
Cx3cr1	-1.87491	2.24487e-83	Down	-7.10742	1.54963e-33	Down
Tnip3	2.28441	1.10467e-50	Up	6.69102	3.99063e-23	Up
Xaf1	3.7223	1.22945e-277	Up	5.23968	5.53825e-61	Up
Adora2b	2.97931	6.11918e-66	Up	5.89052	2.32047e-33	Up
B630019K06Rik	-1.43335	1.81783e-20	Down	-7.3918	0.013372	Down
Ier3	3.33001	0	Up	5.48342	1.48912e-82	Up
Gm12250	2.68933	1.71502e-22	Up	6.07675	1.7911e-50	Up
BC021767	-2.61368	5.76742e-14	Down	-6.13701	1.63559e-14	Down
Tmem158	-1.68618	1.62425e-105	Down	-7.03796	0.0403124	Down
Il1rn	3.19071	0	Up	5.51356	5.52783e-69	Up
H2-Ab1	3.50738	3.02885e-13	Up	5.18676	0.000173878	Up
Pde4b	3.14838	0	Up	5.50577	7.62289e-63	Up
A430093F15Rik	1.20855	1.05595e-05	Up	7.37492	0.000203204	Up
Cytip	-2.85833	3.93434e-81	Down	-5.71552	0.00459594	Down
Nfkbiz	3.4703	0	Up	5.10089	4.31788e-49	Up
Pde1c	-3.14441	3.48477e-34	Down	-5.30275	5.61975e-05	Down
Gpr84	2.97103	0	Up	5.42836	6.44313e-39	Up
C3	4.02405	3.82342e-275	Up	4.36044	2.66316e-51	Up
Gm14023	3.91864	1.44845e-15	Up	4.45197	0.00245274	Up
Slc13a3	-1.75505	3.08875e-24	Down	6.57059	0.00206028	Up
Aqp9	4.95471	1.96192e-60	Up	3.35845	0.0264979	Up
Marcksl1	1.87752	0	Up	6.4029	5.21502e-78	Up
Ccl4	3.96655	1.08849e-230	Up	4.26103	7.70466e-72	Up
Ccl9	2.19759	0	Up	6.0292	3.09518e-19	Up
H2-T24	3.09534	3.1075e-217	Up	5.10766	5.02377e-56	Up
Sh3bp4	6.3754	4.82681e-08	Up	1.80264	4.28723e-05	Up
Tcp10b	2.24772	0.0259402	Up	5.89681	0.034036	Up
Hp	4.08672	9.72931e-120	Up	4.01672	0.0124784	Up
Slc7a2	2.66319	0	Up	5.4186	3.88231e-09	Up
Cp	3.33218	0	Up	4.69095	1.44261e-23	Up
2310043P16Rik	1.92956	5.9117e-10	Up	5.92997	1.25192e-26	Up
Ccr3	3.8728	4.70488e-08	Up	3.87276	0.0115163	Up
Thbs1	5.80463	0	Up	1.92055	0.00332057	Up
Ddx58	3.23941	0	Up	4.44295	4.54896e-131	Up
Ahr	1.24081	7.86207e-15	Up	6.4229	1.10725e-16	Up
Phf11b	2.04591	1.18164e-54	Up	5.60111	2.52323e-80	Up
Fam171a1	-1.84616	1.4966e-09	Down	-5.76495	0.00691085	Down
Sod2	2.60474	0	Up	5.00061	2.67094e-225	Up
Klra2	4.15947	3.519e-217	Up	3.43688	0.0112948	Up
Abtb2	4.23782	8.71914e-128	Up	3.33828	2.9279e-16	Up
Cd38	3.0922	2.3058e-05	Up	4.44575	3.12245e-29	Up
Phf11d	2.34283	1.83259e-248	Up	5.19353	1.42927e-43	Up
H2-Q5	2.12897	2.9007e-51	Up	5.39706	1.22154e-24	Up
4921529L05Rik	2.20693	1.15015e-13	Up	5.31451	0.000167732	Up
Thsd1	-1.47756	2.17886e-13	Down	-5.98622	0.00165302	Down
Gm26902	3.99381	3.84622e-09	Up	3.45665	0.0373123	Up
Fam189a2	-2.3878	5.38799e-56	Down	-5.03897	0.0288996	Down
Ppfia4	-2.35523	3.62537e-09	Down	-5.06605	7.80901e-06	Down
Irak3	3.40731	0	Up	4.00019	1.86122e-37	Up
Cd28	-1.49207	5.49172e-239	Down	-5.84996	0.000103931	Down
Procr	2.54368	0	Up	4.78169	4.06925e-49	Up
Tma16	2.15457	0	Up	5.16595	3.96122e-45	Up
Arg2	3.58914	6.72423e-13	Up	3.67042	0.000100439	Up
Ccrl2	2.10175	2.5047e-56	Up	5.14069	1.39659e-37	Up
Fcrls	-5.47227	0	Down	-1.76032	2.18148e-05	Down
Chst3	-2.62448	3.38258e-112	Down	-4.58813	0.00222867	Down
Trim30a	3.44916	5.14547e-45	Up	3.71191	4.5331e-33	Up
Gpr85	2.71431	7.79244e-28	Up	4.44135	3.85195e-17	Up
Helz2	2.7953	0	Up	4.35116	6.73754e-47	Up
Hey1	-2.69422	0.00904338	Down	-4.39255	0.0445637	Down
Spaca6	2.773	1.12853e-109	Up	4.28006	1.78923e-10	Up
Dmpk	-1.92214	2.28438e-11	Down	-5.04723	0.027232	Down
AW011738	2.96079	1.2373e-18	Up	3.98688	4.51685e-09	Up
Gamt	-1.40764	9.15823e-15	Down	-5.52332	0.0101854	Down
Abcd2	-2.22545	1.87072e-243	Down	-4.68731	1.09331e-24	Down
Plekhh2	-1.24415	3.80579e-70	Down	-5.66488	0.000380101	Down
Rab11fip1	1.80749	6.25526e-110	Up	5.08717	2.85671e-35	Up
Fas	3.41489	2.23802e-214	Up	3.4757	3.14938e-11	Up
Cd274	2.18225	9.65242e-179	Up	4.70055	1.14152e-55	Up
Nod2	2.51376	2.3608e-160	Up	4.28601	8.9231e-38	Up
Cbx8	-1.61219	9.72764e-32	Down	-5.18081	0.000194454	Down
Cfh	-3.33038	0	Down	-3.45945	1.2872e-12	Down
Cd74	1.80684	2.77878e-97	Up	4.96198	7.70785e-14	Up
Lsp1	-3.051	0	Down	-3.70222	4.41881e-07	Down
Tnfaip3	3.25465	1.11798e-110	Up	3.48202	7.87088e-24	Up
Tpbgl	-3.14799	0.0133311	Down	-3.58354	0.000933946	Down
S1pr1	-3.20829	3.0744e-293	Down	-3.5204	3.42852e-21	Down
Parp14	2.32439	0	Up	4.39661	4.07869e-43	Up
H2-Q4	1.65357	3.82691e-77	Up	5.066	4.09849e-56	Up
Acsl1	2.42995	0	Up	4.28408	8.08855e-40	Up
Mgst3	-2.26803	8.97918e-275	Down	-4.43564	1.96883e-06	Down
Nfkbia	2.8249	0	Up	3.86303	1.67819e-86	Up
Igtp	2.17391	1.38404e-122	Up	4.51239	5.13907e-93	Up
Herc6	1.64001	3.79934e-52	Up	5.03364	4.26493e-44	Up
Nanos1	-1.40651	5.32773e-29	Down	-5.20069	6.65305e-05	Down
Ifitm3	2.01354	2.4352e-224	Up	4.57117	4.92563e-101	Up
Jdp2	2.41124	6.73624e-188	Up	4.17277	1.60799e-43	Up
Adssl1	-1.87211	6.88847e-213	Down	-4.70381	0.00116883	Down
Slc28a2	2.44386	2.25889e-176	Up	4.13041	2.74419e-10	Up
Mlkl	1.78131	1.20303e-206	Up	4.7853	1.16877e-53	Up
Sesn1	-2.47825	0	Down	-4.04933	1.63719e-15	Down
Ttc39c	4.25562	2.25963e-78	Up	2.22906	8.46841e-05	Up
Casp4	2.39443	9.58318e-132	Up	4.08528	1.63143e-37	Up
St6gal1	-2.34416	0	Down	-4.10358	1.19291e-13	Down
Pcp4l1	-2.65013	1.63707e-32	Down	-3.77752	0.0226411	Down
Slfn5	3.61845	1.93316e-58	Up	2.80467	4.26954e-23	Up
Gm7019	2.35902	6.66519e-07	Up	4.02324	3.51901e-13	Up
Oas1b	2.11898	7.78374e-49	Up	4.25682	1.81455e-12	Up
Rnf213	2.631	0	Up	3.70852	2.32388e-23	Up
Nlrp3	1.01298	2.25027e-154	Up	5.30776	8.38984e-103	Up
Rnd1	2.51533	6.57574e-68	Up	3.80487	6.90175e-17	Up
Dhx58	2.7661	5.85598e-242	Up	3.55346	1.82861e-29	Up
Lbh	-4.07799	4.21463e-48	Down	-2.22857	4.93016e-05	Down
Tmem191c	-1.01107	3.58525e-05	Down	-5.27937	4.00437e-07	Down
Ifih1	2.09091	3.63506e-202	Up	4.19748	1.89569e-54	Up
Zc3h12a	2.99308	0	Up	3.29127	2.69259e-40	Up
Rgs2	-2.1892	4.4005e-293	Down	-4.07882	2.45417e-24	Down
H2-T10	1.7659	7.47809e-23	Up	4.44858	8.0838e-20	Up
Creb5	2.00999	1.44954e-241	Up	4.19524	1.96643e-37	Up
Col5a3	2.42388	0.0259845	Up	3.77144	0.0267861	Up
Bcl2a1d	1.55592	7.98981e-143	Up	4.58305	7.63666e-63	Up
Slfn2	2.40223	0	Up	3.69058	2.2784e-49	Up
Tns1	-2.83432	1.71687e-24	Down	-3.24165	0.0364759	Down
Bmf	-1.96838	1.05859e-25	Down	-4.10133	0.00778271	Down
Aoah	2.80171	0	Up	3.26062	5.19795e-09	Up
Rtn2	2.23777	2.48524e-40	Up	3.80844	0.000708647	Up
BE692007	1.15105	2.09939e-12	Up	4.88952	0.00238792	Up
Slc46a3	-2.90994	6.75119e-44	Down	-3.10705	0.0125636	Down
Gm20559	2.39713	1.42227e-287	Up	3.61236	5.56387e-23	Up
Cd300lb	-1.56465	1.2348e-293	Down	-4.43716	1.11587e-26	Down
Pim1	2.00459	9.18506e-183	Up	3.93055	1.55884e-69	Up
Mafb	-2.09477	0	Down	-3.7842	1.14251e-15	Down
Stx11	2.53408	5.25028e-156	Up	3.32713	7.29621e-10	Up
Zc3h12c	2.15814	7.04982e-185	Up	3.69867	3.2287e-21	Up
Mtmr7	2.93774	1.7487e-21	Up	2.90671	0.0106854	Up
Pald1	-1.65883	3.83762e-183	Down	-4.16654	7.73242e-47	Down
Ifi204	2.42501	1.47083e-92	Up	3.37149	2.38205e-26	Up
Oas1a	2.39449	0	Up	3.39092	7.92298e-26	Up
Bambi-ps1	2.00295	5.88394e-05	Up	3.78042	3.14938e-11	Up
Samd9l	2.06005	1.44034e-264	Up	3.6984	2.71525e-18	Up
Rapgef2	2.32442	1.60666e-190	Up	3.41831	1.38533e-45	Up
Btg3	2.07706	2.68455e-23	Up	3.66378	0.0274608	Up
Gas6	-2.28892	7.49713e-160	Down	-3.44566	8.38504e-15	Down
Plxdc1	-1.45188	1.97182e-119	Down	-4.28237	1.51294e-09	Down
Macrod1	-1.24277	2.67675e-35	Down	-4.49105	0.000236604	Down
Reps2	-2.17148	2.55682e-45	Down	-3.54154	1.17526e-08	Down
Irgm1	2.04502	2.566e-293	Up	3.64354	2.33634e-52	Up
Nfkbie	1.89497	9.27689e-59	Up	3.79017	1.56962e-49	Up
Eya4	-1.30768	9.15091e-48	Down	-4.354	1.42951e-07	Down
Irgm2	2.02557	1.61132e-96	Up	3.62913	8.37788e-64	Up
Rnase4	-3.18797	6.85038e-210	Down	-2.4607	1.15092e-26	Down
Src	2.6597	3.10382e-146	Up	2.98696	9.85339e-25	Up
Actr3b	-1.04677	6.3423e-19	Down	-4.59271	0.0166519	Down
Rab3il1	-1.73549	1.91114e-149	Down	-3.88815	4.41121e-06	Down
Gpr157	-2.76865	1.24341e-98	Down	-2.80913	1.00281e-07	Down
Mical1	-1.32318	1.33543e-85	Down	-4.2524	9.26474e-29	Down
Eva1b	2.01799	1.28613e-05	Up	3.55369	0.000824353	Up
Bmyc	-1.80883	1.0815e-22	Down	-3.74746	0.00510418	Down
Tmem132a	1.89248	2.2904e-102	Up	-3.65598	8.70405e-05	Down
Filip1l	2.03035	9.92908e-161	Up	3.50552	2.56888e-18	Up
Slc15a3	3.64137	1.39309e-229	Up	1.84607	5.55457e-11	Up
Birc3	1.69015	5.78151e-291	Up	3.791	1.84509e-67	Up
Ppfia3	1.24948	1.09487e-06	Up	4.22764	3.52004e-14	Up
Jak2	2.30817	0	Up	3.16789	6.64819e-30	Up
Plpp1	1.22752	2.85057e-42	Up	4.23158	6.17131e-06	Up
Ifi203	1.75701	0	Up	3.70078	4.43966e-16	Up
Sema4a	1.74735	6.13728e-87	Up	3.70557	2.17523e-05	Up
Rnf144b	-2.22029	1.038e-108	Down	-3.23152	4.45806e-08	Down
Dcbld2	1.29196	5.26918e-43	Up	4.15567	3.24065e-28	Up
Hpse	-2.43055	0	Down	-3.01273	5.58885e-11	Down
Enpp4	1.59947	2.8926e-98	Up	3.81962	1.1901e-31	Up
Ets2	2.56775	0	Up	2.85017	5.31159e-19	Up
Angptl2	-1.69615	3.41403e-129	Down	-3.71838	1.63678e-09	Down
Flt1	-1.07556	1.4873e-25	Down	-4.3237	2.9682e-36	Down
Gpr162	-1.87182	7.79551e-106	Down	-3.52014	2.0612e-10	Down
Cebpb	1.1315	1.14193e-104	Up	4.24175	3.72587e-15	Up
Tnni2	-2.23064	1.24189e-37	Down	-3.12284	0.000251345	Down
Plau	-1.91835	0	Down	-3.43247	5.95169e-36	Down
Eps8l1	-1.91926	3.45992e-32	Down	-3.42053	0.00979016	Down
Sdc1	1.16683	1.0319e-153	Up	4.16702	0.00370223	Up
Tmtc4	-1.04173	7.60871e-21	Down	-4.28755	0.00335185	Down
Atp2a3	-1.23946	1.34872e-49	Down	-4.08941	1.8684e-13	Down
Tmem171	2.32779	1.19305e-64	Up	2.9924	0.000327707	Up
St3gal1	1.64867	4.57297e-289	Up	3.66783	2.42371e-50	Up
Ank	-1.87192	4.58012e-242	Down	-3.44329	1.58152e-13	Down
Gch1	2.20295	8.97869e-222	Up	3.10703	2.40395e-48	Up
Enc1	-1.80548	8.04052e-199	Down	-3.50355	6.4445e-33	Down
Cd5l	-2.74353	7.49301e-05	Down	-2.56069	1.18403e-20	Down
Maff	2.3247	2.81267e-23	Up	2.97642	2.11957e-40	Up
Gm43197	2.21993	5.32053e-26	Up	3.0794	0.000331409	Up
Sp100	1.54565	7.48339e-166	Up	3.74396	1.36097e-42	Up
Nupr1	1.9698	7.72181e-71	Up	3.30373	1.03103e-31	Up
Serpinb1c	-2.39234	9.79641e-14	Down	-2.8686	0.00336861	Down
Rcbtb2	-1.36476	1.89175e-85	Down	-3.89535	1.11451e-25	Down
Chst10	-1.44361	9.14202e-06	Down	-3.81525	0.022353	Down
Msantd3	2.105	7.79244e-28	Up	3.14914	0.0137975	Up
Gvin1	2.32843	1.87e-40	Up	2.91714	7.43445e-06	Up
Tnfrsf8	1.38107	1.21053e-20	Up	3.86321	1.38503e-09	Up
Car13	1.96635	5.12778e-167	Up	3.27259	1.04859e-45	Up
Slc9a9	-1.59827	0.000629362	Down	-3.62981	2.01434e-06	Down
Id1	2.89078	2.49505e-34	Up	-2.33102	0.0326697	Down
Sort1	-1.24919	9.50432e-122	Down	-3.96011	1.25258e-29	Down
Sgsh	-1.95438	6.80127e-123	Down	-3.2518	3.55205e-11	Down
Fam214a	-2.42695	8.50806e-167	Down	-2.77546	0.0447315	Down
Ak8	-2.34849	1.55659e-10	Down	-2.84816	0.0447261	Down
Nfkb2	1.81888	1.52698e-80	Up	3.37403	5.98422e-38	Up
Zranb3	-1.09716	1.79486e-137	Down	-4.08276	3.01432e-06	Down
Tlr2	1.3901	0	Up	3.76236	1.59348e-57	Up
Vsir	-1.58307	0	Down	-3.53141	1.28264e-30	Down
Epsti1	1.77604	5.46235e-197	Up	3.33619	2.05228e-43	Up
Osgin2	1.60648	1.87089e-146	Up	3.50543	1.06433e-22	Up
Slc31a2	1.79598	1.78561e-273	Up	3.30432	3.22442e-51	Up
H2-T22	1.29625	3.14819e-97	Up	3.78123	7.92301e-47	Up
Itgb3	-2.25321	1.33192e-20	Down	-2.7474	9.83137e-07	Down
Icosl	1.15225	1.91526e-57	Up	3.84708	1.60906e-15	Up
Selenop	-3.11603	0	Down	-1.8663	2.53512e-12	Down
Gm5345	1.7969	5.16256e-66	Up	3.17258	1.75201e-13	Up
Glrx	2.02125	0	Up	2.94335	2.97996e-13	Up
Igf2bp2	1.87331	5.48525e-187	Up	3.08327	0.000212628	Up
Lgals9	2.68187	5.51308e-286	Up	2.23972	1.20962e-29	Up
Mndal	1.24773	8.87098e-156	Up	3.6564	5.39051e-18	Up
Gimap6	1.44059	0.000170118	Up	3.45469	0.0341294	Up
Il15ra	1.77659	1.0387e-64	Up	3.1089	1.2526e-12	Up
Ttc28	-1.54999	0.000167469	Down	-3.31092	1.54129e-15	Down
Olfml3	-2.08563	2.0948e-39	Down	-2.76567	2.29379e-05	Down
Cd14	1.64938	0	Up	3.18812	2.52131e-20	Up
Hbegf	2.22495	4.52592e-53	Up	2.60407	0.01194	Up
Cmtm8	-1.93027	0.00947056	Down	-2.89124	0.0463295	Down
Pim2	2.54093	6.28883e-231	Up	2.26329	0.0157352	Up
Lcp2	1.87057	0	Up	2.92997	2.76424e-79	Up
C130026I21Rik	1.03758	0.0157174	Up	3.75575	8.73267e-05	Up
Daglb	-1.26636	2.4716e-123	Down	-3.51856	2.03375e-22	Down
Gm38317	-1.59759	3.6346e-16	Down	-3.17305	5.32815e-20	Down
Cxcl16	1.8997	1.29755e-19	Up	2.86895	4.92772e-30	Up
Igsf6	1.13273	4.28254e-112	Up	3.62936	6.87674e-58	Up
Arhgap15	-1.69594	1.18582e-122	Down	-3.05693	0.0352782	Down
Atp6v0d2	-2.47877	5.9738e-69	Down	-2.26032	2.5906e-08	Down
Cxxc5	-1.95501	8.50511e-19	Down	-2.78037	0.000180825	Down
Tmem86a	-1.43221	6.18359e-43	Down	-3.29545	9.36163e-24	Down
Peli2	-1.24197	5.86971e-39	Down	-3.46855	8.60809e-05	Down
Ypel3	-1.90094	8.61114e-85	Down	-2.80502	5.86158e-12	Down
Trf	-1.80868	3.94235e-244	Down	-2.89382	0.000466391	Down
Pyroxd2	-1.49486	1.86392e-16	Down	-3.20752	0.000173771	Down
Pparg	-1.12367	0.000788627	Down	-3.57588	4.25979e-05	Down
C1qc	-2.7343	1.59744e-191	Down	-1.95485	7.33856e-11	Down
Stat2	1.52409	6.35928e-178	Up	3.12628	1.22951e-32	Up
Aph1c	-1.93778	5.07298e-52	Down	-2.71174	2.19436e-08	Down
Itga6	-1.81292	4.23143e-107	Down	-2.83169	5.64098e-17	Down
Il6ra	-1.29469	2.07536e-141	Down	-3.33605	3.81316e-19	Down
Igf1	-2.07709	0	Down	-2.55066	1.12998e-45	Down
Parp12	1.48116	7.42159e-177	Up	3.14484	1.03564e-20	Up
Gbp9	1.00692	4.95234e-12	Up	3.61277	9.2633e-21	Up
Itgal	2.34619	1.28142e-212	Up	2.26844	1.00426e-16	Up
Ifi35	1.43885	3.88944e-106	Up	3.1588	4.66493e-44	Up
Fcgr1	1.46173	1.74755e-167	Up	3.13122	1.19334e-19	Up
Ikbke	1.73383	0	Up	2.85419	5.62356e-36	Up
Nod1	2.48189	8.46069e-119	Up	2.096	3.21645e-09	Up
Entpd1	-2.58814	4.00562e-254	Down	-1.97885	5.41173e-09	Down
Cflar	1.29865	1.91656e-218	Up	3.23997	1.55988e-28	Up
Epm2a	-1.31033	1.56929e-05	Down	-3.22047	0.000357956	Down
Rnaset2a	1.57002	0.00680047	Up	2.95654	1.14929e-10	Up
Rasa3	-1.01309	1.99404e-148	Down	-3.51216	1.89226e-12	Down
Trp53inp1	-2.40462	1.02915e-40	Down	-2.11473	5.58031e-05	Down
Parp9	1.2503	1.20552e-93	Up	3.26529	4.44271e-30	Up
Cyp4f18	-1.65865	1.62341e-18	Down	-2.85039	7.43445e-06	Down
Ang	-2.39172	3.19041e-31	Down	-2.11303	0.00121219	Down
Agrn	1.92963	1.54355e-266	Up	2.57088	5.54886e-11	Up
Tap1	1.21073	8.47781e-106	Up	3.27451	2.60995e-27	Up
Cracr2b	-1.71817	0.000477832	Down	-2.7529	5.75781e-05	Down
Tbc1d8	-1.24323	6.8343e-12	Down	-3.21962	0.00625599	Down
Ephx1	-1.86432	0	Down	-2.59693	4.85843e-07	Down
Rab7b	-2.41224	0	Down	-2.04777	6.09201e-16	Down
Tbc1d16	-1.34291	3.85563e-217	Down	-3.10745	4.55413e-05	Down
Ralgds	1.72858	7.93292e-127	Up	2.72056	2.08271e-21	Up
Emp1	-2.77863	0	Down	-1.66841	0.00379732	Down
Hck	2.19591	0	Up	2.24952	1.71857e-24	Up
Clec4n	2.81018	4.65993e-78	Up	1.62981	1.74058e-06	Up
Cd9	-1.65045	0	Down	-2.7716	3.49865e-25	Down
Prdx5	1.74085	0	Up	2.66343	4.22721e-42	Up
Slamf9	1.49668	2.51511e-24	Up	2.90144	7.39541e-10	Up
Cybb	1.71701	0	Up	2.68074	1.14696e-14	Up
Stat1	1.39785	1.42258e-102	Up	2.9899	2.72501e-32	Up
Igfbp4	-2.01378	0	Down	-2.36915	0.0043814	Down
Dtx3l	1.09311	9.7287e-98	Up	3.28416	1.12813e-25	Up
Syngr1	-1.58354	1.64375e-221	Down	-2.78902	1.26181e-34	Down
Hdac9	-3.19367	2.66864e-249	Down	-1.17571	0.0192721	Down
Itgb5	-1.37937	6.30005e-274	Down	-2.97145	4.88739e-46	Down
Tnfrsf1b	1.80731	0	Up	2.52886	2.07091e-65	Up
2210406H18Rik	1.27552	2.03704e-08	Up	3.05854	5.05626e-06	Up
Mcoln2	1.16501	9.56709e-165	Up	3.115	4.05138e-27	Up
Vwf	-1.76893	2.09641e-157	Down	-2.49952	1.32306e-06	Down
Tor3a	1.25779	3.29779e-180	Up	3.00426	6.18649e-49	Up
Ms4a6d	1.85095	2.60839e-279	Up	2.40043	4.33489e-44	Up
Gsap	1.67934	2.3159e-208	Up	2.56888	5.24667e-13	Up
Camk1	-1.88573	0	Down	-2.35445	7.32014e-12	Down
Slc37a2	-1.49654	2.31001e-162	Down	-2.73352	1.06958e-18	Down
Slc17a5	-1.43209	1.3471e-98	Down	-2.77758	1.06904e-21	Down
Plekhg5	-1.02081	0.000265296	Down	-3.16848	0.0491853	Down
Myo1b	1.82944	1.93801e-43	Up	2.35731	0.00610341	Up
Tbxas1	-2.22824	1.54857e-216	Down	-1.94175	1.34907e-05	Down
G530011O06Rik	2.04567	2.93836e-11	Up	2.1168	2.26157e-07	Up
Ggct	1.15692	8.03954e-43	Up	3.0035	3.40669e-10	Up
Snx29	-1.2502	1.96186e-48	Down	-2.90488	0.00186958	Down
Susd3	-1.30216	1.57442e-38	Down	-2.83507	1.28438e-08	Down
Cd300a	-1.66121	3.54037e-293	Down	-2.47444	6.76918e-19	Down
Ass1	2.37325	1.90939e-230	Up	1.75694	0.00355614	Up
Eif2ak2	1.25604	1.97262e-187	Up	2.86512	6.68242e-23	Up
Msr1	1.92106	0	Up	2.19994	3.11438e-22	Up
Dnajb14	-1.9744	1.43544e-273	Down	-2.14154	4.20795e-13	Down
Phf11c	1.05696	9.60998e-08	Up	3.05675	4.87026e-05	Up
Dram1	2.30265	2.7466e-215	Up	1.79631	4.3355e-12	Up
Slc2a8	-1.33387	1.7715e-35	Down	-2.76138	6.80562e-08	Down
Mfap3l	1.95509	4.25347e-103	Up	2.13306	0.00257019	Up
Trim34a	1.85456	7.98261e-19	Up	2.23294	1.56802e-16	Up
Dusp16	1.37779	5.54679e-63	Up	2.70284	1.12017e-21	Up
Bcl3	3.03726	5.86915e-256	Up	1.04144	0.0254343	Up
Timp2	-1.91136	2.9578e-190	Down	-2.15588	5.06163e-34	Down
Arhgef3	2.34512	8.54657e-181	Up	1.71952	4.92723e-07	Up
Mrgpre	-1.14571	1.09759e-14	Down	-2.91535	0.00185881	Down
Osbpl3	1.0289	1.96303e-90	Up	3.02293	1.71714e-17	Up
Mef2c	-1.62032	0	Down	-2.41871	6.34154e-10	Down
Bst2	1.81012	0	Up	2.21505	3.06215e-21	Up
Ripk2	1.21008	1.05992e-51	Up	2.80909	3.37352e-28	Up
Kank2	-1.78669	1.24939e-139	Down	-2.22147	2.11284e-08	Down
Vasp	1.52662	0	Up	2.45386	2.40802e-30	Up
Fry	-1.01931	2.099e-12	Down	-2.95797	0.00634188	Down
Ms4a6c	1.70752	3.92894e-117	Up	2.26245	9.3858e-15	Up
Grap	1.12738	7.38958e-113	Up	2.8326	6.54502e-06	Up
Khk	-1.04762	2.14047e-33	Down	-2.91063	0.00021292	Down
Hdac5	-1.10471	7.70564e-112	Down	-2.84593	0.0364874	Down
Megf9	-1.58968	6.21375e-74	Down	-2.35187	0.000706943	Down
Gas7	1.05011	1.42483e-128	Up	2.8857	5.89128e-25	Up
Cd93	-1.61818	0	Down	-2.29053	2.68028e-08	Down
Kifc3	-1.2355	2.4403e-61	Down	-2.6704	6.12568e-05	Down
Stab1	1.57218	0	Up	-2.31038	5.03046e-13	Down
Gdf15	2.15058	1.13328e-50	Up	1.73189	6.47212e-05	Up
Rab20	1.93157	2.74104e-152	Up	1.95071	1.01592e-13	Up
Cerk	-1.08719	8.87947e-259	Down	-2.79265	9.39869e-20	Down
Arhgap18	-1.57323	9.86348e-101	Down	-2.29937	0.00025714	Down
Tnfaip2	1.11122	3.60424e-185	Up	2.74674	4.51702e-31	Up
Tnip1	1.71504	0	Up	2.12321	4.6173e-45	Up
Rgs10	-2.09812	4.79583e-222	Down	-1.73989	0.000158212	Down
Parp10	1.29408	1.5274e-119	Up	2.53764	1.40283e-11	Up
Psmb8	1.05822	3.02401e-106	Up	2.76431	4.36173e-32	Up
Relb	1.76858	7.70547e-103	Up	2.05118	9.44822e-10	Up
Ell2	1.62004	0	Up	2.19631	3.06334e-18	Up
Arl4c	-1.84504	0	Down	-1.95816	1.92647e-09	Down
Rbpj-ps3	1.06363	1.34639e-18	Up	2.73633	1.46481e-13	Up
Srgn	1.04826	4.48022e-82	Up	2.73466	2.09621e-32	Up
Micall2	1.1856	2.86287e-90	Up	2.58943	4.38442e-08	Up
Dusp1	1.80593	2.69676e-60	Up	1.95816	0.000128595	Up
Gem	2.15393	2.83048e-05	Up	1.60048	0.0452017	Up
Dgkh	1.23012	6.1934e-70	Up	2.51612	0.00221637	Up
Clec2d	1.94654	1.69967e-46	Up	1.79369	1.50941e-06	Up
Tpcn1	-1.44828	0	Down	-2.27786	5.71771e-09	Down
Arid5a	1.87318	2.66142e-58	Up	1.85187	1.36415e-05	Up
Gm5424	1.90384	5.54679e-63	Up	1.81777	0.000599648	Up
Csrnp1	1.73538	4.63588e-81	Up	1.97357	0.000321739	Up
Zfpm1	-1.08119	1.94192e-38	Down	-2.62078	0.00716383	Down
Il18bp	1.16567	1.25081e-05	Up	2.53498	2.28201e-06	Up
Man1c1	-1.47716	4.27156e-273	Down	-2.22303	1.06789e-13	Down
Fzd7	-2.29623	1.71824e-293	Down	-1.37382	0.000214702	Down
Sulf2	-1.40297	0	Down	-2.25678	5.42726e-08	Down
Znfx1	1.1663	7.23297e-197	Up	2.48737	2.69174e-28	Up
Ampd3	1.28109	2.05598e-91	Up	2.36695	1.01119e-09	Up
Mettl7a1	-1.35121	5.22476e-46	Down	-2.29462	6.20588e-08	Down
Glrp1	1.68724	1.7805e-19	Up	1.9246	0.000244079	Up
Pink1	-1.96088	1.37844e-118	Down	-1.64274	0.00062119	Down
Dner	1.20539	5.91335e-17	Up	2.39518	0.00341733	Up
C1qa	-2.45771	7.24944e-74	Down	-1.14162	0.000257057	Down
Fabp3	-1.94103	6.47389e-06	Down	1.65241	0.0207772	Up
Tnfrsf23	1.45794	1.47177e-71	Up	-2.12954	0.000251252	Down
Lgals3bp	1.823	7.23198e-285	Up	1.76395	7.39497e-12	Up
Irf9	1.47785	4.37477e-139	Up	2.1054	2.29229e-12	Up
Csf2rb	1.6951	0	Up	1.88653	9.65688e-20	Up
Cxcl14	-1.85015	4.28144e-225	Down	-1.72041	3.18901e-07	Down
Gpx3	1.04855	0.0155687	Up	-2.52049	0.00472326	Down
Abtb1	-1.57129	7.48326e-65	Down	-1.98723	1.6341e-05	Down
Frmd4b	-1.91419	4.49343e-243	Down	-1.61566	0.00117928	Down
Lyl1	-1.13736	1.44718e-212	Down	-2.38403	0.00111014	Down
Npy	2.2085	5.63804e-16	Up	-1.30642	0.0192958	Down
Pou2f2	2.34138	0	Up	1.16677	0.00151631	Up
Ifrd1	1.32796	6.38738e-293	Up	2.16337	1.95122e-09	Up
Smim14	-1.09188	1.80653e-47	Down	-2.39495	5.82296e-09	Down
Stk40	1.67346	2.38127e-99	Up	1.81329	1.31231e-13	Up
Wfdc17	2.02765	1.61658e-96	Up	1.45742	8.51116e-07	Up
Acox3	-1.02911	6.96852e-59	Down	-2.43024	5.00053e-30	Down
Parp11	1.0718	8.7899e-30	Up	2.37856	6.53357e-05	Up
Ttyh3	-1.29386	6.7794e-112	Down	-2.15274	1.81481e-10	Down
Bst1	2.22244	5.79314e-57	Up	1.21333	0.0455485	Up
Cd52	1.92123	2.78723e-159	Up	1.51198	1.92697e-05	Up
Stap1	1.23722	9.57342e-248	Up	2.1944	6.43135e-11	Up
Wwp1	-1.15115	5.82247e-100	Down	-2.27722	1.60906e-15	Down
Bphl	-1.58045	2.08731e-94	Down	-1.84581	0.00229607	Down
Calcoco1	-1.18247	4.61931e-53	Down	-2.23384	3.45379e-09	Down
Irs2	-1.62612	1.26416e-25	Down	-1.78593	0.0380721	Down
Lrrc25	2.29997	4.8104e-282	Up	1.11172	0.0140328	Up
Esd	1.33634	0	Up	2.06784	5.06319e-17	Up
Gsr	1.30622	1.03711e-232	Up	2.08069	3.55205e-11	Up
Ctsf	-1.77602	1.7641e-112	Down	-1.59505	0.0227851	Down
Osm	2.07935	3.23781e-137	Up	1.26964	0.00181334	Up
Cpd	1.55433	0	Up	1.78163	6.70235e-16	Up
Mertk	-1.08768	1.12147e-28	Down	-2.24138	8.45874e-15	Down
Rnf19b	1.31015	1.26533e-210	Up	2.00532	5.37314e-16	Up
Tapbp	1.05218	1.33011e-171	Up	2.25401	1.3493e-27	Up
Fblim1	-1.3142	0	Down	-1.97526	7.17549e-26	Down
Cdk19	-1.92959	8.99019e-188	Down	-1.34133	0.00411544	Down
Tspan14	-1.13271	1.14186e-130	Down	-2.1297	7.72934e-12	Down
Il2rg	1.12612	7.50131e-115	Up	2.13602	8.46816e-13	Up
Colec12	-1.06822	6.08487e-268	Down	-2.18583	9.54914e-14	Down
Hexb	-1.61887	0	Down	-1.6332	2.35401e-09	Down
Nrp1	-1.36322	1.30704e-110	Down	-1.86245	1.08826e-13	Down
Ctdsp2	-1.40769	5.0367e-187	Down	-1.81303	2.55982e-08	Down
Itga5	1.04565	5.85054e-113	Up	2.12903	1.70287e-61	Up
Gyg	-1.08946	6.19694e-110	Down	-2.08488	3.84209e-07	Down
Adgre1	1.46874	0	Up	1.68989	4.22917e-12	Up
Trim12c	1.14099	3.39547e-27	Up	2.01149	6.70921e-14	Up
Tfec	1.173	1.14255e-59	Up	1.97393	3.12086e-09	Up
Spata13	1.6987	3.87307e-190	Up	1.43173	1.0508e-05	Up
Tcn2	-1.65132	5.79057e-48	Down	-1.47832	1.01472e-07	Down
Fcgr2b	2.10139	0	Up	1.02714	1.19638e-10	Up
Arl5c	1.18464	2.16568e-71	Up	1.94272	0.00763811	Up
Tlr13	-1.22007	5.17566e-197	Down	-1.90632	2.51014e-21	Down
Rap2a	-1.55188	9.52919e-220	Down	-1.57319	3.53587e-05	Down
Klf7	1.84184	4.91198e-118	Up	1.28229	0.0134025	Up
Adar	1.10273	5.91542e-182	Up	2.00917	8.84317e-32	Up
Plxnc1	-1.13108	3.03955e-148	Down	-1.96342	7.66922e-05	Down
N4bp1	1.16254	9.60677e-209	Up	1.93164	3.57626e-28	Up
Mrc1	-1.15647	9.55024e-14	Down	-1.92976	8.48461e-07	Down
Trim13	1.36563	5.59193e-58	Up	1.67998	0.00597449	Up
Fmnl2	1.73245	4.62937e-107	Up	1.3074	0.00320471	Up
Arrdc4	1.49037	6.9024e-124	Up	1.5444	0.00321808	Up
Ptpra	-1.32744	0	Down	-1.68561	3.48081e-23	Down
Rab40c	-1.07224	1.44626e-75	Down	-1.93531	0.00135025	Down
Slc25a33	1.212	1.31835e-71	Up	1.79478	0.000443574	Up
Pdgfb	1.90755	8.14567e-119	Up	-1.09049	0.00094014	Down
Map3k8	1.26847	5.13137e-32	Up	1.72466	6.67125e-07	Up
Smim3	1.5366	8.12834e-51	Up	1.45222	7.26217e-06	Up
H2-T23	1.05169	2.74681e-78	Up	1.92957	5.32909e-19	Up
Myo1f	-1.19934	0	Down	-1.77167	5.9044e-11	Down
Dst	1.60302	9.85315e-175	Up	1.35957	0.000767255	Up
Atf5	1.44625	2.76417e-142	Up	-1.51576	2.86563e-07	Down
Mrpl52	1.41892	4.11465e-211	Up	1.53873	0.00289312	Up
Slc25a37	1.54707	0	Up	1.40434	0.00259202	Up
Usb1	1.1136	3.62689e-72	Up	1.83647	4.43424e-12	Up
Lgmn	-1.41775	0	Down	-1.52148	1.29101e-08	Down
Rgl1	1.12761	1.63418e-91	Up	1.80589	0.00163656	Up
Agpat4	1.33571	2.10476e-77	Up	1.59503	0.0460253	Up
Pml	1.03712	3.79193e-128	Up	1.87922	1.46705e-08	Up
Tgfbr2	-1.33424	7.06761e-163	Down	-1.57946	3.69724e-08	Down
Arl11	-1.0856	1.17514e-88	Down	-1.82525	9.30013e-06	Down
Cadm1	-1.08063	2.9631e-243	Down	-1.82407	7.18108e-05	Down
Hilpda	1.21631	2.7271e-56	Up	1.6843	0.0409208	Up
Laptm5	-1.26626	0	Down	-1.63361	1.50022e-21	Down
Nabp1	1.83561	3.42868e-109	Up	1.06212	0.00571359	Up
Zfp652	-1.08666	6.60287e-86	Down	-1.79427	2.23494e-05	Down
Rxra	-1.01298	1.13316e-57	Down	-1.86655	2.9992e-05	Down
Ddit3	1.7245	1.47887e-111	Up	1.15467	0.00166262	Up
Lilrb4a	1.82779	0	Up	1.01892	2.47108e-07	Up
Man2b1	-1.11021	1.21358e-141	Down	-1.72243	5.58802e-08	Down
Tec	-1.1035	8.34689e-79	Down	-1.72422	0.00249307	Down
Naglu	-1.23717	1.29028e-153	Down	-1.58032	1.06227e-21	Down
Mylip	-1.80682	4.94564e-114	Down	-1.00085	0.0373123	Down
Magohb	1.12201	2.34678e-23	Up	1.67939	0.0349899	Up
Slc40a1	-1.60225	1.71424e-43	Down	-1.18263	0.0155789	Down
Peg13	-1.18545	7.71047e-06	Down	-1.59629	0.0110335	Down
Bcl9l	-1.26988	5.27278e-39	Down	-1.50928	0.00520537	Down
Plekhm1	-1.18802	0	Down	-1.52355	1.41227e-09	Down
Bckdha	-1.14402	3.23067e-25	Down	-1.5619	0.00262684	Down
Smarca2	-1.08161	2.4073e-82	Down	-1.6127	0.000150917	Down
Lpp	1.65773	6.49473e-102	Up	1.00217	0.0259968	Up
Nr1h3	1.10874	1.4434e-23	Up	1.53482	0.0311453	Up
Foxo4	-1.13613	2.88006e-45	Down	-1.45534	0.0344041	Down
Coq10b	1.18626	8.19317e-36	Up	1.37395	0.00156959	Up
Trpm4	1.36874	1.44631e-09	Up	1.1448	3.58211e-05	Up
Fgd4	-1.01531	2.87561e-85	Down	-1.47705	9.04869e-05	Down
Dpep2	-1.10456	1.91542e-06	Down	-1.38183	0.000108804	Down
Lrrc8d	1.15764	8.33637e-176	Up	1.28782	2.28364e-05	Up
Ptpro	-1.28853	1.16971e-58	Down	-1.14912	0.0123853	Down
Slc11a2	1.37454	8.32485e-293	Up	1.03211	8.70981e-09	Up
Gm6548	1.26035	1.37735e-79	Up	1.13047	4.06654e-05	Up
Mbnl1	-1.08736	4.64378e-244	Down	-1.27789	3.38575e-11	Down
Stard8	-1.24894	1.18069e-69	Down	-1.09751	3.53731e-05	Down
Rab11fip5	-1.06336	1.46538e-206	Down	-1.23233	0.000271792	Down
Mthfd2	1.05698	9.49286e-200	Up	1.20627	0.000427467	Up
B4galt6	-1.12161	5.25071e-134	Down	-1.13866	6.17131e-06	Down
Hacd4	-1.13062	5.30574e-18	Down	-1.1248	0.000474667	Down
Fbxo8	-1.06929	1.2675e-72	Down	-1.17893	0.0133865	Down
Pvr	1.18965	6.73269e-109	Up	1.03731	6.44155e-05	Up
Prkar2b	1.02068	1.0313e-52	Up	1.18818	0.00811526	Up
Rhbdf2	1.2008	1.28636e-179	Up	1.00267	0.000217577	Up
Clec4d	1.08669	8.66214e-231	Up	1.11322	0.000274343	Up
Fcgr3	-1.06676	8.40885e-117	Down	-1.13098	0.0258631	Down
Pfkfb3	1.14027	2.14048e-98	Up	-1.02864	0.00202313	Down
Apobec1	-1.02425	3.63991e-167	Down	-1.11016	7.34474e-07	Down
