# Supplementary material for: Sustained Transcriptional Response to Lipopolysaccharide and Interleukin-4 in an Immortalized Mouse Microglial Cell Line
Source: Mol Neurobiol. 2026 Feb 6;63(1):425. doi: 10.1007/s12035-026-05711-4 (PMC12881133; doi:10.1007/s12035-026-05711-4)
Supplement: Supplementary file 3 — (XLSX 197 KB) [file 12035_2026_5711_MOESM3_ESM.xlsx]

## Sheet: Legend
Supplementary tables:
Sh1	STable 6. Sustained GO terms upregulated after LPS treatment
Sh2	STable 7. Sustained GO terms downregulated after LPS treatmen
Sh3	STable 8. Sustained GO terms upregulated after IL-4 treatment
Sh4	STable 9. Sustained GO terms downregulated after IL-4 treatment
Sh5	STable 10. GO terms upregulated in IMGsustained and primary microglia (PM) after LPS treatment

## Sheet: Sh1-Vias_GO_LPS_up
Supplementary Table 6. Sustained GO terms upregulated after LPS treatment (100 ng/ml; 12 and 24 h). GO terms threshold: p.adj < 0.05
ID	Description	pvalue	p.adjust	geneID	Count	Ontology
GO:0009615	response to virus	4.54613e-45	2.12804e-41	Acod1/Cxcl10/Ccl5/Lcn2/Oasl2/Irgm1/Ifit1/Oas2/Lgals9/Isg15/Irak3/Oasl1/Ifi209/Rsad2/Dhx58/Ifi211/Ifi204/Rtp4/Ifit2/Rigi/Ifitm3/Oas1g/Ikbke/Stat2/Irgm2/Oas1a/Oas3/Isg20/Bcl3/Mlkl/Bst2/Ifi203/Ifih1/Stat1/Gbp7/Ddx60/Ifit3/Igtp/Parp9/Trim30a/Mx2/Nlrp3/Pml/Mndal/Zbp1/Ifit3b/Adar/Gbp5/Tnf/Ifi205/Il6/Gbp2b/Trim13/Oas1b/Treml4/Trim12c/Znfx1/Slfn8/Mx1/Eif2ak2/Ifit1bl1/Gbp4/Trim34a/H2-Q7/Dtx3l/Ifi213/Trim3…	79	BP
GO:0045088	regulation of innate immune response	3.00228e-44	7.02684e-41	Acod1/Clec4e/Irgm1/Lgals9/Isg15/Irak3/H2-M2/Gbp3/Gbp2/Oasl1/Ifi209/Rsad2/Nfkbia/Dhx58/Ifi211/Ifi204/Slamf8/Rigi/Tnfaip3/Oas1g/Slc15a3/Ikbke/Nod2/Stat2/Tnip1/Irgm2/Src/Oas1a/Oas3/H2-T23/Nod1/Ifi203/Ifih1/Gbp7/Casp4/Ddx60/Parp14/Ifi35/Pvr/Igtp/Parp9/Trim30a/Trem3/H2-T22/Nlrp3/Cd300lf/Mndal/H2-Q4/Zbp1/Tap1/Adar/Gbp5/Ripk2/Tnf/Ifi205/Gbp2b/Oas1b/Treml4/Trim12c/Clec2d/Fosl1/Znfx1/H2-T10/Nr1h3/Eif2ak2/…	88	BP
GO:0051607	defense response to virus	1.2636e-42	1.97164e-39	Acod1/Cxcl10/Ccl5/Oasl2/Irgm1/Ifit1/Oas2/Isg15/Oasl1/Ifi209/Rsad2/Dhx58/Ifi211/Ifi204/Rtp4/Ifit2/Rigi/Ifitm3/Oas1g/Stat2/Irgm2/Oas1a/Oas3/Isg20/Mlkl/Bst2/Ifi203/Ifih1/Stat1/Gbp7/Ddx60/Ifit3/Igtp/Parp9/Trim30a/Mx2/Nlrp3/Pml/Mndal/Zbp1/Ifit3b/Gbp5/Tnf/Ifi205/Il6/Gbp2b/Trim13/Oas1b/Treml4/Trim12c/Znfx1/Slfn8/Eif2ak2/Ifit1bl1/Gbp4/Trim34a/H2-Q7/Dtx3l/Ifi213/Trim30d/Cxcl9/Ifi206/Trim30c/Ifit1bl2/Il12r…	71	BP
GO:0045089	positive regulation of innate immune response	2.48937e-42	2.91318e-39	Acod1/Clec4e/Irgm1/Lgals9/Irak3/H2-M2/Gbp3/Gbp2/Oasl1/Ifi209/Rsad2/Nfkbia/Dhx58/Ifi211/Ifi204/Rigi/Tnfaip3/Oas1g/Slc15a3/Ikbke/Nod2/Tnip1/Irgm2/Src/Oas1a/Oas3/H2-T23/Nod1/Ifi203/Ifih1/Gbp7/Casp4/Ddx60/Ifi35/Pvr/Igtp/Parp9/Trim30a/Trem3/H2-T22/Nlrp3/Cd300lf/Mndal/H2-Q4/Zbp1/Gbp5/Ripk2/Tnf/Ifi205/Gbp2b/Oas1b/Treml4/Trim12c/Fosl1/Znfx1/H2-T10/Nr1h3/Eif2ak2/Fpr2/Slamf6/H2-Q7/Ifi213/Rasgrp1/Gfi1/Pla2g…	79	BP
GO:0002833	positive regulation of response to biotic stimulus	3.71473e-40	3.47773e-37	Acod1/Clec4e/Irgm1/Lgals9/Irak3/H2-M2/Gbp3/Gbp2/Oasl1/Ifi209/Rsad2/Nfkbia/Dhx58/Ifi211/Ifi204/Rigi/Tnfaip3/Oas1g/Slc15a3/Ikbke/Nod2/Tnip1/Irgm2/Src/Oas1a/Oas3/H2-T23/Nod1/Ifi203/Ifih1/Gbp7/Casp4/Ddx60/Ifi35/Pvr/Igtp/Parp9/Trim30a/Trem3/H2-T22/Nlrp3/Cd300lf/Mndal/H2-Q4/Zbp1/Gbp5/Ripk2/Tnf/Ifi205/Gbp2b/Oas1b/Treml4/Trim12c/Fosl1/Znfx1/H2-T10/Nr1h3/Eif2ak2/Fpr2/Slamf6/H2-Q7/Ifi213/Rasgrp1/Gfi1/Pla2g…	79	BP
GO:0002218	activation of innate immune response	1.84664e-33	1.44069e-30	Acod1/Clec4e/Irgm1/Irak3/Gbp3/Gbp2/Oasl1/Ifi209/Rsad2/Nfkbia/Dhx58/Ifi211/Ifi204/Rigi/Tnfaip3/Oas1g/Slc15a3/Nod2/Tnip1/Irgm2/Src/Oas1a/Oas3/Nod1/Ifi203/Ifih1/Gbp7/Casp4/Ddx60/Ifi35/Igtp/Trim30a/Nlrp3/Cd300lf/Mndal/Zbp1/Gbp5/Ripk2/Tnf/Ifi205/Gbp2b/Oas1b/Treml4/Trim12c/Fosl1/Znfx1/Nr1h3/Eif2ak2/Ifi213/Gfi1/Trim30d/Ifi206/Trim30c/Mefv/Scimp/Oas1h/S100a8/Cd14/Nfkbiz/Clec4n/Tlr2	61	BP
GO:0019221	cytokine-mediated signaling pathway	5.42591e-32	3.62838e-29	Ccl9/Cxcl10/Ccl5/Il1rn/Acsl1/Ccl4/Oasl2/Cxcl2/Irgm1/Oas2/Traf1/Isg15/Irak3/Oasl1/Nfkbia/Ccl3/Ifitm3/Oas1g/Ikbke/Stat2/Irgm2/Src/Oas1a/Oas3/Ccl22/Ifih1/Il15ra/Stat1/Casp4/Parp14/Ccrl2/Il13ra2/Igtp/Parp9/Il2rg/Ptprn/Cd300lf/Stap1/Csf2rb/Osm/Csf3/Pirb/Zbp1/Adar/Cxcl3/Ripk2/Tnf/Il6/Lilrb4b/Lilrb4a/Il1a/Oas1b/Fosl1/Pf4/Mmp8/Pdgfb/Iigp1/Ccl6/Csf2/Gfi1/Cx3cl1/Ppbp/Cxcl9/Il36a/Il36g/Il12rb1/Il33/Txk/Il12…	73	BP
GO:0035456	response to interferon-beta	8.95145e-32	5.23772e-29	Acod1/Irgm1/Ifit1/Gbp3/Gbp2/Xaf1/Ifi209/Ifi211/Ifi204/Ifitm3/Oas1g/Ikbke/Irgm2/Oas1a/Bst2/Ifi203/Stat1/Gbp7/Ifit3/Igtp/Ifi47/Mndal/Ifi205/Gbp2b/Oas1b/Gbp6/Iigp1/Tgtp2/Ifi213/Ifi206/Iigp1c/Oas1h/Ifitm6	33	BP
GO:0042742	defense response to bacterium	2.60979e-31	1.35738e-28	Clec4e/Lcn2/Irgm1/Oas2/Lgals9/Isg15/H2-M2/Gbp3/Gbp2/Hck/Slamf8/Serpine1/Oas1g/Nod2/Irgm2/Oas1a/Oas3/Bcl3/H2-T23/Nod1/Gbp7/Casp4/Clec4d/Fcgr1/Nos2/Igtp/Trem3/H2-T22/Nlrp3/Slamf9/Trem1/Stab1/Rnf213/Slc11a1/H2-Q4/Gbp5/Ripk2/Tnf/Gbp2b/Wfdc17/Oas1b/Gbp9/Znfx1/H2-T10/Gbp6/Fpr2/Gbp4/Npy/Arg2/Iigp1/H2-Q7/Adamts4/Cebpb/Lta/Camp/Il12b/H2-Q6/Acp5/Il23a/Wfdc21/Oas1h/Gbp10/Hp/Nfkbiz/Slpi/Tlr2/Spink5	67	BP
GO:0034341	response to type II interferon	8.82544e-30	4.13119e-27	Acod1/Ccl9/Ccl5/Ccl4/Irgm1/Gbp3/Gbp2/Gch1/Ccl3/Ifitm3/Sp100/Irgm2/Ccl22/Bst2/Rab20/Stat1/Gbp7/Stx11/Parp14/Nos2/Igtp/Parp9/Slc11a1/Gbp5/Tnf/Gbp2b/Gbp9/Gbp6/Gbp4/H2-Q7/Ccl6/Cx3cl1/H2-Eb1/Mefv/Il12rb1/Txk/Il12b/H2-Aa/Gbp10/Tlr2/Ifitm6/Cxcl16	42	BP
GO:0048525	negative regulation of viral process	1.0779e-29	4.58698e-27	Ccl5/Oasl2/Oas2/Isg15/Oasl1/Ifi209/Rsad2/Ifi211/Ifi204/Ifitm3/Oas1g/Sp100/Oas1a/Oas3/Isg20/Bst2/Ifi203/Ifih1/Stat1/Trim30a/Mx2/Mndal/Tnf/Ifi205/Trim13/Oas1b/Trim12c/Znfx1/Eif2ak2/N4bp1/Ifi213/Trim30d/Ifi206/Trim30c/Ch25h/Oas1h/Slpi/Ifitm6	38	BP
GO:0002237	response to molecule of bacterial origin	2.08606e-29	8.13736e-27	Acod1/Cxcl10/Cmpk2/Ptgs2/Cxcl2/Irgm1/Lgals9/Irak3/Gbp3/Gbp2/Nfkbia/Gch1/Pde4b/Serpine1/Tnfaip3/Nod2/Tnip1/Irgm2/Tnfrsf1b/Stat1/Casp4/Nos2/Igtp/Trim30a/Nlrp3/Stap1/Slc11a1/Gbp5/Cxcl3/Ripk2/Tnf/Il6/Gbp2b/Arid5a/Lilrb4a/Il1a/Trim12c/Nr1h3/Pf4/Mmp8/Eif2ak2/Gbp6/Ahr/Cebpb/Gfi1/Cx3cl1/Ppbp/Trim30d/Cxcl9/Il36a/Il36g/Ptger2/Trim30c/Scimp/Il12b/Acp5/Nqo1/Wfdc21/S100a8/Gbp10/Cd14/Nfkbiz/Slpi/Tlr2/Cxcl16	65	BP
GO:0032496	response to lipopolysaccharide	5.11491e-29	1.7987e-26	Acod1/Cxcl10/Cmpk2/Ptgs2/Cxcl2/Irgm1/Lgals9/Irak3/Gbp3/Gbp2/Nfkbia/Gch1/Pde4b/Serpine1/Tnfaip3/Nod2/Tnip1/Irgm2/Tnfrsf1b/Stat1/Casp4/Nos2/Igtp/Trim30a/Nlrp3/Stap1/Slc11a1/Gbp5/Cxcl3/Ripk2/Tnf/Il6/Gbp2b/Arid5a/Lilrb4a/Il1a/Trim12c/Nr1h3/Pf4/Mmp8/Eif2ak2/Gbp6/Cebpb/Gfi1/Cx3cl1/Ppbp/Trim30d/Cxcl9/Il36a/Il36g/Ptger2/Trim30c/Scimp/Il12b/Acp5/Nqo1/Wfdc21/S100a8/Gbp10/Cd14/Nfkbiz/Slpi/Cxcl16	63	BP
GO:0031348	negative regulation of defense response	5.5074e-29	1.7987e-26	Acod1/Socs3/Irgm1/Aoah/Lgals9/Isg15/Irak3/H2-M2/Siglece/Ifi209/Dhx58/Ifi211/Ifi204/Slamf8/Ier3/Tnfaip3/Oas1g/Nod2/Stat2/Irgm2/Oas1a/Oas3/Tnfrsf1b/H2-T23/Ifi203/Parp14/Igtp/H2-T22/Nlrp3/Mndal/H2-Q4/Tap1/Adar/Ifi205/Oas1b/Clec2d/H2-T10/Nr1h3/Pf4/Adora2a/Fpr2/Npy/Arg2/Ahr/H2-Q7/Ifi213/Pla2g5/Ifi206/Mefv/Il33/Siglecg/Il12b/H2-Q6/Acp5/Oas1h/Ccr1/Spink5	57	BP
GO:0002764	immune response-regulating signaling pathway	5.76382e-29	1.7987e-26	Acod1/Clec4e/Irgm1/Irak3/Gbp2/Oasl1/Ifi209/Rsad2/Nfkbia/Dhx58/Pde4b/Ifi211/Ifi204/Rigi/Tnfaip3/Oas1g/Slc15a3/Nod2/Bcl2a1d/Tnip1/Irgm2/Src/Oas1a/Oas3/Lcp2/Nod1/Ifi203/Ifih1/Icosl/Ezr/Casp4/Clec4d/Ddx60/Ifi35/Igtp/Trim30a/Nlrp3/Cd300lf/Stap1/Mndal/H2-Q4/Fpr1/Gbp5/Ripk2/Tnf/Ifi205/Lilrb4b/Lilrb4a/Oas1b/Treml4/Fosl1/Nr1h3/Eif2ak2/Fpr2/H2-Q7/Lck/Ifi213/Cd38/Gfi1/Ifi206/Mefv/Scimp/Txk/Cmklr1/H2-Q6/Oas1…	71	BP
GO:0032102	negative regulation of response to external stimulus	7.46551e-29	2.18413e-26	Acod1/Socs3/Irgm1/Aoah/Lgals9/Isg15/Irak3/H2-M2/Siglece/Ifi209/Dhx58/Ifi211/Ifi204/Slamf8/Ier3/Serpine1/Tnfaip3/Oas1g/Nod2/Stat2/Irgm2/Oas1a/Oas3/Tnfrsf1b/H2-T23/Ifi203/Parp14/Plaur/Igtp/H2-T22/Nlrp3/Sema4a/Stap1/Mndal/H2-Q4/Tap1/Adar/Tnf/Ifi205/Oas1b/Clec2d/H2-T10/Nr1h3/Sema3e/Pf4/Adora2a/Fpr2/Pdgfb/Dusp1/Npy/Arg2/Ahr/H2-Q7/Ifi213/Pla2g5/Gpr18/Ifi206/Mefv/Il33/Siglecg/Il12b/H2-Q6/Acp5/Oas1h/Plat…	69	BP
GO:0002757	immune response-activating signaling pathway	8.57173e-29	2.36025e-26	Acod1/Clec4e/Irgm1/Irak3/Gbp2/Oasl1/Ifi209/Rsad2/Nfkbia/Dhx58/Pde4b/Ifi211/Ifi204/Rigi/Tnfaip3/Oas1g/Slc15a3/Nod2/Bcl2a1d/Tnip1/Irgm2/Src/Oas1a/Oas3/Lcp2/Nod1/Ifi203/Ifih1/Icosl/Ezr/Casp4/Ddx60/Ifi35/Igtp/Trim30a/Nlrp3/Cd300lf/Stap1/Mndal/H2-Q4/Fpr1/Gbp5/Ripk2/Tnf/Ifi205/Lilrb4b/Lilrb4a/Oas1b/Treml4/Fosl1/Nr1h3/Eif2ak2/Fpr2/H2-Q7/Lck/Ifi213/Cd38/Gfi1/Ifi206/Mefv/Scimp/Txk/Cmklr1/H2-Q6/Oas1h/S100a…	70	BP
GO:0045071	negative regulation of viral genome replication	1.25148e-28	3.25455e-26	Ccl5/Oasl2/Oas2/Isg15/Oasl1/Ifi209/Rsad2/Ifi211/Ifi204/Ifitm3/Oas1g/Oas1a/Oas3/Isg20/Bst2/Ifi203/Ifih1/Mx2/Mndal/Tnf/Ifi205/Oas1b/Znfx1/Eif2ak2/N4bp1/Ifi213/Ifi206/Oas1h/Slpi/Ifitm6	30	BP
GO:0002758	innate immune response-activating signaling pathway	5.63228e-28	1.38762e-25	Acod1/Clec4e/Irgm1/Irak3/Gbp2/Oasl1/Ifi209/Rsad2/Nfkbia/Dhx58/Ifi211/Ifi204/Rigi/Tnfaip3/Oas1g/Slc15a3/Nod2/Tnip1/Irgm2/Src/Oas1a/Oas3/Nod1/Ifi203/Ifih1/Casp4/Ddx60/Ifi35/Igtp/Trim30a/Nlrp3/Cd300lf/Mndal/Gbp5/Ripk2/Tnf/Ifi205/Oas1b/Treml4/Fosl1/Nr1h3/Eif2ak2/Ifi213/Gfi1/Ifi206/Mefv/Scimp/Oas1h/S100a8/Cd14/Nfkbiz/Clec4n/Tlr2	53	BP
GO:0002221	pattern recognition receptor signaling pathway	6.12433e-28	1.4334e-25	Acod1/Clec4e/Irgm1/Irak3/Gbp2/Oasl1/Ifi209/Rsad2/Nfkbia/Dhx58/Ifi211/Ifi204/Rigi/Tnfaip3/Oas1g/Slc15a3/Nod2/Tnip1/Irgm2/Src/Oas1a/Oas3/Nod1/Ifi203/Ifih1/Casp4/Ddx60/Ifi35/Igtp/Trim30a/Nlrp3/Cd300lf/Mndal/Gbp5/Ripk2/Tnf/Ifi205/Oas1b/Treml4/Fosl1/Nr1h3/Eif2ak2/Ifi213/Gfi1/Ifi206/Mefv/Scimp/Oas1h/S100a8/Cd14/Nfkbiz/Tlr2	52	BP
GO:0032640	tumor necrosis factor production	5.77309e-27	1.28685e-24	Ccl4/Oas2/Lgals9/Irak3/H2-M2/Ccl3/Rigi/Tnfaip3/Oas1g/Nod2/Oas1a/Oas3/Bcl3/H2-T23/Nod1/Clu/Ifih1/Trim30a/H2-T22/Slamf9/H2-Q4/Ripk2/Il6/Tnfrsf8/Lilrb4b/Arid5a/Lilrb4a/Il1a/Oas1b/H2-T10/Mmp8/Arg2/H2-Q7/Rasgrp1/Ccr5/Cx3cl1/Gpr18/Il33/Il12b/H2-Q6/Acp5/Il23a/Oas1h/Cd14/Cybb/Thbs1/Tlr2	47	BP
GO:0035458	cellular response to interferon-beta	1.05153e-26	2.20154e-24	Acod1/Irgm1/Ifit1/Gbp3/Gbp2/Ifi209/Ifi211/Ifi204/Oas1g/Irgm2/Oas1a/Ifi203/Stat1/Gbp7/Ifit3/Igtp/Ifi47/Mndal/Ifi205/Gbp2b/Oas1b/Gbp6/Iigp1/Tgtp2/Ifi213/Ifi206/Iigp1c/Oas1h	28	BP
GO:0071706	tumor necrosis factor superfamily cytokine production	1.08172e-26	2.20154e-24	Ccl4/Oas2/Lgals9/Irak3/H2-M2/Ccl3/Rigi/Tnfaip3/Oas1g/Nod2/Oas1a/Oas3/Bcl3/H2-T23/Nod1/Clu/Ifih1/Trim30a/H2-T22/Slamf9/H2-Q4/Ripk2/Il6/Tnfrsf8/Lilrb4b/Arid5a/Lilrb4a/Il1a/Oas1b/H2-T10/Mmp8/Arg2/H2-Q7/Rasgrp1/Ccr5/Cx3cl1/Gpr18/Il33/Il12b/H2-Q6/Acp5/Il23a/Oas1h/Cd14/Cybb/Thbs1/Tlr2	47	BP
GO:0032680	regulation of tumor necrosis factor production	1.25903e-26	2.45564e-24	Ccl4/Oas2/Lgals9/Irak3/H2-M2/Ccl3/Rigi/Tnfaip3/Oas1g/Nod2/Oas1a/Oas3/Bcl3/H2-T23/Nod1/Clu/Ifih1/Trim30a/H2-T22/H2-Q4/Ripk2/Il6/Tnfrsf8/Lilrb4b/Arid5a/Lilrb4a/Il1a/Oas1b/H2-T10/Mmp8/Arg2/H2-Q7/Rasgrp1/Ccr5/Cx3cl1/Gpr18/Il33/Il12b/H2-Q6/Acp5/Il23a/Oas1h/Cd14/Cybb/Thbs1/Tlr2	46	BP
GO:0071219	cellular response to molecule of bacterial origin	1.35944e-26	2.54541e-24	Acod1/Cxcl10/Cmpk2/Cxcl2/Irgm1/Irak3/Gbp3/Gbp2/Nfkbia/Gch1/Pde4b/Serpine1/Tnfaip3/Nod2/Tnip1/Irgm2/Tnfrsf1b/Stat1/Nos2/Igtp/Trim30a/Nlrp3/Stap1/Gbp5/Cxcl3/Ripk2/Tnf/Il6/Gbp2b/Arid5a/Lilrb4a/Il1a/Trim12c/Nr1h3/Pf4/Mmp8/Gbp6/Ahr/Cebpb/Gfi1/Cx3cl1/Ppbp/Trim30d/Cxcl9/Il36a/Il36g/Trim30c/Scimp/Il12b/Gbp10/Cd14/Nfkbiz/Tlr2/Cxcl16	54	BP
GO:1903555	regulation of tumor necrosis factor superfamily cytokine production	2.37878e-26	4.28271e-24	Ccl4/Oas2/Lgals9/Irak3/H2-M2/Ccl3/Rigi/Tnfaip3/Oas1g/Nod2/Oas1a/Oas3/Bcl3/H2-T23/Nod1/Clu/Ifih1/Trim30a/H2-T22/H2-Q4/Ripk2/Il6/Tnfrsf8/Lilrb4b/Arid5a/Lilrb4a/Il1a/Oas1b/H2-T10/Mmp8/Arg2/H2-Q7/Rasgrp1/Ccr5/Cx3cl1/Gpr18/Il33/Il12b/H2-Q6/Acp5/Il23a/Oas1h/Cd14/Cybb/Thbs1/Tlr2	46	BP
GO:0071222	cellular response to lipopolysaccharide	1.50743e-25	2.61344e-23	Acod1/Cxcl10/Cmpk2/Cxcl2/Irgm1/Irak3/Gbp3/Gbp2/Nfkbia/Gch1/Pde4b/Serpine1/Tnfaip3/Nod2/Tnip1/Irgm2/Tnfrsf1b/Stat1/Nos2/Igtp/Trim30a/Nlrp3/Stap1/Gbp5/Cxcl3/Ripk2/Tnf/Il6/Gbp2b/Arid5a/Lilrb4a/Il1a/Trim12c/Nr1h3/Pf4/Mmp8/Gbp6/Cebpb/Gfi1/Cx3cl1/Ppbp/Trim30d/Cxcl9/Il36a/Il36g/Trim30c/Scimp/Il12b/Gbp10/Cd14/Nfkbiz/Cxcl16	52	BP
GO:0071216	cellular response to biotic stimulus	1.59821e-25	2.67186e-23	Acod1/Cxcl10/Cmpk2/Cxcl2/Irgm1/Irak3/Gbp3/Gbp2/Nfkbia/Gch1/Pde4b/Serpine1/Tnfaip3/Nod2/Tnip1/Irgm2/Tnfrsf1b/Stat1/Nos2/Igtp/Trim30a/Nlrp3/Stap1/Gbp5/Cxcl3/Ripk2/Tnf/Il6/Gbp2b/Arid5a/Lilrb4a/Il1a/Trim12c/Ddit3/Nr1h3/Pf4/Mmp8/Gbp6/Ahr/Cebpb/Gfi1/Cx3cl1/Ppbp/Trim30d/Cxcl9/Il36a/Il36g/Trim30c/Scimp/Il12b/Gbp10/Cd14/Nfkbiz/Tlr2/Cxcl16	55	BP
GO:0050727	regulation of inflammatory response	3.00097e-25	4.84398e-23	Acod1/Ccl5/Socs3/Ptgs2/Irgm1/Aoah/Lgals9/H2-M2/Siglece/Nfkbia/Ccl3/Slamf8/Ier3/Serpine1/Adora2b/Tnfaip3/Nod2/Tnip1/Irgm2/Tnfrsf1b/H2-T23/Casp4/Fcgr1/Ifi35/Igtp/H2-T22/Nlrp3/Bst1/Stap1/Osm/H2-Q4/Zbp1/Nupr1/Tnf/Il6/H2-T10/Nr1h3/Pf4/Adora2a/Mmp8/Fpr2/Ddt/Npy/Ahr/H2-Q7/Ccr5/Cebpb/Pla2g5/Lta/Mefv/Il33/Siglecg/Il12b/H2-Q6/Acp5/Clcf1/S100a8/Nfkbiz/Tlr2/Ptges	60	BP
GO:0002832	negative regulation of response to biotic stimulus	1.78115e-24	2.77919e-22	Acod1/Irgm1/Lgals9/Isg15/Irak3/H2-M2/Ifi209/Dhx58/Ifi211/Ifi204/Slamf8/Tnfaip3/Oas1g/Stat2/Irgm2/Oas1a/Oas3/H2-T23/Ifi203/Parp14/Igtp/H2-T22/Mndal/H2-Q4/Tap1/Adar/Ifi205/Oas1b/Clec2d/H2-T10/Arg2/Ahr/H2-Q7/Ifi213/Ifi206/H2-Q6/Oas1h/Ccr1/Spink5	39	BP
GO:0032760	positive regulation of tumor necrosis factor production	5.98436e-24	9.03638e-22	Ccl4/Oas2/Lgals9/H2-M2/Ccl3/Rigi/Oas1g/Nod2/Oas1a/Oas3/H2-T23/Nod1/Clu/Ifih1/H2-T22/H2-Q4/Ripk2/Il6/Tnfrsf8/Arid5a/Il1a/Oas1b/H2-T10/Mmp8/H2-Q7/Rasgrp1/Ccr5/Il33/Il12b/H2-Q6/Il23a/Oas1h/Cd14/Cybb/Thbs1/Tlr2	36	BP
GO:1903557	positive regulation of tumor necrosis factor superfamily cytokine production	1.01875e-23	1.49024e-21	Ccl4/Oas2/Lgals9/H2-M2/Ccl3/Rigi/Oas1g/Nod2/Oas1a/Oas3/H2-T23/Nod1/Clu/Ifih1/H2-T22/H2-Q4/Ripk2/Il6/Tnfrsf8/Arid5a/Il1a/Oas1b/H2-T10/Mmp8/H2-Q7/Rasgrp1/Ccr5/Il33/Il12b/H2-Q6/Il23a/Oas1h/Cd14/Cybb/Thbs1/Tlr2	36	BP
GO:0045069	regulation of viral genome replication	1.20787e-23	1.71334e-21	Ccl5/Oasl2/Oas2/Isg15/Oasl1/Ifi209/Rsad2/Ifi211/Ifi204/Ifitm3/Oas1g/Oas1a/Oas3/Isg20/Bst2/Ifi203/Ifih1/Mx2/Mndal/Adar/Tnf/Ifi205/Oas1b/Znfx1/Eif2ak2/N4bp1/Ifi213/Ifi206/Oas1h/Slpi/Ifitm6	31	BP
GO:0002753	cytoplasmic pattern recognition receptor signaling pathway	3.61069e-23	4.97107e-21	Irgm1/Gbp2/Oasl1/Ifi209/Rsad2/Nfkbia/Dhx58/Ifi211/Ifi204/Rigi/Tnfaip3/Oas1g/Slc15a3/Nod2/Irgm2/Src/Oas1a/Oas3/Nod1/Ifi203/Ifih1/Casp4/Ddx60/Igtp/Trim30a/Nlrp3/Mndal/Gbp5/Ripk2/Tnf/Ifi205/Oas1b/Treml4/Eif2ak2/Ifi213/Ifi206/Mefv/Scimp/Oas1h	39	BP
GO:0050792	regulation of viral process	4.90933e-23	6.44706e-21	Ccl5/Oasl2/Oas2/Isg15/Oasl1/Ifi209/Rsad2/Ifi211/Ifi204/Ifitm3/Oas1g/Sp100/Oas1a/Oas3/Isg20/Bst2/Ifi203/Ifih1/Stat1/Trim30a/Mx2/Mndal/Adar/Tnf/Ifi205/Trim13/Oas1b/Trim12c/Znfx1/Eif2ak2/N4bp1/Trim34a/Ifi213/Trim30d/Ifi206/Trim30c/Ch25h/Oas1h/Slpi/Ifitm6	40	BP
GO:1903900	regulation of viral life cycle	4.95822e-23	6.44706e-21	Ccl5/Oasl2/Oas2/Isg15/Oasl1/Ifi209/Rsad2/Ifi211/Ifi204/Ifitm3/Oas1g/Oas1a/Oas3/Isg20/Bst2/Ifi203/Ifih1/Trim30a/Mx2/Mndal/Adar/Tnf/Ifi205/Oas1b/Trim12c/Znfx1/Eif2ak2/N4bp1/Trim34a/Ifi213/Trim30d/Ifi206/Trim30c/Ch25h/Oas1h/Slpi/Ifitm6	37	BP
GO:0050777	negative regulation of immune response	1.24084e-22	1.56983e-20	Acod1/Lgals9/Isg15/Irak3/H2-M2/Ifi209/Dhx58/Ifi211/Ifi204/Slamf8/Tnfaip3/Oas1g/Nod2/Stat2/Oas1a/Oas3/H2-T23/Ifi203/Parp14/H2-T22/Mndal/H2-Q4/Tap1/Adar/Ifi205/Lilrb4b/Lilrb4a/Oas1b/Clec2d/H2-T10/Pf4/Npy/Arg2/Ahr/H2-Q7/Ifi213/Fcrlb/Ifi206/Il33/Il12b/H2-Q6/Oas1h/Ccr1/Spink5	44	BP
GO:0071346	cellular response to type II interferon	5.85821e-22	7.21639e-20	Acod1/Ccl9/Ccl5/Ccl4/Irgm1/Gbp3/Gbp2/Ccl3/Irgm2/Ccl22/Rab20/Stat1/Gbp7/Stx11/Parp14/Nos2/Igtp/Parp9/Gbp5/Tnf/Gbp2b/Gbp9/Gbp6/Gbp4/H2-Q7/Ccl6/Cx3cl1/Il12rb1/Txk/Il12b/Gbp10/Tlr2	32	BP
GO:0045824	negative regulation of innate immune response	2.63013e-21	3.15682e-19	Acod1/Lgals9/Isg15/Irak3/H2-M2/Ifi209/Dhx58/Ifi211/Ifi204/Slamf8/Tnfaip3/Oas1g/Stat2/Oas1a/Oas3/H2-T23/Ifi203/Parp14/H2-T22/Mndal/H2-Q4/Tap1/Adar/Ifi205/Oas1b/Clec2d/H2-T10/H2-Q7/Ifi213/Ifi206/H2-Q6/Oas1h/Ccr1	33	BP
GO:0050729	positive regulation of inflammatory response	1.207e-19	1.41249e-17	Ccl5/Ptgs2/H2-M2/Nfkbia/Ccl3/Serpine1/Adora2b/Tnip1/H2-T23/Casp4/Fcgr1/Ifi35/H2-T22/Nlrp3/Stap1/Osm/H2-Q4/Zbp1/Nupr1/Tnf/Il6/H2-T10/Mmp8/Ddt/H2-Q7/Ccr5/Cebpb/Lta/Mefv/Il33/H2-Q6/S100a8/Nfkbiz/Tlr2	34	BP
GO:0019079	viral genome replication	1.52911e-19	1.7458e-17	Ccl5/Oasl2/Oas2/Isg15/Oasl1/Ifi209/Rsad2/Ifi211/Ifi204/Ifitm3/Oas1g/Oas1a/Oas3/Isg20/Bst2/Ifi203/Ifih1/Mx2/Mndal/Adar/Tnf/Ifi205/Oas1b/Znfx1/Eif2ak2/N4bp1/Ifi213/Ifi206/Oas1h/Slpi/Ifitm6	31	BP
GO:0062207	regulation of pattern recognition receptor signaling pathway	4.94964e-19	5.51649e-17	Acod1/Irgm1/Irak3/Gbp2/Oasl1/Ifi209/Rsad2/Dhx58/Ifi211/Ifi204/Tnfaip3/Slc15a3/Nod2/Irgm2/Src/Ifi203/Casp4/Ddx60/Ifi35/Igtp/Trim30a/Cd300lf/Mndal/Gbp5/Ifi205/Treml4/Nr1h3/Eif2ak2/Ifi213/Gfi1/Ifi206/Mefv/S100a8/Cd14	34	BP
GO:0032611	interleukin-1 beta production	1.47401e-18	1.60461e-16	Ifi209/Ifi211/Ifi204/Ccl3/Tnfaip3/Nod2/Nod1/Ifi203/Casp4/Nlrp3/Slamf9/Pml/Mndal/Gbp5/Ripk2/Tnf/Ifi205/Il6/Lilrb4b/Lilrb4a/Arg2/Ifi213/Ccr5/Ifi206/Mefv/Serpinb1b/Acp5/Tlr2	28	BP
GO:0032612	interleukin-1 production	1.60357e-18	1.70598e-16	Lgals9/Ifi209/Ifi211/Ifi204/Ccl3/Tnfaip3/Nod2/Nod1/Ifi203/Casp4/Nlrp3/Slamf9/Pml/Mndal/Gbp5/Ripk2/Tnf/Ifi205/Il6/Lilrb4b/Lilrb4a/Arg2/Ifi213/Ccr5/Cx3cl1/Ifi206/Mefv/Serpinb1b/Acp5/Tlr2	30	BP
GO:0002460	adaptive immune response based on somatic recombination of immune receptors built from immunoglobulin superfamily domains	2.40777e-18	2.50461e-16	H2-M2/Slfn2/Nfkb2/Rsad2/Fas/Tnfaip3/Nod2/Bcl3/Tnfrsf1b/H2-T23/H2-T24/Icosl/Fcgr1/Stx11/Il13ra2/Pvr/H2-T22/Nlrp3/Sema4a/Csf2rb/Slc11a1/Pirb/H2-Q4/Relb/Ripk2/Tnf/Il6/Lilrb4b/Arid5a/Lilrb4a/Treml4/H2-T10/Pf4/Jag1/Slamf6/Ahr/H2-Q7/Trpm4/Il18bp/Lta/C1s1/Il12rb1/Il33/Pou2f2/Batf/Il27/Il12b/H2-Q6/Clcf1/Il23a/Nfkbiz/Clec4n	52	BP
GO:0032651	regulation of interleukin-1 beta production	3.60241e-18	3.66584e-16	Ifi209/Ifi211/Ifi204/Ccl3/Tnfaip3/Nod2/Nod1/Ifi203/Casp4/Nlrp3/Pml/Mndal/Gbp5/Ripk2/Tnf/Ifi205/Il6/Lilrb4b/Lilrb4a/Arg2/Ifi213/Ccr5/Ifi206/Mefv/Serpinb1b/Acp5/Tlr2	27	BP
GO:0032652	regulation of interleukin-1 production	4.14975e-18	4.13298e-16	Lgals9/Ifi209/Ifi211/Ifi204/Ccl3/Tnfaip3/Nod2/Nod1/Ifi203/Casp4/Nlrp3/Pml/Mndal/Gbp5/Ripk2/Tnf/Ifi205/Il6/Lilrb4b/Lilrb4a/Arg2/Ifi213/Ccr5/Cx3cl1/Ifi206/Mefv/Serpinb1b/Acp5/Tlr2	29	BP
GO:0001818	negative regulation of cytokine production	4.5517e-18	4.4035e-16	Acod1/Irgm1/Lgals9/Irak3/Xaf1/Dhx58/Tnfaip3/Oas1g/Nod2/Irgm2/Oas1a/Oas3/Bcl3/Bst2/Ezr/Igtp/Trim30a/Nlrp3/Slc11a1/Pml/Met/Relb/Tnf/Il6/Lilrb4b/Lilrb4a/Oas1b/Srgn/Ddit3/N4bp1/Gbp4/Arg2/Cx3cl1/Gpr18/Mefv/Il33/Cmklr1/Il12b/Serpinb1b/Acp5/Il23a/Oas1h/Thbs1/Tlr2	44	BP
GO:0002697	regulation of immune effector process	4.60952e-18	4.4035e-16	Lgals9/Irak3/H2-M2/Rsad2/Dhx58/Slamf8/Adora2b/Rigi/Tnfaip3/Nod2/Tnfrsf1b/Bst2/H2-T23/Nod1/H2-T24/Casp4/Fcgr1/Ddx60/Il13ra2/Pvr/H2-T22/Nlrp3/Stap1/Cfp/H2-Q4/Tap1/Ripk2/Tnf/Il6/Lilrb4b/Arid5a/Lilrb4a/Clec2d/H2-T10/Pf4/Slamf6/Ahr/H2-Q7/Rasgrp1/Trpm4/Pla2g5/Lta/Scimp/Il33/Siglecg/Il27/Il12b/H2-Q6/Acp5/Clcf1/Il23a/Nfkbiz/Tlr2/Spink5	54	BP
GO:0060326	cell chemotaxis	8.11441e-18	7.59671e-16	Ccl9/Cxcl10/Ccl5/Ccl4/Cxcl2/Pde4b/Ccl3/Slamf8/Serpine1/Mmp9/Nod2/Ccl22/Ccrl2/Trem3/Bst1/Slamf9/Stap1/Trem1/Lox/Met/Cxcl3/Pf4/Fpr2/Pdgfb/Dusp1/Nox1/Vcam1/Tpbg/Ccl6/Ccr5/Trpm4/Ccr4/Cx3cl1/Ppbp/Gpr18/Cxcl9/Cmklr1/Ch25h/Il23a/Kdr/Mmp2/S100a8/Thbs1/Ccr1/Cxcl16	45	BP
GO:0001562	response to protozoan	1.24222e-17	1.14016e-15	Gbp3/Gbp2/Ier3/Irgm2/Bcl3/Gbp7/Igtp/Slc11a1/Il6/Gbp2b/Gbp9/Pf4/Gbp6/Gbp4/Iigp1/Tgtp2/Batf/Il12b/Gbp10	19	BP
GO:0042832	defense response to protozoan	4.01084e-17	3.61052e-15	Gbp3/Gbp2/Irgm2/Bcl3/Gbp7/Igtp/Slc11a1/Il6/Gbp2b/Gbp9/Pf4/Gbp6/Gbp4/Iigp1/Tgtp2/Batf/Il12b/Gbp10	18	BP
GO:0002367	cytokine production involved in immune response	1.03576e-16	9.14788e-15	Irak3/H2-M2/Rsad2/Rigi/Nod2/Tnfrsf1b/Bst2/H2-T23/Nod1/Casp4/Trem3/H2-T22/Nlrp3/Slamf9/Trem1/Slc11a1/H2-Q4/Ripk2/Tnf/Il6/Lilrb4b/Arid5a/Lilrb4a/H2-T10/H2-Q7/Rasgrp1/Trpm4/Scimp/Il12b/H2-Q6/Acp5/Tlr2	32	BP
GO:0030595	leukocyte chemotaxis	5.9108e-16	5.12379e-14	Ccl9/Cxcl10/Ccl5/Ccl4/Cxcl2/Pde4b/Ccl3/Slamf8/Serpine1/Mmp9/Nod2/Ccl22/Trem3/Bst1/Slamf9/Stap1/Trem1/Cxcl3/Pf4/Fpr2/Pdgfb/Dusp1/Ccl6/Trpm4/Cx3cl1/Ppbp/Gpr18/Cxcl9/Cmklr1/Ch25h/Il23a/Mmp2/S100a8/Thbs1/Ccr1/Cxcl16	36	BP
GO:0030522	intracellular receptor signaling pathway	7.0635e-16	5.95822e-14	Irgm1/Gbp2/Oasl1/Ifi209/Rsad2/Nfkbia/Dhx58/Ifi211/Ifi204/Rigi/Tnfaip3/Oas1g/Slc15a3/Nod2/Irgm2/Src/Oas1a/Oas3/Nod1/Ifi203/Ifih1/Pim1/Casp4/Ddx60/Hmga1/Igtp/Trim30a/Nlrp3/Pml/Mndal/Gbp5/Ripk2/Tnf/Ifi205/Oas1b/Treml4/Eif2ak2/Ifi213/Ifi206/Mefv/Scimp/Cyp26a1/Foxh1/Oas1h	44	BP
GO:0019058	viral life cycle	7.12797e-16	5.95822e-14	Ccl5/Oasl2/Oas2/Isg15/Oasl1/Ifi209/Rsad2/Ifi211/Ifi204/Ifitm3/Oas1g/Oas1a/Oas3/Isg20/Bst2/Ifi203/Ifih1/Trim30a/Mx2/Mndal/Adar/Tnf/Ifi205/Oas1b/Trim12c/Znfx1/Eif2ak2/N4bp1/Trim34a/Ifi213/Trim30d/Ifi206/Trim30c/Ch25h/Oas1h/Slpi/Ifitm6	37	BP
GO:0070661	leukocyte proliferation	7.73525e-16	6.3524e-14	Ccl5/Irgm1/Lgals9/H2-M2/Slfn2/Itgal/Tnfrsf1b/H2-T23/Clu/Icosl/H2-T22/Bst1/Csf2rb/Slc11a1/H2-Q4/Ripk2/Il6/Lilrb4b/Lilrb4a/Il1a/H2-T10/Cfb/Slamf6/Arg2/Ahr/Tnfrsf9/Vcam1/H2-Q7/Csf2/Rasgrp1/Slfn1/Cebpb/Cd38/Cx3cl1/Gja1/Pla2g5/Sh2d2a/Il12rb1/Il33/Zbtb32/Siglecg/Il27/Il12b/H2-Q6/Clcf1/Il23a/H2-Aa/Nfkbiz	48	BP
GO:0006935	chemotaxis	1.47962e-15	1.19416e-13	Ccl9/Cxcl10/Ccl5/Ccl4/Cxcl2/Lgals9/Pde4b/Ccl3/Slamf8/Serpine1/Mmp9/Nod2/Ccl22/Agrn/Ccrl2/Trem3/Sema4a/Bst1/Slamf9/Stap1/Trem1/Lox/Met/Fpr1/Cxcl3/Sema3e/Pf4/Fpr2/Pdgfb/Dusp1/Nox1/Vcam1/Tpbg/Ccl6/Ccr5/Trpm4/Ccr4/Cx3cl1/Ppbp/Gpr18/Cxcl9/Cmklr1/Ch25h/Il23a/Kdr/Mmp2/S100a8/Thbs1/Ccr1/Cxcl16	50	BP
GO:0042330	taxis	1.76339e-15	1.39906e-13	Ccl9/Cxcl10/Ccl5/Ccl4/Cxcl2/Lgals9/Pde4b/Ccl3/Slamf8/Serpine1/Mmp9/Nod2/Ccl22/Agrn/Ccrl2/Trem3/Sema4a/Bst1/Slamf9/Stap1/Trem1/Lox/Met/Fpr1/Cxcl3/Sema3e/Pf4/Fpr2/Pdgfb/Dusp1/Nox1/Vcam1/Tpbg/Ccl6/Ccr5/Trpm4/Ccr4/Cx3cl1/Ppbp/Gpr18/Cxcl9/Cmklr1/Ch25h/Il23a/Kdr/Mmp2/S100a8/Thbs1/Ccr1/Cxcl16	50	BP
GO:0050900	leukocyte migration	2.04229e-15	1.59333e-13	Ccl9/Cxcl10/Ccl5/Ccl4/Cxcl2/Lgals9/Itgal/Pde4b/Ccl3/Slamf8/Serpine1/Mmp9/Nod2/Ccl22/Mcoln2/Trem3/Bst1/Slamf9/Stap1/Trem1/Cxcl3/Tnf/Il1a/Pf4/Itgb7/Fpr2/Pdgfb/Dusp1/Vcam1/Ccl6/Mmp14/Trpm4/Cx3cl1/Ppbp/Gpr18/Cxcl9/Il33/Cmklr1/Ch25h/Il23a/Mmp2/S100a8/Thbs1/Tlr2/Ccr1/Cxcl16	46	BP
GO:0039531	regulation of cytoplasmic pattern recognition receptor signaling pathway	4.42329e-15	3.39433e-13	Irgm1/Gbp2/Oasl1/Ifi209/Rsad2/Dhx58/Ifi211/Ifi204/Tnfaip3/Slc15a3/Irgm2/Src/Ifi203/Casp4/Ddx60/Igtp/Trim30a/Mndal/Gbp5/Ifi205/Treml4/Eif2ak2/Ifi213/Ifi206/Mefv	25	BP
GO:0032731	positive regulation of interleukin-1 beta production	5.39172e-15	4.07075e-13	Ifi209/Ifi211/Ifi204/Ccl3/Nod2/Nod1/Ifi203/Casp4/Nlrp3/Mndal/Gbp5/Ripk2/Tnf/Ifi205/Il6/Ifi213/Ccr5/Ifi206/Mefv/Tlr2	20	BP
GO:0002822	regulation of adaptive immune response based on somatic recombination of immune receptors built from immunoglobulin superfamily domains	6.76709e-15	5.02805e-13	H2-M2/Rsad2/Tnfaip3/Nod2/Tnfrsf1b/H2-T23/H2-T24/Fcgr1/Pvr/H2-T22/Nlrp3/Slc11a1/H2-Q4/Ripk2/Tnf/Il6/Lilrb4b/Arid5a/Lilrb4a/H2-T10/Pf4/Ahr/H2-Q7/Trpm4/Lta/Il12rb1/Il33/Il27/Il12b/H2-Q6/Clcf1/Il23a/Nfkbiz/Clec4n	34	BP
GO:0016032	viral process	7.14484e-15	5.22578e-13	Ccl5/Oasl2/Oas2/Isg15/Oasl1/Ifi209/Rsad2/Ifi211/Ifi204/Ifitm3/Oas1g/Sp100/Oas1a/Oas3/Isg20/Bst2/Ifi203/Ifih1/Stat1/Trim30a/Mx2/Mndal/Adar/Tnf/Ifi205/Trim13/Oas1b/Trim12c/Znfx1/Eif2ak2/N4bp1/Trim34a/Ifi213/Trim30d/Ifi206/Trim30c/Hpn/Ch25h/Oas1h/Slpi/Ifitm6	41	BP
GO:0032732	positive regulation of interleukin-1 production	1.02034e-14	7.34799e-13	Lgals9/Ifi209/Ifi211/Ifi204/Ccl3/Nod2/Nod1/Ifi203/Casp4/Nlrp3/Mndal/Gbp5/Ripk2/Tnf/Ifi205/Il6/Ifi213/Ccr5/Ifi206/Mefv/Tlr2	21	BP
GO:0097529	myeloid leukocyte migration	1.68873e-14	1.19772e-12	Ccl9/Cxcl10/Ccl5/Ccl4/Cxcl2/Pde4b/Ccl3/Slamf8/Serpine1/Mmp9/Nod2/Ccl22/Mcoln2/Trem3/Bst1/Stap1/Trem1/Cxcl3/Il1a/Pf4/Fpr2/Pdgfb/Dusp1/Ccl6/Mmp14/Cx3cl1/Ppbp/Cxcl9/Cmklr1/Il23a/Mmp2/S100a8/Thbs1/Tlr2/Ccr1	35	BP
GO:0032649	regulation of type II interferon production	1.80756e-14	1.26286e-12	Irgm1/Lgals9/Isg15/Pde4b/Nod2/Bcl3/Slc11a1/H2-Q4/Ripk2/Tnf/Lilrb4b/Arid5a/Lilrb4a/Ddit3/Slamf6/H2-Q7/Rasgrp1/Lta/Il12rb1/Il33/Txk/Il27/Il12b/H2-Q6/Il23a/Cd14	26	BP
GO:0141084	inflammasome-mediated signaling pathway	2.32954e-14	1.60361e-12	Irgm1/Gbp2/Ifi209/Ifi211/Ifi204/Irgm2/Ifi203/Casp4/Igtp/Trim30a/Nlrp3/Mndal/Gbp5/Ifi205/Eif2ak2/Ifi213/Ifi206/Mefv	18	BP
GO:0032609	type II interferon production	2.77835e-14	1.88485e-12	Irgm1/Lgals9/Isg15/Pde4b/Nod2/Bcl3/Slc11a1/H2-Q4/Ripk2/Tnf/Lilrb4b/Arid5a/Lilrb4a/Ddit3/Slamf6/H2-Q7/Rasgrp1/Lta/Il12rb1/Il33/Txk/Il27/Il12b/H2-Q6/Il23a/Cd14/Nfkbiz	27	BP
GO:0046651	lymphocyte proliferation	2.99306e-14	2.0015e-12	Ccl5/Irgm1/Lgals9/H2-M2/Slfn2/Itgal/Tnfrsf1b/H2-T23/Icosl/H2-T22/Bst1/Slc11a1/H2-Q4/Ripk2/Il6/Lilrb4b/Lilrb4a/Il1a/H2-T10/Cfb/Slamf6/Arg2/Ahr/Tnfrsf9/Vcam1/H2-Q7/Rasgrp1/Slfn1/Cebpb/Cd38/Gja1/Pla2g5/Sh2d2a/Il12rb1/Zbtb32/Siglecg/Il27/Il12b/H2-Q6/Clcf1/Il23a/H2-Aa/Nfkbiz	43	BP
GO:0002449	lymphocyte mediated immunity	3.05388e-14	2.01341e-12	Lgals9/H2-M2/Slfn2/Rsad2/Fas/Nod2/Bcl3/Tnfrsf1b/H2-T23/H2-T24/Icosl/Fcgr1/Stx11/Il13ra2/Pvr/H2-T22/Nlrp3/Csf2rb/Slc11a1/Pirb/H2-Q4/Tap1/Tnf/Il6/Lilrb4b/Arid5a/Lilrb4a/Treml4/Clec2d/H2-T10/Jag1/Slamf6/Ahr/H2-Q7/Rasgrp1/Trpm4/Lta/C1s1/Pou2f2/Batf/Il12b/H2-Q6/Clcf1/Il23a/Nfkbiz	45	BP
GO:0140888	interferon-mediated signaling pathway	3.82403e-14	2.48615e-12	Irgm1/Oas2/Isg15/Ifitm3/Oas1g/Ikbke/Stat2/Irgm2/Oas1a/Oas3/Ifih1/Stat1/Parp14/Igtp/Parp9/Zbp1/Adar/Oas1b/Txk/Oas1h/Ifitm6	21	BP
GO:0032602	chemokine production	4.0744e-14	2.61264e-12	Ccl5/Lgals9/Adora2b/Oas1g/Nod2/Oas1a/Oas3/Mcoln2/Trem3/Slamf9/Trem1/Ripk2/Tnf/Il6/Lilrb4b/Lilrb4a/Oas1b/P2ry2/Eif2ak2/Arg2/Mefv/Il33/Oas1h/Nfkbiz/Tlr2	25	BP
GO:0141085	regulation of inflammasome-mediated signaling pathway	4.43873e-14	2.8078e-12	Irgm1/Gbp2/Ifi209/Ifi211/Ifi204/Irgm2/Ifi203/Casp4/Igtp/Trim30a/Mndal/Gbp5/Ifi205/Eif2ak2/Ifi213/Ifi206/Mefv	17	BP
GO:0002819	regulation of adaptive immune response	5.21453e-14	3.24814e-12	H2-M2/Rsad2/Tnfaip3/Nod2/Tnfrsf1b/H2-T23/H2-T24/Fcgr1/Pvr/H2-T22/Nlrp3/Slc11a1/H2-Q4/Ripk2/Tnf/Il6/Lilrb4b/Arid5a/Lilrb4a/H2-T10/Pf4/Ahr/H2-Q7/Trpm4/Lta/Il12rb1/Il33/Il27/Il12b/H2-Q6/Clcf1/Il23a/Nfkbiz/Clec4n	34	BP
GO:0060759	regulation of response to cytokine stimulus	5.27363e-14	3.24814e-12	Il1rn/Irgm1/Isg15/Irak3/Rigi/Oas1g/Ikbke/Stat2/Irgm2/Oas1a/Oas3/Ifih1/Casp4/Parp14/Igtp/Parp9/Cd300lf/Stap1/Zbp1/Adar/Ripk2/Il6/Oas1b/Mmp8/Gfi1/Txk/Oas1h/Tlr2	28	BP
GO:0005126	cytokine receptor binding	4.1624e-15	3.29246e-12	Ccl9/Cxcl10/Ccl5/Il1rn/Ccl4/Cxcl2/Traf1/Ccl3/Ccl22/Stat1/Ccrl2/Cd300lf/Stap1/Osm/Csf3/Cxcl3/Cflar/Tnf/Smurf1/Il6/Pf4/Ddt/Ccl6/Csf2/Cx3cl1/Gdnf/Ppbp/Lta/Cxcl9/Il36a/Lif/Socs2/Tnfsf15/Il12rb1/Il33/Tnfsf10/Il27/Il12b/Clcf1/Il23a/Cxcl16	41	MF
GO:0032943	mononuclear cell proliferation	5.71936e-14	3.47692e-12	Ccl5/Irgm1/Lgals9/H2-M2/Slfn2/Itgal/Tnfrsf1b/H2-T23/Icosl/H2-T22/Bst1/Slc11a1/H2-Q4/Ripk2/Il6/Lilrb4b/Lilrb4a/Il1a/H2-T10/Cfb/Slamf6/Arg2/Ahr/Tnfrsf9/Vcam1/H2-Q7/Rasgrp1/Slfn1/Cebpb/Cd38/Gja1/Pla2g5/Sh2d2a/Il12rb1/Zbtb32/Siglecg/Il27/Il12b/H2-Q6/Clcf1/Il23a/H2-Aa/Nfkbiz	43	BP
GO:0042098	T cell proliferation	1.00333e-13	6.02127e-12	Ccl5/Irgm1/Lgals9/H2-M2/Slfn2/Itgal/Tnfrsf1b/H2-T23/Icosl/H2-T22/Slc11a1/H2-Q4/Ripk2/Il6/Lilrb4b/Lilrb4a/Il1a/H2-T10/Arg2/Tnfrsf9/Vcam1/H2-Q7/Rasgrp1/Slfn1/Cebpb/Gja1/Pla2g5/Sh2d2a/Il12rb1/Zbtb32/Il27/Il12b/H2-Q6/Il23a/H2-Aa	35	BP
GO:0046631	alpha-beta T cell activation	1.11991e-13	6.63581e-12	Irgm1/Lgals9/H2-M2/Rsad2/Bcl3/H2-T23/Igtp/Il2rg/H2-T22/Nlrp3/Sema4a/H2-Q4/Relb/Ripk2/Il6/Lilrb4b/Lilrb4a/H2-T10/Pf4/Adora2a/Slamf6/Arg2/H2-Q7/Cebpb/Gpr18/Txk/Batf/Il27/Il12b/H2-Q6/Il23a/Nfkbiz	32	BP
GO:0002456	T cell mediated immunity	1.45947e-13	8.5397e-12	H2-M2/Slfn2/Rsad2/Nod2/Tnfrsf1b/H2-T23/H2-T24/Stx11/Pvr/H2-T22/Nlrp3/Slc11a1/H2-Q4/Il6/Lilrb4b/Arid5a/Lilrb4a/Treml4/H2-T10/Jag1/Ahr/H2-Q7/Trpm4/Il12b/H2-Q6/Il23a/Nfkbiz	27	BP
GO:0141086	negative regulation of inflammasome-mediated signaling pathway	1.5207e-13	8.78817e-12	Irgm1/Ifi209/Ifi211/Ifi204/Irgm2/Ifi203/Igtp/Trim30a/Mndal/Ifi205/Ifi213/Ifi206/Mefv	13	BP
GO:0001906	cell killing	1.57759e-13	9.00573e-12	Cxcl10/Lgals9/H2-M2/Gbp3/Gbp2/Irgm2/Ccl22/H2-T23/Gbp7/H2-T24/Fcgr1/Stx11/Nos2/Pvr/Igtp/Trem3/H2-T22/Stap1/Trem1/H2-Q4/Tap1/Gbp5/Gbp2b/Clec2d/H2-T10/Slamf6/H2-Q7/Rasgrp1/Ccr5/Ppbp/Cxcl9/Camp/Il12b/H2-Q6/Il23a	35	BP
GO:0002703	regulation of leukocyte mediated immunity	1.90705e-13	1.07553e-11	Lgals9/H2-M2/Rsad2/Adora2b/Rigi/Nod2/Tnfrsf1b/Bst2/H2-T23/H2-T24/Fcgr1/Il13ra2/Pvr/H2-T22/Nlrp3/Stap1/H2-Q4/Tap1/Tnf/Il6/Lilrb4b/Arid5a/Lilrb4a/Clec2d/H2-T10/Slamf6/Ahr/H2-Q7/Rasgrp1/Trpm4/Lta/Scimp/Il12b/H2-Q6/Clcf1/Il23a/Tlr2	37	BP
GO:0050867	positive regulation of cell activation	2.82365e-13	1.57351e-11	Ccl5/Irgm1/Lgals9/H2-M2/Itgal/Nod2/H2-T23/Il15ra/Icosl/Clec4d/Il2rg/H2-T22/Nlrp3/Bst1/Stap1/H2-Q4/Ripk2/Tnf/Il6/Lilrb4b/Lilrb4a/Il1a/H2-T10/Pdpn/Acta2/Mmp8/Pdgfb/Vcam1/H2-Q7/Lck/Rasgrp1/Mmp14/Cd38/H2-Eb1/Il12rb1/Il33/Il12b/Sirpb1a/H2-Q6/Clcf1/Il23a/H2-Aa/Nfkbiz/Thbs1	44	BP
GO:0002699	positive regulation of immune effector process	3.18526e-13	1.75414e-11	H2-M2/Rsad2/Dhx58/Adora2b/Rigi/Nod2/H2-T23/Nod1/H2-T24/Casp4/Fcgr1/Ddx60/Pvr/H2-T22/Nlrp3/Stap1/Cfp/H2-Q4/Ripk2/Tnf/Il6/Arid5a/Lilrb4a/H2-T10/Slamf6/H2-Q7/Rasgrp1/Pla2g5/Lta/Scimp/Il33/Il12b/H2-Q6/Clcf1/Il23a/Nfkbiz/Tlr2	37	BP
GO:0070663	regulation of leukocyte proliferation	3.52459e-13	1.91844e-11	Ccl5/Irgm1/Lgals9/H2-M2/Itgal/Tnfrsf1b/H2-T23/Icosl/H2-T22/Bst1/Csf2rb/H2-Q4/Ripk2/Il6/Lilrb4b/Lilrb4a/Il1a/H2-T10/Arg2/Ahr/Tnfrsf9/Vcam1/H2-Q7/Csf2/Slfn1/Cebpb/Cd38/Pla2g5/Il12rb1/Il33/Siglecg/Il27/Il12b/H2-Q6/Clcf1/Il23a/H2-Aa	37	BP
GO:0002718	regulation of cytokine production involved in immune response	4.03718e-13	2.17219e-11	Irak3/H2-M2/Rsad2/Rigi/Nod2/Tnfrsf1b/Bst2/H2-T23/Nod1/Casp4/H2-T22/Nlrp3/H2-Q4/Ripk2/Tnf/Il6/Lilrb4b/Arid5a/Lilrb4a/H2-T10/H2-Q7/Trpm4/Scimp/H2-Q6/Acp5/Tlr2	26	BP
GO:0140971	regulation of AIM2 inflammasome complex assembly	4.10568e-13	2.18394e-11	Gbp2/Ifi209/Ifi211/Ifi204/Ifi203/Mndal/Gbp5/Ifi205/Ifi213/Ifi206	10	BP
GO:0002700	regulation of production of molecular mediator of immune response	4.36155e-13	2.29398e-11	Irak3/H2-M2/Rsad2/Rigi/Tnfaip3/Nod2/Tnfrsf1b/Bst2/H2-T23/Nod1/Casp4/Il13ra2/H2-T22/Nlrp3/H2-Q4/Ripk2/Tnf/Il6/Lilrb4b/Arid5a/Lilrb4a/H2-T10/H2-Q7/Trpm4/Scimp/Il33/Siglecg/H2-Q6/Acp5/Clcf1/Tlr2/Spink5	32	BP
GO:0005125	cytokine activity	1.44294e-13	5.70683e-11	Ccl9/Cxcl10/Ccl5/Il1rn/Ccl4/Cxcl2/Ccl3/Ccl22/Osm/Csf3/Cxcl3/Tnf/Il6/Il1a/Pf4/Gdf15/Ccl6/Csf2/Cx3cl1/Ppbp/Lta/Cxcl9/Il36a/Il36g/Lif/Tnfsf15/Il33/Tnfsf10/Il27/Il12b/Clcf1/Il23a/Cxcl16	33	MF
GO:1990266	neutrophil migration	1.15183e-12	5.99082e-11	Ccl9/Cxcl10/Ccl5/Ccl4/Cxcl2/Pde4b/Ccl3/Slamf8/Nod2/Ccl22/Mcoln2/Trem3/Bst1/Trem1/Cxcl3/Il1a/Pf4/Ccl6/Cx3cl1/Ppbp/Cxcl9/Il23a/S100a8/Tlr2	24	BP
GO:0002440	production of molecular mediator of immune response	1.25404e-12	6.45075e-11	Irak3/H2-M2/Rsad2/Rigi/Fas/Tnfaip3/Nod2/Tnfrsf1b/Bst2/H2-T23/Nod1/Icosl/Casp4/Il13ra2/Trem3/H2-T22/Nlrp3/Slamf9/Trem1/Slc11a1/H2-Q4/Ripk2/Tnf/Il6/Lilrb4b/Arid5a/Lilrb4a/H2-T10/H2-Q7/Rasgrp1/Trpm4/Scimp/Il33/Pou2f2/Batf/Siglecg/Il12b/H2-Q6/Acp5/Clcf1/Nfkbiz/Tlr2/Spink5	43	BP
GO:0007249	canonical NF-kappaB signal transduction	1.75739e-12	8.94167e-11	Irgm1/Traf1/Cth/Nfkb2/Nfkbia/Pim2/Tnfaip3/Ikbke/Nod2/Tnip1/Irgm2/Bcl3/Nod1/Stat1/Clec4d/Igtp/Trim30a/Relb/Ripk2/Tnf/Lilrb4b/Lilrb4a/Trim13/Il1a/Trim12c/Trim34a/Cx3cl1/Trim30d/Trim30c/Tnfsf15/Tnfsf10/Clec4n/Tlr2	33	BP
GO:2000116	regulation of cysteine-type endopeptidase activity	1.99076e-12	1.00201e-10	Ptgs2/Ifi209/Ifi211/Ifi204/Fas/Mmp9/Bcl2a1d/Src/Tnfrsf23/Slc11a2/Nod1/Ifi203/Stat1/Plaur/Nlrp3/Pml/Mndal/Ripk2/Cflar/Tnf/Ifi205/Hip1r/Lck/Ifi213/Ifi206/Tnfsf15/Mefv/Tnfsf10/S100a8/Thbs1	30	BP
GO:0097530	granulocyte migration	2.15431e-12	1.0728e-10	Ccl9/Cxcl10/Ccl5/Ccl4/Cxcl2/Pde4b/Ccl3/Slamf8/Nod2/Ccl22/Mcoln2/Trem3/Bst1/Trem1/Cxcl3/Il1a/Pf4/Ccl6/Cx3cl1/Ppbp/Cxcl9/Cmklr1/Il23a/S100a8/Thbs1/Tlr2	26	BP
GO:0050670	regulation of lymphocyte proliferation	2.58947e-12	1.27593e-10	Ccl5/Irgm1/Lgals9/H2-M2/Itgal/Tnfrsf1b/H2-T23/Icosl/H2-T22/Bst1/H2-Q4/Ripk2/Il6/Lilrb4b/Lilrb4a/Il1a/H2-T10/Arg2/Ahr/Tnfrsf9/Vcam1/H2-Q7/Slfn1/Cebpb/Cd38/Pla2g5/Il12rb1/Siglecg/Il27/Il12b/H2-Q6/Clcf1/Il23a/H2-Aa	34	BP
GO:0002696	positive regulation of leukocyte activation	2.70728e-12	1.32008e-10	Ccl5/Irgm1/Lgals9/H2-M2/Itgal/Nod2/H2-T23/Il15ra/Icosl/Clec4d/Il2rg/H2-T22/Nlrp3/Bst1/Stap1/H2-Q4/Ripk2/Tnf/Il6/Lilrb4b/Lilrb4a/Il1a/H2-T10/Mmp8/Vcam1/H2-Q7/Lck/Rasgrp1/Mmp14/Cd38/H2-Eb1/Il12rb1/Il33/Il12b/Sirpb1a/H2-Q6/Clcf1/Il23a/H2-Aa/Nfkbiz/Thbs1	41	BP
GO:0052547	regulation of peptidase activity	2.76868e-12	1.3361e-10	Ptgs2/Ifi209/Ifi211/Csta2/Ifi204/Serpine1/Fas/Mmp9/Bcl2a1d/Src/Tnfrsf23/Slc11a2/Nod1/Ifi203/Serpinb2/Stat1/Plaur/Nlrp3/Rhbdf2/Pml/Mndal/Ripk2/Cflar/Tnf/Ifi205/Psmb8/Cstdc4/Hip1r/Csta3/Stfa3/Serpina3f/Lck/Ifi213/Ifi206/Tnfsf15/Mefv/Tnfsf10/Serpinb1b/Itih1/S100a8/Slpi/Thbs1/Spink5	43	BP
GO:0140970	AIM2 inflammasome complex assembly	3.11375e-12	1.48729e-10	Gbp2/Ifi209/Ifi211/Ifi204/Ifi203/Mndal/Gbp5/Ifi205/Ifi213/Ifi206	10	BP
GO:0001959	regulation of cytokine-mediated signaling pathway	3.29717e-12	1.559e-10	Il1rn/Irgm1/Isg15/Irak3/Oas1g/Ikbke/Stat2/Irgm2/Oas1a/Oas3/Casp4/Parp14/Igtp/Parp9/Cd300lf/Stap1/Zbp1/Adar/Ripk2/Il6/Oas1b/Mmp8/Gfi1/Txk/Oas1h	25	BP
GO:0034340	response to type I interferon	3.41904e-12	1.60045e-10	Oas2/Isg15/Ifitm3/Oas1g/Ikbke/Sp100/Stat2/Oas1a/Oas3/Ifih1/Stat1/Mx2/Zbp1/Adar/Oas1b/Ch25h/Oas1h/Ifitm6	18	BP
GO:0050830	defense response to Gram-positive bacterium	4.1559e-12	1.92612e-10	H2-M2/Gbp3/Gbp2/Hck/Nod2/H2-T23/Nod1/Gbp7/Casp4/H2-T22/Nlrp3/H2-Q4/Ripk2/Tnf/Gbp2b/Gbp9/H2-T10/Gbp6/Gbp4/Npy/H2-Q7/Lta/Camp/H2-Q6/Acp5/Gbp10/Tlr2	27	BP
GO:0052548	regulation of endopeptidase activity	4.2221e-12	1.93761e-10	Ptgs2/Ifi209/Ifi211/Ifi204/Serpine1/Fas/Mmp9/Bcl2a1d/Src/Tnfrsf23/Slc11a2/Nod1/Ifi203/Serpinb2/Stat1/Plaur/Nlrp3/Rhbdf2/Pml/Mndal/Ripk2/Cflar/Tnf/Ifi205/Psmb8/Hip1r/Serpina3f/Lck/Ifi213/Ifi206/Tnfsf15/Mefv/Tnfsf10/Serpinb1b/S100a8/Thbs1/Spink5	37	BP
GO:0032944	regulation of mononuclear cell proliferation	4.28676e-12	1.94819e-10	Ccl5/Irgm1/Lgals9/H2-M2/Itgal/Tnfrsf1b/H2-T23/Icosl/H2-T22/Bst1/H2-Q4/Ripk2/Il6/Lilrb4b/Lilrb4a/Il1a/H2-T10/Arg2/Ahr/Tnfrsf9/Vcam1/H2-Q7/Slfn1/Cebpb/Cd38/Pla2g5/Il12rb1/Siglecg/Il27/Il12b/H2-Q6/Clcf1/Il23a/H2-Aa	34	BP
GO:0002824	positive regulation of adaptive immune response based on somatic recombination of immune receptors built from immunoglobulin superfamily domains	6.87748e-12	3.09553e-10	H2-M2/Rsad2/Nod2/H2-T23/H2-T24/Fcgr1/Pvr/H2-T22/Nlrp3/Slc11a1/H2-Q4/Ripk2/Tnf/Il6/Arid5a/H2-T10/H2-Q7/Lta/Il12rb1/Il12b/H2-Q6/Clcf1/Il23a/Nfkbiz/Clec4n	25	BP
GO:0050728	negative regulation of inflammatory response	7.63154e-12	3.40221e-10	Acod1/Socs3/Irgm1/Aoah/Lgals9/Siglece/Slamf8/Ier3/Tnfaip3/Nod2/Irgm2/Tnfrsf1b/Igtp/Nlrp3/Nr1h3/Pf4/Adora2a/Fpr2/Npy/Ahr/Pla2g5/Mefv/Il33/Siglecg/Il12b/Acp5	26	BP
GO:0002706	regulation of lymphocyte mediated immunity	8.05724e-12	3.55811e-10	Lgals9/H2-M2/Rsad2/Nod2/Tnfrsf1b/H2-T23/H2-T24/Fcgr1/Pvr/H2-T22/Nlrp3/H2-Q4/Tap1/Tnf/Il6/Lilrb4b/Arid5a/Lilrb4a/Clec2d/H2-T10/Slamf6/Ahr/H2-Q7/Rasgrp1/Trpm4/Lta/Il12b/H2-Q6/Clcf1/Il23a	30	BP
GO:0032675	regulation of interleukin-6 production	8.73643e-12	3.82198e-10	Lgals9/Irak3/Adora2b/Rigi/Tnfaip3/Nod2/Nod1/Ifih1/Nos2/Trim30a/Met/Ripk2/Tnf/Il6/Lilrb4b/Arid5a/Lilrb4a/Il1a/Ccr5/Cebpb/Il36a/Il36g/Scimp/Il33/Pou2f2/Tlr2	26	BP
GO:0002768	immune response-regulating cell surface receptor signaling pathway	1.22565e-11	5.31229e-10	Acod1/Clec4e/Nfkbia/Pde4b/Tnfaip3/Oas1g/Nod2/Bcl2a1d/Oas1a/Lcp2/Icosl/Ezr/Clec4d/Ifi35/Stap1/H2-Q4/Fpr1/Ripk2/Lilrb4b/Lilrb4a/Oas1b/Nr1h3/Fpr2/H2-Q7/Lck/Cd38/Scimp/Txk/Cmklr1/H2-Q6/Oas1h/Cd14/Nfkbiz/Clec4n/Tlr2	35	BP
GO:0042129	regulation of T cell proliferation	1.54283e-11	6.62567e-10	Ccl5/Irgm1/Lgals9/H2-M2/Itgal/Tnfrsf1b/H2-T23/Icosl/H2-T22/H2-Q4/Ripk2/Il6/Lilrb4b/Lilrb4a/Il1a/H2-T10/Arg2/Tnfrsf9/Vcam1/H2-Q7/Slfn1/Cebpb/Pla2g5/Il12rb1/Il27/Il12b/H2-Q6/Il23a/H2-Aa	29	BP
GO:0032606	type I interferon production	1.59724e-11	6.79697e-10	Acod1/Irgm1/Oas2/Isg15/Xaf1/Dhx58/Rigi/Oas1g/Ikbke/Irgm2/Oas1a/Oas3/Ifih1/Stat1/Irf9/Igtp/Arrdc4/Relb/Oas1b/Gbp4/Oas1h/Cd14/Tlr2	23	BP
GO:0002709	regulation of T cell mediated immunity	2.02608e-11	8.54421e-10	H2-M2/Rsad2/Nod2/Tnfrsf1b/H2-T23/H2-T24/Pvr/H2-T22/Nlrp3/H2-Q4/Il6/Lilrb4b/Arid5a/Lilrb4a/H2-T10/Ahr/H2-Q7/Trpm4/Il12b/H2-Q6/Il23a	21	BP
GO:0002698	negative regulation of immune effector process	2.09872e-11	8.69392e-10	Lgals9/Irak3/H2-M2/Slamf8/Tnfaip3/Nod2/Bst2/H2-T23/Il13ra2/H2-T22/H2-Q4/Tap1/Tnf/Lilrb4b/Lilrb4a/Clec2d/H2-T10/Pf4/Ahr/H2-Q7/Il33/Siglecg/H2-Q6/Acp5/Spink5	25	BP
GO:0002821	positive regulation of adaptive immune response	2.09872e-11	8.69392e-10	H2-M2/Rsad2/Nod2/H2-T23/H2-T24/Fcgr1/Pvr/H2-T22/Nlrp3/Slc11a1/H2-Q4/Ripk2/Tnf/Il6/Arid5a/H2-T10/H2-Q7/Lta/Il12rb1/Il12b/H2-Q6/Clcf1/Il23a/Nfkbiz/Clec4n	25	BP
GO:0032729	positive regulation of type II interferon production	2.35772e-11	9.68113e-10	Isg15/Pde4b/Bcl3/Slc11a1/H2-Q4/Ripk2/Tnf/Arid5a/Slamf6/H2-Q7/Rasgrp1/Lta/Il12rb1/Txk/Il27/Il12b/H2-Q6/Il23a/Cd14	19	BP
GO:0007159	leukocyte cell-cell adhesion	2.79525e-11	1.13779e-09	Ccl5/Irgm1/Lgals9/H2-M2/Itgal/Tnip1/Itga5/H2-T23/Icosl/Il2rg/H2-T22/Nlrp3/H2-Q4/Ripk2/Tnf/Il6/Lilrb4b/Lilrb4a/Il1a/H2-T10/Pf4/Adora2a/Itgb7/Arg2/Vcam1/H2-Q7/Lck/Rasgrp1/Slfn1/Cebpb/Pla2g5/Olr1/H2-Eb1/Il12rb1/Il12b/Sirpb1a/H2-Q6/Il23a/H2-Aa/S100a8/Nfkbiz/Thbs1	42	BP
GO:0032635	interleukin-6 production	2.82239e-11	1.13893e-09	Lgals9/Irak3/Adora2b/Rigi/Tnfaip3/Nod2/Nod1/Ifih1/Nos2/Trim30a/Met/Ripk2/Tnf/Il6/Lilrb4b/Arid5a/Lilrb4a/Il1a/Ccr5/Cebpb/Il36a/Il36g/Scimp/Il33/Pou2f2/Tlr2	26	BP
GO:0032642	regulation of chemokine production	2.85343e-11	1.14162e-09	Ccl5/Lgals9/Adora2b/Oas1g/Nod2/Oas1a/Oas3/Mcoln2/Ripk2/Tnf/Il6/Lilrb4b/Lilrb4a/Oas1b/P2ry2/Eif2ak2/Arg2/Mefv/Il33/Oas1h/Tlr2	21	BP
GO:2001056	positive regulation of cysteine-type endopeptidase activity	2.92411e-11	1.15998e-09	Ifi209/Ifi211/Ifi204/Fas/Tnfrsf23/Slc11a2/Nod1/Ifi203/Stat1/Nlrp3/Pml/Mndal/Ripk2/Tnf/Ifi205/Hip1r/Lck/Ifi213/Ifi206/Tnfsf15/Mefv/Tnfsf10/S100a8	23	BP
GO:0030593	neutrophil chemotaxis	3.91529e-11	1.54013e-09	Ccl9/Cxcl10/Ccl5/Ccl4/Cxcl2/Pde4b/Ccl3/Nod2/Ccl22/Trem3/Bst1/Trem1/Cxcl3/Pf4/Ccl6/Cx3cl1/Ppbp/Cxcl9/Il23a/S100a8	20	BP
GO:0071621	granulocyte chemotaxis	4.41481e-11	1.72214e-09	Ccl9/Cxcl10/Ccl5/Ccl4/Cxcl2/Pde4b/Ccl3/Nod2/Ccl22/Trem3/Bst1/Trem1/Cxcl3/Pf4/Ccl6/Cx3cl1/Ppbp/Cxcl9/Cmklr1/Il23a/S100a8/Thbs1	22	BP
GO:0035455	response to interferon-alpha	5.0426e-11	1.95078e-09	Ifit1/Ifi204/Ifit2/Ifitm3/Oas1g/Oas1a/Bst2/Adar/Oas1b/Eif2ak2/Oas1h/Ifitm6	12	BP
GO:0043122	regulation of canonical NF-kappaB signal transduction	5.15664e-11	1.97854e-09	Irgm1/Traf1/Cth/Nfkbia/Pim2/Tnfaip3/Ikbke/Nod2/Tnip1/Irgm2/Nod1/Stat1/Clec4d/Igtp/Trim30a/Ripk2/Tnf/Lilrb4b/Lilrb4a/Trim13/Il1a/Trim12c/Trim34a/Cx3cl1/Trim30d/Trim30c/Tnfsf15/Tnfsf10/Clec4n	29	BP
GO:0060760	positive regulation of response to cytokine stimulus	5.78238e-11	2.2006e-09	Irgm1/Rigi/Ikbke/Irgm2/Ifih1/Casp4/Parp14/Igtp/Parp9/Cd300lf/Zbp1/Ripk2/Mmp8/Gfi1/Txk/Tlr2	16	BP
GO:0032479	regulation of type I interferon production	5.98924e-11	2.26094e-09	Acod1/Irgm1/Oas2/Isg15/Xaf1/Dhx58/Rigi/Oas1g/Ikbke/Irgm2/Oas1a/Oas3/Ifih1/Stat1/Igtp/Arrdc4/Relb/Oas1b/Gbp4/Oas1h/Cd14/Tlr2	22	BP
GO:0030099	myeloid cell differentiation	8.35574e-11	3.12906e-09	Ccl9/Ccl5/Isg15/Ifi209/Nfkbia/Ifi211/Ifi204/Ccl3/Alas1/Fas/Pilrb1/Src/Slc11a2/Ifi203/Stat1/Hmga1/Cd300lf/Stap1/Pml/Mndal/Csf3/Pirb/Lox/Adar/Relb/Cflar/Tnf/Ifi205/Lilrb4b/Lilrb4a/Clec2d/Jag1/Car2/Ifi213/Csf2/Cebpb/Ifi206/Lif/Il33/Batf/Il12b/Il23a/Tlr2/Ccr1	44	BP
GO:0002429	immune response-activating cell surface receptor signaling pathway	9.57427e-11	3.55486e-09	Acod1/Nfkbia/Pde4b/Tnfaip3/Oas1g/Nod2/Bcl2a1d/Oas1a/Lcp2/Icosl/Ezr/Ifi35/Stap1/H2-Q4/Fpr1/Ripk2/Lilrb4b/Lilrb4a/Oas1b/Nr1h3/Fpr2/H2-Q7/Lck/Cd38/Scimp/Txk/Cmklr1/H2-Q6/Oas1h/Cd14/Nfkbiz/Clec4n/Tlr2	33	BP
GO:0070374	positive regulation of ERK1 and ERK2 cascade	9.64467e-11	3.55486e-09	Ccl9/Ccl5/Ccl4/Ccl3/Nod2/Src/Ccl22/Nod1/Dennd2b/Ripk2/Cflar/Il6/Il1a/Rapgef2/Acta2/Fpr2/Pdgfb/Npy/Tpbg/Ccl6/Chi3l1/Rasgrp1/Cx3cl1/Pla2g5/Scimp/Npnt/Kdr/Tlr2/Ccr1	29	BP
GO:0050863	regulation of T cell activation	9.75277e-11	3.56662e-09	Ccl5/Irgm1/Lgals9/H2-M2/Itgal/Fas/Tnfrsf1b/H2-T23/Icosl/Il2rg/H2-T22/Nlrp3/H2-Q4/Ripk2/Il6/Lilrb4b/Lilrb4a/Il1a/H2-T10/Pf4/Adora2a/Arg2/Tnfrsf9/Vcam1/H2-Q7/Lck/Rasgrp1/Slfn1/Cebpb/Pla2g5/H2-Eb1/Il12rb1/Il27/Il12b/Sirpb1a/H2-Q6/Il23a/H2-Aa/Nfkbiz	39	BP
GO:1990868	response to chemokine	1.11446e-10	4.01291e-09	Ccl9/Cxcl10/Ccl5/Ccl4/Cxcl2/Ccl3/Ccl22/Ccrl2/Lox/Cxcl3/Pf4/Dusp1/Ccl6/Cx3cl1/Ppbp/Cxcl9/Ccr1	17	BP
GO:1990869	cellular response to chemokine	1.11446e-10	4.01291e-09	Ccl9/Cxcl10/Ccl5/Ccl4/Cxcl2/Ccl3/Ccl22/Ccrl2/Lox/Cxcl3/Pf4/Dusp1/Ccl6/Cx3cl1/Ppbp/Cxcl9/Ccr1	17	BP
GO:0070372	regulation of ERK1 and ERK2 cascade	1.26153e-10	4.50779e-09	Ccl9/Ccl5/Ccl4/Ccl3/Nod2/Tnip1/Src/Ccl22/Nod1/Ezr/Dennd2b/Ripk2/Cflar/Il6/Il1a/Rapgef2/Acta2/Fpr2/Pdgfb/Dusp1/Npy/Tpbg/Ccl6/Chi3l1/Rasgrp1/Wnk2/Cx3cl1/Pla2g5/Lif/Scimp/Npnt/Clcf1/Kdr/Tlr2/Ccr1	35	BP
GO:0008009	chemokine activity	2.60561e-11	6.87013e-09	Ccl9/Cxcl10/Ccl5/Ccl4/Cxcl2/Ccl3/Ccl22/Cxcl3/Pf4/Ccl6/Cx3cl1/Ppbp/Cxcl9/Cxcl16	14	MF
GO:0002274	myeloid leukocyte activation	2.12593e-10	7.53899e-09	Ccl5/Irgm1/Lgals9/Adora2b/Pilrb1/Lcp2/Clu/Clec4d/Stx11/Ifi35/Il13ra2/Cd300lf/Stap1/Slc11a1/Pirb/Relb/Tnf/Lilrb4b/Lilrb4a/Nr1h3/Mmp8/Npy/Csf2/Rasgrp1/Cx3cl1/Pla2g5/Camp/Il33/Batf/Thbs1/Tlr2	31	BP
GO:0039532	negative regulation of cytoplasmic pattern recognition receptor signaling pathway	2.37977e-10	8.37571e-09	Irgm1/Ifi209/Dhx58/Ifi211/Ifi204/Tnfaip3/Irgm2/Ifi203/Igtp/Trim30a/Mndal/Ifi205/Ifi213/Ifi206/Mefv	15	BP
GO:0140972	negative regulation of AIM2 inflammasome complex assembly	2.40779e-10	8.41109e-09	Ifi209/Ifi211/Ifi204/Ifi203/Mndal/Ifi205/Ifi213/Ifi206	8	BP
GO:0002705	positive regulation of leukocyte mediated immunity	2.57198e-10	8.91773e-09	H2-M2/Rsad2/Rigi/Nod2/H2-T23/H2-T24/Fcgr1/Pvr/H2-T22/Nlrp3/Stap1/H2-Q4/Tnf/Il6/Arid5a/H2-T10/Slamf6/H2-Q7/Rasgrp1/Lta/Scimp/Il12b/H2-Q6/Clcf1/Il23a	25	BP
GO:0022409	positive regulation of cell-cell adhesion	2.59092e-10	8.91773e-09	Ccl5/Irgm1/Lgals9/H2-M2/Itgal/Plpp3/H2-T23/Icosl/Plaur/Il2rg/H2-T22/Nlrp3/H2-Q4/Ripk2/Tnf/Il6/Lilrb4b/Lilrb4a/Il1a/H2-T10/Pdpn/Vcam1/H2-Q7/Lck/Rasgrp1/Ccr5/Cx3cl1/H2-Eb1/Il12rb1/Il12b/Sirpb1a/H2-Q6/Il23a/H2-Aa/Nfkbiz	35	BP
GO:0046634	regulation of alpha-beta T cell activation	3.32509e-10	1.13611e-08	Irgm1/Lgals9/H2-M2/H2-T23/Il2rg/H2-T22/Nlrp3/H2-Q4/Ripk2/Il6/Lilrb4b/Lilrb4a/H2-T10/Pf4/Adora2a/Arg2/H2-Q7/Il27/Il12b/H2-Q6/Il23a/Nfkbiz	22	BP
GO:0002526	acute inflammatory response	3.45494e-10	1.17192e-08	Ccl5/Il1rn/Ptgs2/H2-M2/H2-T23/Fcgr1/H2-T22/Nlrp3/H2-Q4/Nupr1/Tnf/Il6/Il1a/H2-T10/Npy/H2-Q7/Ccr5/H2-Q6/Orm1/Hp/Ptges	21	BP
GO:0002573	myeloid leukocyte differentiation	3.63607e-10	1.22449e-08	Ccl9/Ccl5/Ifi209/Ifi211/Ifi204/Ccl3/Pilrb1/Src/Ifi203/Cd300lf/Mndal/Csf3/Pirb/Relb/Tnf/Ifi205/Lilrb4b/Lilrb4a/Clec2d/Car2/Ifi213/Csf2/Cebpb/Ifi206/Lif/Il33/Batf/Il12b/Il23a/Tlr2/Ccr1	31	BP
GO:0070555	response to interleukin-1	4.20249e-10	1.40513e-08	Acod1/Ccl9/Ccl5/Il1rn/Ccl4/Irak3/Nfkbia/Ccl3/Serpine1/Src/Ccl22/Zbp1/Ripk2/Il6/Ccl6/Cebpb/Cx3cl1/Adamts7	18	BP
GO:0038187	pattern recognition receptor activity	7.2144e-11	1.42665e-08	Clec4e/Rigi/Nod2/Nod1/Ifih1/Clec4d/Trim30a/Trim12c/Trim30d/Trim30c/Cd14/Clec4n/Tlr2	13	MF
GO:0010950	positive regulation of endopeptidase activity	4.45357e-10	1.47852e-08	Ifi209/Ifi211/Ifi204/Fas/Tnfrsf23/Slc11a2/Nod1/Ifi203/Stat1/Nlrp3/Pml/Mndal/Ripk2/Tnf/Ifi205/Hip1r/Lck/Ifi213/Ifi206/Tnfsf15/Mefv/Tnfsf10/S100a8	23	BP
GO:0002673	regulation of acute inflammatory response	4.51896e-10	1.4795e-08	Ccl5/Ptgs2/H2-M2/H2-T23/Fcgr1/H2-T22/Nlrp3/H2-Q4/Tnf/Il6/H2-T10/Npy/H2-Q7/Ccr5/H2-Q6/Ptges	16	BP
GO:0051090	regulation of DNA-binding transcription factor activity	4.51971e-10	1.4795e-08	Acod1/Traf1/Cth/Irak3/Hck/Nfkbia/Rigi/Tnfaip3/Ikbke/Nod2/Sp100/Bcl3/Plpp3/Nod1/Clu/Parp10/Pim1/Trim30a/Nlrp3/Id1/Nupr1/Ripk2/Cflar/Tnf/Il6/Ifrd1/Trim13/Trim12c/Ddit3/Eif2ak2/Trim34a/Gfi1/Trim30d/Trim30c/Cmklr1/Foxh1/Tlr2	37	BP
GO:0032722	positive regulation of chemokine production	4.58186e-10	1.48942e-08	Ccl5/Lgals9/Adora2b/Oas1g/Nod2/Oas1a/Oas3/Mcoln2/Ripk2/Tnf/Il6/Oas1b/P2ry2/Eif2ak2/Il33/Oas1h/Tlr2	17	BP
GO:0051345	positive regulation of hydrolase activity	5.05222e-10	1.631e-08	Ccl9/Ccl5/Ccl4/Ifi209/Ifi211/Ifi204/Ccl3/Fas/Tnfrsf23/Slc11a2/Ccl22/Nod1/Ifi203/Stat1/Ralgds/Nlrp3/Rhoc/Pml/Mndal/Ripk2/Tnf/Ifi205/Rgl1/Rapgef2/Nr1h3/Hip1r/Ccl6/Lck/Ifi213/Rasgrp1/Rgs16/Cx3cl1/Pla2g5/Ifi206/Tnfsf15/Mefv/Txk/Tnfsf10/Npnt/Rgs9/Rapgef4/S100a8	42	BP
GO:0051251	positive regulation of lymphocyte activation	5.59061e-10	1.79244e-08	Ccl5/Irgm1/Lgals9/H2-M2/Itgal/Nod2/H2-T23/Il15ra/Icosl/Il2rg/H2-T22/Nlrp3/Bst1/H2-Q4/Ripk2/Il6/Lilrb4b/Lilrb4a/Il1a/H2-T10/Vcam1/H2-Q7/Lck/Rasgrp1/Mmp14/Cd38/H2-Eb1/Il12rb1/Il12b/Sirpb1a/H2-Q6/Clcf1/Il23a/H2-Aa/Nfkbiz	35	BP
GO:0018108	peptidyl-tyrosine phosphorylation	6.69357e-10	2.13147e-08	Ccl5/Socs3/Hck/Nod2/Src/Plpp3/Itga5/Agrn/Parp14/Parp9/Bst1/Osm/Csf3/Ripk2/Tnf/Il6/Lilrb4b/Lilrb4a/Pdgfb/Lck/Csf2/Gdnf/Lif/Il12rb1/Dok7/Il12b/Ddr1/Gp6/Clcf1/Il23a/Kdr/Clec4n	32	BP
GO:0032755	positive regulation of interleukin-6 production	6.82663e-10	2.15915e-08	Lgals9/Adora2b/Rigi/Nod2/Nod1/Ifih1/Nos2/Ripk2/Tnf/Il6/Arid5a/Il1a/Ccr5/Il36a/Il36g/Scimp/Il33/Pou2f2/Tlr2	19	BP
GO:0060337	type I interferon-mediated signaling pathway	7.71627e-10	2.40799e-08	Oas2/Isg15/Ifitm3/Oas1g/Ikbke/Stat2/Oas1a/Oas3/Ifih1/Stat1/Zbp1/Adar/Oas1b/Oas1h/Ifitm6	15	BP
GO:0071357	cellular response to type I interferon	7.71627e-10	2.40799e-08	Oas2/Isg15/Ifitm3/Oas1g/Ikbke/Stat2/Oas1a/Oas3/Ifih1/Stat1/Zbp1/Adar/Oas1b/Oas1h/Ifitm6	15	BP
GO:0018212	peptidyl-tyrosine modification	7.88392e-10	2.44401e-08	Ccl5/Socs3/Hck/Nod2/Src/Plpp3/Itga5/Agrn/Parp14/Parp9/Bst1/Osm/Csf3/Ripk2/Tnf/Il6/Lilrb4b/Lilrb4a/Pdgfb/Lck/Csf2/Gdnf/Lif/Il12rb1/Dok7/Il12b/Ddr1/Gp6/Clcf1/Il23a/Kdr/Clec4n	32	BP
GO:0002437	inflammatory response to antigenic stimulus	8.36694e-10	2.57669e-08	Il1rn/H2-M2/Nod2/H2-T23/Fcgr1/H2-T22/H2-Q4/Tnf/Lilrb4a/H2-T10/Npy/H2-Q7/Rasgrp1/Lta/Il36a/Il36g/Il12b/H2-Q6	18	BP
GO:0070371	ERK1 and ERK2 cascade	1.08833e-09	3.32972e-08	Ccl9/Ccl5/Ccl4/Ccl3/Nod2/Tnip1/Src/Ccl22/Nod1/Ezr/Dennd2b/Ripk2/Cflar/Il6/Il1a/Rapgef2/Acta2/Fpr2/Pdgfb/Dusp1/Npy/Tpbg/Ccl6/Chi3l1/Rasgrp1/Wnk2/Cx3cl1/Pla2g5/Lif/Scimp/Npnt/Clcf1/Kdr/Tlr2/Ccr1	35	BP
GO:0019882	antigen processing and presentation	1.09904e-09	3.34066e-08	H2-M2/Nod2/H2-T23/Nod1/H2-T24/Fcgr1/Tapbp/H2-T22/Slc11a1/H2-Q4/Tap1/Relb/Psmb8/Treml4/H2-T10/H2-Q7/H2-Eb1/H2-Q6/H2-Aa/Thbs1	20	BP
GO:0070098	chemokine-mediated signaling pathway	1.19791e-09	3.61768e-08	Ccl9/Cxcl10/Ccl5/Ccl4/Cxcl2/Ccl3/Ccl22/Ccrl2/Cxcl3/Pf4/Ccl6/Cx3cl1/Ppbp/Cxcl9/Ccr1	15	BP
GO:0002230	positive regulation of defense response to virus by host	1.41884e-09	4.25743e-08	Ccl5/Rigi/Stat1/Parp9/Pml/Treml4/Dtx3l/Il12rb1/Il27/Il12b/Il23a	11	BP
GO:0002708	positive regulation of lymphocyte mediated immunity	1.7509e-09	5.22035e-08	H2-M2/Rsad2/Nod2/H2-T23/H2-T24/Fcgr1/Pvr/H2-T22/Nlrp3/H2-Q4/Tnf/Il6/Arid5a/H2-T10/Slamf6/H2-Q7/Rasgrp1/Lta/Il12b/H2-Q6/Clcf1/Il23a	22	BP
GO:0097193	intrinsic apoptotic signaling pathway	1.79854e-09	5.32847e-08	Sod2/Ptgs2/Ifi209/Ifi211/Ifi204/Ier3/Mmp9/Ikbke/Bcl2a1d/Src/Bcl3/Tnfrsf1b/Ifi203/Clu/Plaur/Chac1/Trib3/Pml/Mndal/Nupr1/Ero1a/Tnf/Ifi205/Ddit3/Bcl2a1a/Nox1/Rnf183/Lck/Ifi213/Cebpb/Ifi206/Mmp2/S100a8	33	BP
GO:0071347	cellular response to interleukin-1	1.82197e-09	5.35525e-08	Acod1/Ccl9/Ccl5/Il1rn/Ccl4/Irak3/Nfkbia/Ccl3/Serpine1/Ccl22/Zbp1/Il6/Ccl6/Cebpb/Cx3cl1/Adamts7	16	BP
GO:0050688	regulation of defense response to virus	1.83046e-09	5.35525e-08	Ccl5/Irgm1/Rigi/Irgm2/Stat1/Igtp/Parp9/Pml/Treml4/Gbp4/Dtx3l/Il12rb1/Il27/Il12b/Il23a	15	BP
GO:0050870	positive regulation of T cell activation	2.12872e-09	6.18915e-08	Ccl5/Irgm1/Lgals9/H2-M2/Itgal/H2-T23/Icosl/Il2rg/H2-T22/Nlrp3/H2-Q4/Ripk2/Il6/Lilrb4b/Lilrb4a/Il1a/H2-T10/Vcam1/H2-Q7/Lck/Rasgrp1/H2-Eb1/Il12rb1/Il12b/Sirpb1a/H2-Q6/Il23a/H2-Aa/Nfkbiz	29	BP
GO:2000117	negative regulation of cysteine-type endopeptidase activity	2.63993e-09	7.6281e-08	Ptgs2/Ifi209/Ifi211/Ifi204/Mmp9/Bcl2a1d/Src/Ifi203/Plaur/Mndal/Cflar/Tnf/Ifi205/Ifi213/Ifi206/Thbs1	16	BP
GO:0002507	tolerance induction	3.15285e-09	8.94453e-08	Acod1/Irak3/H2-M2/Tnfaip3/H2-T23/H2-T22/H2-Q4/Lilrb4b/Lilrb4a/H2-T10/H2-Q7/Ccr4/H2-Q6	13	BP
GO:0002675	positive regulation of acute inflammatory response	3.15285e-09	8.94453e-08	Ccl5/Ptgs2/H2-M2/H2-T23/Fcgr1/H2-T22/H2-Q4/Tnf/Il6/H2-T10/H2-Q7/Ccr5/H2-Q6	13	BP
GO:0042088	T-helper 1 type immune response	3.15285e-09	8.94453e-08	Bcl3/Sema4a/Slc11a1/Relb/Ripk2/Arid5a/Il18bp/Il12rb1/Il33/Il27/Il12b/Il23a/Nfkbiz	13	BP
GO:0035710	CD4-positive, alpha-beta T cell activation	3.26722e-09	9.21318e-08	Irgm1/Lgals9/Rsad2/Bcl3/Il2rg/Nlrp3/Sema4a/Relb/Ripk2/Il6/Lilrb4a/Pf4/Slamf6/Arg2/Cebpb/Batf/Il27/Il12b/Il23a/Nfkbiz	20	BP
GO:0002720	positive regulation of cytokine production involved in immune response	3.49393e-09	9.79347e-08	H2-M2/Rsad2/Rigi/Nod2/H2-T23/Nod1/Casp4/H2-T22/Nlrp3/H2-Q4/Ripk2/Il6/Arid5a/H2-T10/H2-Q7/Scimp/H2-Q6/Tlr2	18	BP
GO:0050731	positive regulation of peptidyl-tyrosine phosphorylation	3.63048e-09	1.01156e-07	Ccl5/Nod2/Src/Plpp3/Itga5/Agrn/Parp14/Parp9/Osm/Csf3/Ripk2/Tnf/Il6/Pdgfb/Lck/Csf2/Gdnf/Lif/Dok7/Il12b/Clcf1/Il23a/Clec4n	23	BP
GO:1903037	regulation of leukocyte cell-cell adhesion	3.9336e-09	1.08954e-07	Ccl5/Irgm1/Lgals9/H2-M2/Itgal/H2-T23/Icosl/Il2rg/H2-T22/Nlrp3/H2-Q4/Ripk2/Tnf/Il6/Lilrb4b/Lilrb4a/Il1a/H2-T10/Pf4/Adora2a/Arg2/Vcam1/H2-Q7/Lck/Rasgrp1/Slfn1/Cebpb/Pla2g5/H2-Eb1/Il12rb1/Il12b/Sirpb1a/H2-Q6/Il23a/H2-Aa/Nfkbiz	36	BP
GO:1903039	positive regulation of leukocyte cell-cell adhesion	4.43754e-09	1.22189e-07	Ccl5/Irgm1/Lgals9/H2-M2/Itgal/H2-T23/Icosl/Il2rg/H2-T22/Nlrp3/H2-Q4/Ripk2/Tnf/Il6/Lilrb4b/Lilrb4a/Il1a/H2-T10/Vcam1/H2-Q7/Lck/Rasgrp1/H2-Eb1/Il12rb1/Il12b/Sirpb1a/H2-Q6/Il23a/H2-Aa/Nfkbiz	30	BP
GO:0071674	mononuclear cell migration	4.83534e-09	1.32364e-07	Ccl9/Cxcl10/Ccl5/Ccl4/Lgals9/Itgal/Ccl3/Slamf8/Serpine1/Ccl22/Slamf9/Trem1/Itgb7/Fpr2/Pdgfb/Dusp1/Ccl6/Trpm4/Cx3cl1/Cmklr1/Ch25h/Thbs1/Ccr1/Cxcl16	24	BP
GO:0002548	monocyte chemotaxis	4.87357e-09	1.32635e-07	Ccl9/Cxcl10/Ccl5/Ccl4/Ccl3/Slamf8/Serpine1/Ccl22/Fpr2/Pdgfb/Dusp1/Ccl6/Cx3cl1/Ccr1	14	BP
GO:0140374	antiviral innate immune response	5.15137e-09	1.39385e-07	Dhx58/Ifit2/Rigi/Oas1g/Oas1a/Ifih1/Ifit3/Zbp1/Ifit3b/Tnf/Oas1b/Eif2ak2/Oas1h	13	BP
GO:0010466	negative regulation of peptidase activity	5.22143e-09	1.40469e-07	Ptgs2/Ifi209/Ifi211/Csta2/Ifi204/Serpine1/Mmp9/Bcl2a1d/Src/Ifi203/Serpinb2/Plaur/Mndal/Cflar/Tnf/Ifi205/Cstdc4/Csta3/Stfa3/Serpina3f/Ifi213/Ifi206/Serpinb1b/Itih1/Slpi/Thbs1/Spink5	27	BP
GO:0030098	lymphocyte differentiation	5.32946e-09	1.42555e-07	Clec4e/Lgals9/Rsad2/Slamf8/Fas/Tnfaip3/Bcl2a1d/Bcl3/Il15ra/Clec4d/Hmga1/Igtp/Il2rg/Nlrp3/Sema4a/St3gal1/Aqp8/Relb/Ripk2/Il6/Lilrb4b/Lilrb4a/Il1a/Pf4/Slamf6/Ahr/Tnfrsf9/Lck/Rasgrp1/Mmp14/Gpr18/Pou2f2/Txk/Batf/Il27/Il12b/Clcf1/Il23a/H2-Aa/Nfkbiz	40	BP
GO:0060700	regulation of ribonuclease activity	5.63841e-09	1.49963e-07	Oasl2/Oas2/Oasl1/Oas1g/Oas1a/Oas3/Oas1b/Oas1h	8	BP
GO:0045862	positive regulation of proteolysis	6.17741e-09	1.6337e-07	Ifi209/Ifi211/Ifi204/Fas/Src/Tnfrsf23/Slc11a2/Tnfrsf1b/Nod1/Ifi203/Clu/Stat1/Nlrp3/Trib3/Pml/Mndal/Nupr1/Ripk2/Tnf/Smurf1/Ifi205/Hip1r/Lck/Ifi213/Mmp14/Hspa1a/Ifi206/Tnfsf15/Mefv/Hpn/Il33/Tnfsf10/S100a8	33	BP
GO:0010952	positive regulation of peptidase activity	6.87253e-09	1.80732e-07	Ifi209/Ifi211/Ifi204/Fas/Tnfrsf23/Slc11a2/Nod1/Ifi203/Stat1/Nlrp3/Pml/Mndal/Ripk2/Tnf/Ifi205/Hip1r/Lck/Ifi213/Ifi206/Tnfsf15/Mefv/Tnfsf10/S100a8	23	BP
GO:0046632	alpha-beta T cell differentiation	7.01217e-09	1.83374e-07	Rsad2/Bcl3/Igtp/Il2rg/Nlrp3/Sema4a/Relb/Ripk2/Il6/Lilrb4b/Lilrb4a/Pf4/Slamf6/Gpr18/Txk/Batf/Il27/Il12b/Il23a/Nfkbiz	20	BP
GO:0043254	regulation of protein-containing complex assembly	7.25474e-09	1.88664e-07	Irgm1/Isg15/Gbp2/Xaf1/Ifi209/Hck/Ifi211/Ifi204/Fas/Ikbke/Vasp/Irgm2/Src/Ifi203/Clu/Casp4/Igtp/Trim30a/Rhoc/Mndal/Csf3/Met/Gbp5/Tnf/Ifi205/Eif2ak2/Baiap2l1/Hip1r/Ahr/Mmp3/Ifi213/Csf2/Bik/Lcat/Ifi206/Rasip1/Mefv/Tlr2	38	BP
GO:0046635	positive regulation of alpha-beta T cell activation	8.30671e-09	2.14827e-07	Irgm1/H2-M2/H2-T23/Il2rg/H2-T22/Nlrp3/H2-Q4/Ripk2/Il6/Lilrb4b/Lilrb4a/H2-T10/H2-Q7/Il12b/H2-Q6/Il23a/Nfkbiz	17	BP
GO:0035872	nucleotide-binding domain, leucine rich repeat containing receptor signaling pathway	8.86652e-09	2.28045e-07	Irgm1/Nfkbia/Tnfaip3/Slc15a3/Nod2/Irgm2/Nod1/Igtp/Ripk2	9	BP
GO:0042288	MHC class I protein binding	1.54144e-09	2.43855e-07	H2-M2/Pilrb1/H2-T23/Pilrb2/H2-T22/Pirb/H2-Q4/Tap1/H2-T10/H2-Q7/H2-Q6/Pilra	12	MF
GO:0050730	regulation of peptidyl-tyrosine phosphorylation	9.54516e-09	2.44158e-07	Ccl5/Socs3/Nod2/Src/Plpp3/Itga5/Agrn/Parp14/Parp9/Bst1/Osm/Csf3/Ripk2/Tnf/Il6/Lilrb4b/Lilrb4a/Pdgfb/Lck/Csf2/Gdnf/Lif/Dok7/Il12b/Clcf1/Il23a/Clec4n	27	BP
GO:0002369	T cell cytokine production	1.03285e-08	2.61539e-07	Rsad2/Tnfrsf1b/Nlrp3/Slc11a1/H2-Q4/Il6/Lilrb4b/Arid5a/Lilrb4a/H2-Q7/Trpm4/Il12b/H2-Q6	13	BP
GO:0098792	xenophagy	1.03756e-08	2.61539e-07	Irgm1/Nod2/Irgm2/Nod1/Igtp/Rnf213/Ripk2/Tlr2	8	BP
GO:0031638	zymogen activation	1.03923e-08	2.61539e-07	Ifi209/Ifi211/Ifi204/Serpine1/Ifi203/Plaur/Mndal/Ripk2/Ifi205/Ifi213/Mmp14/Ifi206/Hpn/Plat/Thbs1	15	BP
GO:0003725	double-stranded RNA binding	2.08751e-09	2.75203e-07	Oasl2/Oas2/Oasl1/Dhx58/Rigi/Oas1g/Oas1a/Oas3/Ifih1/Ddx60/Zbp1/Adar/Oas1b/Eif2ak2/Hspa1a/Oas1h	16	MF
GO:0001961	positive regulation of cytokine-mediated signaling pathway	1.2894e-08	3.17991e-07	Irgm1/Ikbke/Irgm2/Casp4/Parp14/Igtp/Parp9/Cd300lf/Zbp1/Ripk2/Mmp8/Gfi1/Txk	13	BP
GO:0071659	negative regulation of IP-10 production	1.29071e-08	3.17991e-07	Oas1g/Oas1a/Oas3/Lilrb4b/Lilrb4a/Oas1b/Oas1h	7	BP
GO:1904415	regulation of xenophagy	1.29071e-08	3.17991e-07	Irgm1/Nod2/Irgm2/Nod1/Igtp/Ripk2/Tlr2	7	BP
GO:1904417	positive regulation of xenophagy	1.29071e-08	3.17991e-07	Irgm1/Nod2/Irgm2/Nod1/Igtp/Ripk2/Tlr2	7	BP
GO:0097202	activation of cysteine-type endopeptidase activity	1.38168e-08	3.3862e-07	Ifi209/Ifi211/Ifi204/Ifi203/Mndal/Ripk2/Ifi205/Ifi213/Ifi206	9	BP
GO:0042379	chemokine receptor binding	3.02309e-09	3.41609e-07	Ccl9/Cxcl10/Ccl5/Ccl4/Cxcl2/Ccl3/Ccl22/Stat1/Ccrl2/Cxcl3/Pf4/Ccl6/Cx3cl1/Ppbp/Cxcl9/Cxcl16	16	MF
GO:0002286	T cell activation involved in immune response	1.48939e-08	3.63116e-07	Clec4e/Slfn2/Itgal/Bcl3/Clec4d/Stx11/Nlrp3/Sema4a/Slc11a1/Relb/Ripk2/Il6/Pf4/Slamf6/Batf/Il27/Il12b/Il23a/Nfkbiz	19	BP
GO:0070665	positive regulation of leukocyte proliferation	1.54332e-08	3.74314e-07	Ccl5/Irgm1/H2-M2/Itgal/H2-T23/Icosl/H2-T22/Bst1/Csf2rb/H2-Q4/Ripk2/Il6/Il1a/H2-T10/Vcam1/H2-Q7/Csf2/Cd38/Il12rb1/Il12b/H2-Q6/Clcf1/Il23a	23	BP
GO:0002861	regulation of inflammatory response to antigenic stimulus	1.60212e-08	3.86574e-07	H2-M2/Nod2/H2-T23/Fcgr1/H2-T22/H2-Q4/Tnf/H2-T10/Npy/H2-Q7/Lta/Il12b/H2-Q6	13	BP
GO:0019730	antimicrobial humoral response	1.70212e-08	4.08597e-07	Acod1/Cxcl10/Cxcl2/H2-M2/Nod2/Bcl3/Ccl22/H2-T23/H2-T22/H2-Q4/Cxcl3/Wfdc17/H2-T10/Pf4/Npy/H2-Q7/Ppbp/Cxcl9/Camp/H2-Q6/Wfdc21/Slpi/Spink5	23	BP
GO:0002366	leukocyte activation involved in immune response	1.97407e-08	4.7146e-07	Clec4e/Lgals9/Slfn2/Itgal/Adora2b/Tnfaip3/Bcl3/Icosl/Clec4d/Stx11/Ifi35/Il13ra2/Nlrp3/Sema4a/St3gal1/Slc11a1/Relb/Ripk2/Tnf/Il6/Lilrb4a/Pf4/Slamf6/Rasgrp1/Il33/Batf/Il27/Il12b/Clcf1/Il23a/Nfkbiz	31	BP
GO:0045861	negative regulation of proteolysis	2.04624e-08	4.86215e-07	Ptgs2/Ifi209/Ifi211/Csta2/Ifi204/Serpine1/Mmp9/Bcl2a1d/Src/Ifi203/Serpinb2/Plaur/Chac1/Pml/Mndal/Cflar/Tnf/Ifi205/Nr1h3/Cstdc4/N4bp1/Csta3/Stfa3/Serpina3f/Ifi213/Ifi206/Serpinb1b/Itih1/Plat/Slpi/Thbs1/Spink5	32	BP
GO:0002285	lymphocyte activation involved in immune response	2.15618e-08	5.09752e-07	Clec4e/Lgals9/Slfn2/Itgal/Tnfaip3/Bcl3/Icosl/Clec4d/Stx11/Nlrp3/Sema4a/St3gal1/Slc11a1/Relb/Ripk2/Il6/Lilrb4a/Pf4/Slamf6/Batf/Il27/Il12b/Clcf1/Il23a/Nfkbiz	25	BP
GO:1903706	regulation of hemopoiesis	2.3102e-08	5.43419e-07	Ccl9/Ccl5/Irgm1/Lgals9/Isg15/Nfkbia/Ccl3/Slamf8/Fas/Pilrb1/Il15ra/Stat1/Il2rg/Nlrp3/Csf3/Pirb/Lox/Ripk2/Tnf/Il6/Lilrb4b/Lilrb4a/Clec2d/Pf4/Jag1/Car2/Lck/Rasgrp1/Mmp14/Cebpb/Lif/Il27/Il12b/Il23a/H2-Aa/Nfkbiz/Ccr1	37	BP
GO:0032481	positive regulation of type I interferon production	2.45816e-08	5.75332e-07	Oas2/Isg15/Dhx58/Rigi/Oas1g/Ikbke/Oas1a/Oas3/Ifih1/Stat1/Arrdc4/Oas1b/Oas1h/Cd14/Tlr2	15	BP
GO:0002263	cell activation involved in immune response	2.60137e-08	6.05823e-07	Clec4e/Lgals9/Slfn2/Itgal/Adora2b/Tnfaip3/Bcl3/Icosl/Clec4d/Stx11/Ifi35/Il13ra2/Nlrp3/Sema4a/St3gal1/Slc11a1/Relb/Ripk2/Tnf/Il6/Lilrb4a/Pf4/Slamf6/Rasgrp1/Il33/Batf/Il27/Il12b/Clcf1/Il23a/Nfkbiz	31	BP
GO:0071612	IP-10 production	2.7254e-08	6.28452e-07	Oas1g/Oas1a/Oas3/Lilrb4b/Lilrb4a/Oas1b/Oas1h	7	BP
GO:0071658	regulation of IP-10 production	2.7254e-08	6.28452e-07	Oas1g/Oas1a/Oas3/Lilrb4b/Lilrb4a/Oas1b/Oas1h	7	BP
GO:0001909	leukocyte mediated cytotoxicity	2.84373e-08	6.51692e-07	Lgals9/H2-M2/H2-T23/H2-T24/Fcgr1/Stx11/Pvr/Trem3/H2-T22/Stap1/Trem1/H2-Q4/Tap1/Clec2d/H2-T10/Slamf6/H2-Q7/Rasgrp1/Il12b/H2-Q6/Il23a	21	BP
GO:0140895	cell surface toll-like receptor signaling pathway	2.85402e-08	6.51692e-07	Acod1/Nfkbia/Tnfaip3/Oas1g/Nod2/Oas1a/Ifi35/Ripk2/Oas1b/Nr1h3/Scimp/Oas1h/Cd14/Tlr2	14	BP
GO:0002711	positive regulation of T cell mediated immunity	2.89756e-08	6.58422e-07	H2-M2/Rsad2/H2-T23/H2-T24/Pvr/H2-T22/Nlrp3/H2-Q4/Il6/Arid5a/H2-T10/H2-Q7/Il12b/H2-Q6/Il23a	15	BP
GO:0030217	T cell differentiation	2.98088e-08	6.74082e-07	Clec4e/Lgals9/Rsad2/Fas/Bcl2a1d/Bcl3/Clec4d/Hmga1/Igtp/Il2rg/Nlrp3/Sema4a/Relb/Ripk2/Il6/Lilrb4b/Lilrb4a/Il1a/Pf4/Slamf6/Tnfrsf9/Lck/Rasgrp1/Gpr18/Txk/Batf/Il27/Il12b/Il23a/H2-Aa/Nfkbiz	31	BP
GO:0070431	nucleotide-binding oligomerization domain containing 2 signaling pathway	3.06166e-08	6.8902e-07	Irgm1/Nfkbia/Tnfaip3/Slc15a3/Nod2/Irgm2/Igtp/Ripk2	8	BP
GO:0002704	negative regulation of leukocyte mediated immunity	3.10286e-08	6.9495e-07	Lgals9/H2-M2/Nod2/Bst2/H2-T23/Il13ra2/H2-T22/H2-Q4/Tap1/Lilrb4b/Lilrb4a/Clec2d/H2-T10/Ahr/H2-Q7/H2-Q6	16	BP
GO:0002292	T cell differentiation involved in immune response	3.40725e-08	7.59492e-07	Clec4e/Bcl3/Clec4d/Nlrp3/Sema4a/Relb/Ripk2/Il6/Pf4/Slamf6/Batf/Il27/Il12b/Il23a/Nfkbiz	15	BP
GO:0032633	interleukin-4 production	3.65597e-08	8.1107e-07	H2-M2/H2-T23/Icosl/H2-T22/Nlrp3/H2-Q4/Ddit3/H2-T10/H2-Q7/Cebpb/Il33/Txk/H2-Q6	13	BP
GO:0051091	positive regulation of DNA-binding transcription factor activity	4.26105e-08	9.40849e-07	Traf1/Cth/Irak3/Rigi/Ikbke/Nod2/Sp100/Plpp3/Nod1/Clu/Trim30a/Nlrp3/Ripk2/Cflar/Tnf/Il6/Ifrd1/Trim13/Trim12c/Ddit3/Eif2ak2/Trim34a/Trim30d/Trim30c/Tlr2	25	BP
GO:0032682	negative regulation of chemokine production	4.30257e-08	9.45554e-07	Oas1g/Oas1a/Oas3/Il6/Lilrb4b/Lilrb4a/Oas1b/Arg2/Mefv/Oas1h	10	BP
GO:0002220	innate immune response activating cell surface receptor signaling pathway	4.67836e-08	1.02334e-06	Acod1/Nfkbia/Tnfaip3/Oas1g/Nod2/Oas1a/Ifi35/Ripk2/Oas1b/Nr1h3/Scimp/Oas1h/Cd14/Clec4n/Tlr2	15	BP
GO:0010951	negative regulation of endopeptidase activity	4.7528e-08	1.03479e-06	Ptgs2/Ifi209/Ifi211/Ifi204/Serpine1/Mmp9/Bcl2a1d/Src/Ifi203/Serpinb2/Plaur/Mndal/Cflar/Tnf/Ifi205/Serpina3f/Ifi213/Ifi206/Serpinb1b/Thbs1/Spink5	21	BP
GO:0002752	cell surface pattern recognition receptor signaling pathway	4.84646e-08	1.04545e-06	Acod1/Nfkbia/Tnfaip3/Oas1g/Nod2/Oas1a/Ifi35/Ripk2/Oas1b/Nr1h3/Scimp/Oas1h/Cd14/Tlr2	14	BP
GO:0046633	alpha-beta T cell proliferation	4.84646e-08	1.04545e-06	Irgm1/Lgals9/H2-M2/H2-T23/H2-T22/H2-Q4/Ripk2/Lilrb4a/H2-T10/Arg2/H2-Q7/Il12b/H2-Q6/Il23a	14	BP
GO:0003924	GTPase activity	1.10052e-08	1.08814e-06	Irgm1/Gbp3/Gbp2/Gch1/Irgm2/Rab20/Gbp7/Igtp/Arl5c/Mx2/Ifi47/Rnd1/Rhoc/Tubb6/Gbp5/Gbp2b/Rnd3/Gbp9/Mx1/Gbp6/Gbp4/Iigp1/Tgtp2/Iigp1c/Rab37/Mras/Dnm1/Rab30/Gbp10/Gem	30	MF
GO:0050671	positive regulation of lymphocyte proliferation	5.25443e-08	1.12826e-06	Ccl5/Irgm1/H2-M2/Itgal/H2-T23/Icosl/H2-T22/Bst1/H2-Q4/Ripk2/Il6/Il1a/H2-T10/Vcam1/H2-Q7/Cd38/Il12rb1/Il12b/H2-Q6/Clcf1/Il23a	21	BP
GO:0001660	fever generation	5.31217e-08	1.13545e-06	Ccl5/Il1rn/Ptgs2/Tnf/Il1a/Ccr5/Ptges	7	BP
GO:0050691	regulation of defense response to virus by host	5.39578e-08	1.14808e-06	Ccl5/Rigi/Stat1/Parp9/Pml/Treml4/Dtx3l/Il12rb1/Il27/Il12b/Il23a	11	BP
GO:0031343	positive regulation of cell killing	5.52621e-08	1.17051e-06	H2-M2/H2-T23/H2-T24/Nos2/Pvr/H2-T22/Stap1/H2-Q4/H2-T10/Slamf6/H2-Q7/Rasgrp1/Ccr5/Il12b/H2-Q6/Il23a	16	BP
GO:0048002	antigen processing and presentation of peptide antigen	5.74861e-08	1.21213e-06	H2-M2/H2-T23/H2-T24/Fcgr1/Tapbp/H2-T22/Slc11a1/H2-Q4/Tap1/H2-T10/H2-Q7/H2-Eb1/H2-Q6/H2-Aa	14	BP
GO:0031341	regulation of cell killing	6.13445e-08	1.28768e-06	Lgals9/H2-M2/H2-T23/H2-T24/Nos2/Pvr/H2-T22/Stap1/H2-Q4/Tap1/Clec2d/H2-T10/Slamf6/H2-Q7/Rasgrp1/Ccr5/Il12b/H2-Q6/Il23a	19	BP
GO:0050920	regulation of chemotaxis	6.4184e-08	1.34127e-06	Cxcl10/Ccl5/Slamf8/Serpine1/Nod2/Agrn/Sema4a/Bst1/Stap1/Trem1/Met/Sema3e/Fpr2/Pdgfb/Dusp1/Tpbg/Ccr4/Cx3cl1/Ppbp/Gpr18/Cmklr1/Il23a/Kdr/Thbs1/Ccr1	25	BP
GO:0032673	regulation of interleukin-4 production	6.53177e-08	1.35288e-06	H2-M2/H2-T23/Icosl/H2-T22/Nlrp3/H2-Q4/Ddit3/H2-T10/H2-Q7/Cebpb/Il33/H2-Q6	12	BP
GO:0042531	positive regulation of tyrosine phosphorylation of STAT protein	6.53177e-08	1.35288e-06	Ccl5/Parp14/Parp9/Osm/Tnf/Il6/Lck/Csf2/Lif/Il12b/Clcf1/Il23a	12	BP
GO:0042102	positive regulation of T cell proliferation	6.58416e-08	1.35773e-06	Ccl5/Irgm1/H2-M2/Itgal/H2-T23/Icosl/H2-T22/H2-Q4/Ripk2/Il6/Il1a/H2-T10/Vcam1/H2-Q7/Il12rb1/Il12b/H2-Q6/Il23a	18	BP
GO:0002724	regulation of T cell cytokine production	6.90436e-08	1.41751e-06	Rsad2/Tnfrsf1b/Nlrp3/H2-Q4/Il6/Lilrb4b/Arid5a/Lilrb4a/H2-Q7/Trpm4/H2-Q6	11	BP
GO:0032946	positive regulation of mononuclear cell proliferation	7.06728e-08	1.44463e-06	Ccl5/Irgm1/H2-M2/Itgal/H2-T23/Icosl/H2-T22/Bst1/H2-Q4/Ripk2/Il6/Il1a/H2-T10/Vcam1/H2-Q7/Cd38/Il12rb1/Il12b/H2-Q6/Clcf1/Il23a	21	BP
GO:0002544	chronic inflammatory response	7.82359e-08	1.59227e-06	Adora2b/Tnfaip3/Tnf/Cebpb/Gja1/Lta/Camp/Nfkbiz	8	BP
GO:0034612	response to tumor necrosis factor	8.15283e-08	1.65209e-06	Acod1/Ccl9/Ccl5/Ccl4/Traf1/Gbp3/Nfkbia/Gch1/Ccl3/Birc3/Ccl22/Stat1/Nos2/Tnf/Il6/Mmp8/Ccl6/Cx3cl1/Adamts7/Npnt/Wfdc21/Cd14/Cxcl16	23	BP
GO:0032757	positive regulation of interleukin-8 production	9.88563e-08	1.9946e-06	Serpine1/Rigi/Nod2/Nod1/Nos2/Tnf/Il6/Ddit3/Chi3l1/Camp/Cd14/Tlr2	12	BP
GO:0001787	natural killer cell proliferation	1.02302e-07	2.05526e-06	H2-M2/H2-T23/H2-T22/H2-Q4/H2-T10/Slamf6/H2-Q7/Il12b/H2-Q6/Il23a	10	BP
GO:0051092	positive regulation of NF-kappaB transcription factor activity	1.04846e-07	2.09738e-06	Traf1/Cth/Irak3/Nod2/Nod1/Clu/Trim30a/Nlrp3/Ripk2/Cflar/Tnf/Trim13/Trim12c/Eif2ak2/Trim34a/Trim30d/Trim30c/Tlr2	18	BP
GO:0002701	negative regulation of production of molecular mediator of immune response	1.10847e-07	2.20798e-06	Irak3/Nod2/Bst2/Il13ra2/Tnf/Lilrb4b/Lilrb4a/Il33/Siglecg/Acp5/Spink5	11	BP
GO:0031663	lipopolysaccharide-mediated signaling pathway	1.20804e-07	2.39612e-06	Acod1/Nfkbia/Tnfaip3/Stat1/Trim30a/Ripk2/Trim12c/Cx3cl1/Trim30d/Trim30c/Scimp/Cd14	12	BP
GO:0002702	positive regulation of production of molecular mediator of immune response	1.24287e-07	2.45479e-06	H2-M2/Rsad2/Rigi/Nod2/H2-T23/Nod1/Casp4/H2-T22/Nlrp3/H2-Q4/Ripk2/Il6/Arid5a/H2-T10/H2-Q7/Scimp/Il33/H2-Q6/Clcf1/Tlr2	20	BP
GO:0031664	regulation of lipopolysaccharide-mediated signaling pathway	1.29058e-07	2.53832e-06	Acod1/Tnfaip3/Trim30a/Trim12c/Cx3cl1/Trim30d/Trim30c/Scimp/Cd14	9	BP
GO:0051346	negative regulation of hydrolase activity	1.32112e-07	2.58752e-06	Ptgs2/Ifi209/Ifi211/Csta2/Ifi204/Serpine1/Mmp9/Bcl2a1d/Src/Ifi203/Serpinb2/Plaur/Mndal/Cflar/Tnf/Ifi205/Cstdc4/Csta3/Stfa3/Serpina3f/Ifi213/Ifi206/Hpn/Serpinb1b/Itih1/Sh3bp4/Slpi/Thbs1/Spink5	29	BP
GO:0042509	regulation of tyrosine phosphorylation of STAT protein	1.33846e-07	2.59971e-06	Ccl5/Socs3/Parp14/Parp9/Osm/Tnf/Il6/Lck/Csf2/Lif/Il12b/Clcf1/Il23a	13	BP
GO:0046640	regulation of alpha-beta T cell proliferation	1.33846e-07	2.59971e-06	Irgm1/Lgals9/H2-M2/H2-T23/H2-T22/H2-Q4/Ripk2/H2-T10/Arg2/H2-Q7/Il12b/H2-Q6/Il23a	13	BP
GO:0032753	positive regulation of interleukin-4 production	1.39162e-07	2.69181e-06	H2-M2/H2-T23/Icosl/H2-T22/Nlrp3/H2-Q4/H2-T10/H2-Q7/Cebpb/Il33/H2-Q6	11	BP
GO:0006959	humoral immune response	1.57908e-07	3.04183e-06	Acod1/Cxcl10/Cxcl2/H2-M2/Nod2/Bcl3/Ccl22/H2-T23/H2-T22/Cfp/H2-Q4/Cxcl3/Tnf/Wfdc17/H2-T10/Pf4/Cfb/Npy/H2-Q7/Ppbp/Lta/C1s1/Cxcl9/Camp/H2-Q6/Wfdc21/Slpi/Spink5	28	BP
GO:0042287	MHC protein binding	3.75675e-08	3.30177e-06	H2-M2/Pilrb1/H2-T23/Pilrb2/H2-T22/Pirb/H2-Q4/Tap1/H2-T10/H2-Q7/H2-Q6/Pilra	12	MF
GO:0046641	positive regulation of alpha-beta T cell proliferation	1.73706e-07	3.32342e-06	Irgm1/H2-M2/H2-T23/H2-T22/H2-Q4/Ripk2/H2-T10/H2-Q7/Il12b/H2-Q6/Il23a	11	BP
GO:0002863	positive regulation of inflammatory response to antigenic stimulus	1.73945e-07	3.32342e-06	H2-M2/H2-T23/Fcgr1/H2-T22/H2-Q4/Tnf/H2-T10/H2-Q7/Lta/H2-Q6	10	BP
GO:0002520	immune system development	1.76474e-07	3.34469e-06	Acod1/Irak3/H2-M2/Nfkb2/Fas/Tnfaip3/Bcl3/H2-T23/Samd9l/Icosl/H2-T22/H2-Q4/Adar/Lilrb4b/Lilrb4a/H2-T10/Pdpn/Ahr/H2-Q7/Ccr4/Lta/Batf/H2-Q6/Clcf1/Nfkbiz	25	BP
GO:0042269	regulation of natural killer cell mediated cytotoxicity	1.76487e-07	3.34469e-06	Lgals9/H2-M2/H2-T23/Pvr/H2-T22/H2-Q4/Tap1/Clec2d/H2-T10/Slamf6/H2-Q7/Rasgrp1/Il12b/H2-Q6	14	BP
GO:0032814	regulation of natural killer cell activation	1.88281e-07	3.55381e-06	Lgals9/H2-M2/H2-T23/Il15ra/H2-T22/H2-Q4/Lilrb4a/H2-T10/H2-Q7/Rasgrp1/Il12b/H2-Q6/Il23a	13	BP
GO:0005525	GTP binding	5.23106e-08	3.74012e-06	Irgm1/Gbp3/Gbp2/Gch1/Rigi/Ehd1/Irgm2/Rab20/Gbp7/Igtp/Arl5c/Mx2/Rnd1/Rhoc/Tubb6/Gbp5/Gbp2b/Rnd3/Gbp9/Mx1/Gbp6/Gbp4/Iigp1/Rab37/Gimap6/Gucy2g/Mras/Dnm1/Rab30/Gbp10/Gem/Hcar2	32	MF
GO:0045236	CXCR chemokine receptor binding	5.67401e-08	3.74012e-06	Cxcl10/Cxcl2/Cxcl3/Pf4/Cx3cl1/Ppbp/Cxcl9	7	MF
GO:0050700	CARD domain binding	5.67401e-08	3.74012e-06	Irgm1/Nod2/Irgm2/Nod1/Casp4/Igtp/Ripk2	7	MF
GO:0002707	negative regulation of lymphocyte mediated immunity	2.0517e-07	3.85704e-06	Lgals9/H2-M2/Nod2/H2-T23/H2-T22/H2-Q4/Tap1/Lilrb4b/Lilrb4a/Clec2d/H2-T10/Ahr/H2-Q7/H2-Q6	14	BP
GO:0032816	positive regulation of natural killer cell activation	2.15633e-07	4.03751e-06	H2-M2/H2-T23/Il15ra/H2-T22/H2-Q4/H2-T10/H2-Q7/Rasgrp1/Il12b/H2-Q6/Il23a	11	BP
GO:0001910	regulation of leukocyte mediated cytotoxicity	2.2447e-07	4.18624e-06	Lgals9/H2-M2/H2-T23/H2-T24/Pvr/H2-T22/Stap1/H2-Q4/Tap1/Clec2d/H2-T10/Slamf6/H2-Q7/Rasgrp1/Il12b/H2-Q6/Il23a	17	BP
GO:0019001	guanyl nucleotide binding	7.55785e-08	4.27018e-06	Irgm1/Gbp3/Gbp2/Gch1/Rigi/Ehd1/Irgm2/Rab20/Gbp7/Igtp/Arl5c/Mx2/Rnd1/Rhoc/Tubb6/Gbp5/Gbp2b/Rnd3/Gbp9/Mx1/Gbp6/Gbp4/Iigp1/Rab37/Gimap6/Gucy2g/Prkg2/Mras/Dnm1/Rab30/Gbp10/Gem/Hcar2	33	MF
GO:0032561	guanyl ribonucleotide binding	7.55785e-08	4.27018e-06	Irgm1/Gbp3/Gbp2/Gch1/Rigi/Ehd1/Irgm2/Rab20/Gbp7/Igtp/Arl5c/Mx2/Rnd1/Rhoc/Tubb6/Gbp5/Gbp2b/Rnd3/Gbp9/Mx1/Gbp6/Gbp4/Iigp1/Rab37/Gimap6/Gucy2g/Prkg2/Mras/Dnm1/Rab30/Gbp10/Gem/Hcar2	33	MF
GO:0032819	positive regulation of natural killer cell proliferation	2.40026e-07	4.42537e-06	H2-M2/H2-T23/H2-T22/H2-Q4/H2-T10/H2-Q7/Il12b/H2-Q6/Il23a	9	BP
GO:2001187	positive regulation of CD8-positive, alpha-beta T cell activation	2.40026e-07	4.42537e-06	H2-M2/H2-T23/H2-T22/H2-Q4/Lilrb4b/Lilrb4a/H2-T10/H2-Q7/H2-Q6	9	BP
GO:0010508	positive regulation of autophagy	2.41074e-07	4.42537e-06	Irgm1/Pim2/Nod2/Irgm2/Nod1/Igtp/Trim30a/Ripk2/Trim13/Trim12c/Ddit3/Dcn/Trim34a/Trim30d/Trim30c/Mefv/Sh3bp4/Kdr/Tlr2	19	BP
GO:0043123	positive regulation of canonical NF-kappaB signal transduction	2.41074e-07	4.42537e-06	Cth/Pim2/Ikbke/Nod2/Nod1/Clec4d/Trim30a/Ripk2/Tnf/Trim13/Il1a/Trim12c/Trim34a/Cx3cl1/Trim30d/Trim30c/Tnfsf15/Tnfsf10/Clec4n	19	BP
GO:0072593	reactive oxygen species metabolic process	2.554e-07	4.67003e-06	Acod1/Sod2/Prdx5/Lcn2/Gch1/Ier3/Birc3/Nos2/Trim30a/Met/Cflar/Tnf/Slc25a33/Fpr2/Pdgfb/Arg2/Ahr/Nox1/Mmp3/Gadd45a/Acp5/Nqo1/Gpx3/Cybb/Thbs1	25	BP
GO:0032639	TRAIL production	2.61482e-07	4.695e-06	H2-M2/H2-T23/H2-T22/H2-Q4/Tnfrsf8/H2-T10/H2-Q7/H2-Q6	8	BP
GO:0032679	regulation of TRAIL production	2.61482e-07	4.695e-06	H2-M2/H2-T23/H2-T22/H2-Q4/Tnfrsf8/H2-T10/H2-Q7/H2-Q6	8	BP
GO:0032759	positive regulation of TRAIL production	2.61482e-07	4.695e-06	H2-M2/H2-T23/H2-T22/H2-Q4/Tnfrsf8/H2-T10/H2-Q7/H2-Q6	8	BP
GO:0007260	tyrosine phosphorylation of STAT protein	2.6178e-07	4.695e-06	Ccl5/Socs3/Parp14/Parp9/Osm/Tnf/Il6/Lck/Csf2/Lif/Il12b/Clcf1/Il23a	13	BP
GO:0032677	regulation of interleukin-8 production	2.6178e-07	4.695e-06	Serpine1/Rigi/Nod2/Bcl3/Nod1/Nos2/Tnf/Il6/Ddit3/Chi3l1/Camp/Cd14/Tlr2	13	BP
GO:0002478	antigen processing and presentation of exogenous peptide antigen	2.66273e-07	4.73925e-06	H2-M2/H2-T23/Fcgr1/Tapbp/H2-T22/H2-Q4/H2-T10/H2-Q7/H2-Eb1/H2-Q6/H2-Aa	11	BP
GO:0032728	positive regulation of interferon-beta production	2.66273e-07	4.73925e-06	Oas2/Isg15/Rigi/Oas1g/Oas1a/Oas3/Ifih1/Arrdc4/Oas1b/Oas1h/Tlr2	11	BP
GO:0002715	regulation of natural killer cell mediated immunity	2.75445e-07	4.88394e-06	Lgals9/H2-M2/H2-T23/Pvr/H2-T22/H2-Q4/Tap1/Clec2d/H2-T10/Slamf6/H2-Q7/Rasgrp1/Il12b/H2-Q6	14	BP
GO:0019885	antigen processing and presentation of endogenous peptide antigen via MHC class I	2.8633e-07	5.05777e-06	H2-M2/H2-T23/H2-T24/Tapbp/H2-T22/H2-Q4/Tap1/H2-T10/H2-Q7/H2-Q6	10	BP
GO:0032637	interleukin-8 production	3.07391e-07	5.40939e-06	Serpine1/Rigi/Nod2/Bcl3/Nod1/Nos2/Tnf/Il6/Ddit3/Chi3l1/Camp/Cd14/Tlr2	13	BP
GO:0002474	antigen processing and presentation of peptide antigen via MHC class I	3.27151e-07	5.73555e-06	H2-M2/H2-T23/H2-T24/Fcgr1/Tapbp/H2-T22/H2-Q4/Tap1/H2-T10/H2-Q7/H2-Q6	11	BP
GO:0031640	killing of cells of another organism	3.42094e-07	5.93089e-06	Cxcl10/Gbp3/Gbp2/Irgm2/Ccl22/Gbp7/Nos2/Igtp/Trem3/Trem1/Gbp5/Gbp2b/Ppbp/Cxcl9/Camp	15	BP
GO:0043367	CD4-positive, alpha-beta T cell differentiation	3.42094e-07	5.93089e-06	Rsad2/Bcl3/Il2rg/Nlrp3/Sema4a/Relb/Ripk2/Il6/Pf4/Slamf6/Batf/Il27/Il12b/Il23a/Nfkbiz	15	BP
GO:0141061	disruption of cell in another organism	3.42094e-07	5.93089e-06	Cxcl10/Gbp3/Gbp2/Irgm2/Ccl22/Gbp7/Nos2/Igtp/Trem3/Trem1/Gbp5/Gbp2b/Ppbp/Cxcl9/Camp	15	BP
GO:0002483	antigen processing and presentation of endogenous peptide antigen	3.63321e-07	6.24244e-06	H2-M2/H2-T23/H2-T24/Tapbp/H2-T22/H2-Q4/Tap1/H2-T10/H2-Q7/H2-Q6	10	BP
GO:0032656	regulation of interleukin-13 production	3.63321e-07	6.24244e-06	H2-M2/H2-T23/H2-T22/Nlrp3/H2-Q4/H2-T10/Arg2/H2-Q7/Il33/H2-Q6	10	BP
GO:0007162	negative regulation of cell adhesion	3.64064e-07	6.24244e-06	Il1rn/Lgals9/H2-M2/Serpine1/Tnfaip3/Src/H2-T23/H2-T22/Rnd1/H2-Q4/Lilrb4b/Lilrb4a/H2-T10/Sema3e/Pf4/Jag1/Adora2a/Dusp1/Arg2/H2-Q7/Mmp14/Slfn1/Cebpb/Pla2g5/H2-Q6/Acp5/H2-Aa/Mmp2/Thbs1	29	BP
GO:0042130	negative regulation of T cell proliferation	3.89039e-07	6.62215e-06	Lgals9/H2-M2/H2-T23/H2-T22/H2-Q4/Lilrb4b/Lilrb4a/H2-T10/Arg2/H2-Q7/Slfn1/Cebpb/Pla2g5/H2-Q6/H2-Aa	15	BP
GO:0042267	natural killer cell mediated cytotoxicity	3.89039e-07	6.62215e-06	Lgals9/H2-M2/H2-T23/Stx11/Pvr/H2-T22/H2-Q4/Tap1/Clec2d/H2-T10/Slamf6/H2-Q7/Rasgrp1/Il12b/H2-Q6	15	BP
GO:0042093	T-helper cell differentiation	4.20486e-07	7.1315e-06	Bcl3/Nlrp3/Sema4a/Relb/Ripk2/Il6/Pf4/Slamf6/Batf/Il27/Il12b/Il23a/Nfkbiz	13	BP
GO:0032817	regulation of natural killer cell proliferation	4.25818e-07	7.16998e-06	H2-M2/H2-T23/H2-T22/H2-Q4/H2-T10/H2-Q7/Il12b/H2-Q6/Il23a	9	BP
GO:0042270	protection from natural killer cell mediated cytotoxicity	4.25818e-07	7.16998e-06	H2-M2/H2-T23/H2-T22/H2-Q4/Tap1/Clec2d/H2-T10/H2-Q7/H2-Q6	9	BP
GO:1902105	regulation of leukocyte differentiation	4.48462e-07	7.52419e-06	Ccl9/Ccl5/Lgals9/Ccl3/Slamf8/Fas/Pilrb1/Il15ra/Il2rg/Nlrp3/Pirb/Ripk2/Tnf/Il6/Lilrb4b/Lilrb4a/Clec2d/Pf4/Car2/Lck/Rasgrp1/Mmp14/Cebpb/Lif/Il27/Il12b/Il23a/H2-Aa/Nfkbiz/Ccr1	30	BP
GO:0006953	acute-phase response	4.57864e-07	7.60023e-06	Ccl5/Il1rn/Ptgs2/Tnf/Il6/Il1a/Ccr5/Orm1/Hp/Ptges	10	BP
GO:0032616	interleukin-13 production	4.57864e-07	7.60023e-06	H2-M2/H2-T23/H2-T22/Nlrp3/H2-Q4/H2-T10/Arg2/H2-Q7/Il33/H2-Q6	10	BP
GO:0032660	regulation of interleukin-17 production	4.57864e-07	7.60023e-06	Nod2/Osm/Il6/Arid5a/Ddit3/Slamf6/Arg2/Il12b/Il23a/Tlr2	10	BP
GO:1902107	positive regulation of leukocyte differentiation	4.67566e-07	7.70661e-06	Ccl9/Ccl5/Lgals9/Ccl3/Il15ra/Il2rg/Nlrp3/Ripk2/Tnf/Il6/Lilrb4b/Lilrb4a/Car2/Lck/Rasgrp1/Mmp14/Lif/Il12b/Il23a/H2-Aa/Nfkbiz/Ccr1	22	BP
GO:1903708	positive regulation of hemopoiesis	4.67566e-07	7.70661e-06	Ccl9/Ccl5/Lgals9/Ccl3/Il15ra/Il2rg/Nlrp3/Ripk2/Tnf/Il6/Lilrb4b/Lilrb4a/Car2/Lck/Rasgrp1/Mmp14/Lif/Il12b/Il23a/H2-Aa/Nfkbiz/Ccr1	22	BP
GO:0001916	positive regulation of T cell mediated cytotoxicity	4.86831e-07	7.99598e-06	H2-M2/H2-T23/H2-T24/Pvr/H2-T22/H2-Q4/H2-T10/H2-Q7/Il12b/H2-Q6/Il23a	11	BP
GO:0002294	CD4-positive, alpha-beta T cell differentiation involved in immune response	4.89915e-07	8.0185e-06	Bcl3/Nlrp3/Sema4a/Relb/Ripk2/Il6/Pf4/Slamf6/Batf/Il27/Il12b/Il23a/Nfkbiz	13	BP
GO:0030198	extracellular matrix organization	5.03524e-07	8.21253e-06	Nfkb2/Mmp9/Bcl3/Tnfrsf1b/Col4a2/Lox/Ero1a/Cflar/Tnf/Il6/Pdpn/Mmp8/Nox1/Mmp3/Mmp14/Adamts4/Adamts7/Col5a3/Hpn/Npnt/Ddr1/Adamts13/Itih1/Aebp1/Mmp27/Has1/Mmp2/Adamtsl4	28	BP
GO:1905517	macrophage migration	5.21971e-07	8.48384e-06	Ccl5/Ccl3/Slamf8/Mmp9/Mcoln2/Stap1/Trem1/Mmp14/Cx3cl1/Cmklr1/Mmp2/Thbs1	12	BP
GO:0045229	external encapsulating structure organization	5.35524e-07	8.67401e-06	Nfkb2/Mmp9/Bcl3/Tnfrsf1b/Col4a2/Lox/Ero1a/Cflar/Tnf/Il6/Pdpn/Mmp8/Nox1/Mmp3/Mmp14/Adamts4/Adamts7/Col5a3/Hpn/Npnt/Ddr1/Adamts13/Itih1/Aebp1/Mmp27/Has1/Mmp2/Adamtsl4	28	BP
GO:0001912	positive regulation of leukocyte mediated cytotoxicity	5.54755e-07	8.95451e-06	H2-M2/H2-T23/H2-T24/Pvr/H2-T22/Stap1/H2-Q4/H2-T10/Slamf6/H2-Q7/Rasgrp1/Il12b/H2-Q6/Il23a	14	BP
GO:0032815	negative regulation of natural killer cell activation	5.58323e-07	8.98113e-06	Lgals9/H2-M2/H2-T23/H2-T22/H2-Q4/Lilrb4a/H2-T10/H2-Q7/H2-Q6	9	BP
GO:0002228	natural killer cell mediated immunity	5.66788e-07	9.06598e-06	Lgals9/H2-M2/H2-T23/Stx11/Pvr/H2-T22/H2-Q4/Tap1/Clec2d/H2-T10/Slamf6/H2-Q7/Rasgrp1/Il12b/H2-Q6	15	BP
GO:0043062	extracellular structure organization	5.69396e-07	9.06598e-06	Nfkb2/Mmp9/Bcl3/Tnfrsf1b/Col4a2/Lox/Ero1a/Cflar/Tnf/Il6/Pdpn/Mmp8/Nox1/Mmp3/Mmp14/Adamts4/Adamts7/Col5a3/Hpn/Npnt/Ddr1/Adamts13/Itih1/Aebp1/Mmp27/Has1/Mmp2/Adamtsl4	28	BP
GO:0002293	alpha-beta T cell differentiation involved in immune response	5.69408e-07	9.06598e-06	Bcl3/Nlrp3/Sema4a/Relb/Ripk2/Il6/Pf4/Slamf6/Batf/Il27/Il12b/Il23a/Nfkbiz	13	BP
GO:0036037	CD8-positive, alpha-beta T cell activation	5.89867e-07	9.35989e-06	H2-M2/H2-T23/Igtp/H2-T22/H2-Q4/Lilrb4b/Lilrb4a/H2-T10/H2-Q7/Gpr18/H2-Q6	11	BP
GO:0043281	regulation of cysteine-type endopeptidase activity involved in apoptotic process	5.99603e-07	9.48058e-06	Ptgs2/Fas/Mmp9/Bcl2a1d/Src/Tnfrsf23/Slc11a2/Nod1/Stat1/Plaur/Nlrp3/Pml/Cflar/Tnf/Hip1r/Lck/Tnfsf15/Tnfsf10/S100a8/Thbs1	20	BP
GO:0002688	regulation of leukocyte chemotaxis	6.01524e-07	9.48058e-06	Cxcl10/Ccl5/Slamf8/Serpine1/Nod2/Bst1/Stap1/Trem1/Fpr2/Dusp1/Cx3cl1/Ppbp/Gpr18/Cmklr1/Il23a/Thbs1/Ccr1	17	BP
GO:0062208	positive regulation of pattern recognition receptor signaling pathway	6.17031e-07	9.69236e-06	Gbp2/Oasl1/Rsad2/Dhx58/Slc15a3/Casp4/Ddx60/Ifi35/Gbp5/Treml4/Nr1h3/Cd14	12	BP
GO:0140375	immune receptor activity	1.88699e-07	9.95072e-06	Il15ra/Fcgr1/Ccrl2/Il13ra2/Il2rg/Csf2rb/Pirb/Fpr1/Lilrb4b/Lilrb4a/Fpr2/Ccr5/Ccr4/H2-Eb1/Il12rb1/Cmklr1/Il12b/Ccr1	18	MF
GO:0002287	alpha-beta T cell activation involved in immune response	6.60221e-07	1.03361e-05	Bcl3/Nlrp3/Sema4a/Relb/Ripk2/Il6/Pf4/Slamf6/Batf/Il27/Il12b/Il23a/Nfkbiz	13	BP
GO:0032695	negative regulation of interleukin-12 production	6.8577e-07	1.07003e-05	Irak3/Nod2/Mefv/Cmklr1/Acp5/Thbs1/Tlr2	7	BP
GO:0019724	B cell mediated immunity	7.05779e-07	1.09759e-05	H2-M2/Fas/Nod2/Bcl3/H2-T23/Icosl/Fcgr1/Il13ra2/H2-T22/Csf2rb/Pirb/H2-Q4/Tnf/H2-T10/H2-Q7/Lta/C1s1/Pou2f2/Batf/Il12b/H2-Q6/Clcf1/Nfkbiz	23	BP
GO:0019883	antigen processing and presentation of endogenous antigen	7.13328e-07	1.10566e-05	H2-M2/H2-T23/H2-T24/Tapbp/H2-T22/H2-Q4/Tap1/H2-T10/H2-Q7/H2-Q6	10	BP
GO:0045670	regulation of osteoclast differentiation	7.24221e-07	1.11884e-05	Ccl9/Ccl5/Ccl3/Pilrb1/Pirb/Tnf/Lilrb4b/Lilrb4a/Clec2d/Car2/Cebpb/Il12b/Il23a/Ccr1	14	BP
GO:0009636	response to toxic substance	7.40125e-07	1.13965e-05	Sod2/Ccl5/Lcn2/Gch1/Fas/Esd/Slc7a11/Pim1/Gsr/Slc11a1/Aqp8/Nupr1/Eif2ak2/Ahr/Nqo1/Slc6a4/Gpx3	17	BP
GO:0001960	negative regulation of cytokine-mediated signaling pathway	7.6374e-07	1.17215e-05	Il1rn/Isg15/Irak3/Oas1g/Stat2/Oas1a/Oas3/Parp14/Stap1/Adar/Il6/Oas1b/Oas1h	13	BP
GO:0046942	carboxylic acid transport	7.93344e-07	1.21361e-05	Il1rn/Acsl1/Ptgs2/Aqp9/Slc7a11/Slc6a12/Nos2/Slc6a9/Lrrc8d/Slc11a1/Nfkbie/Aqp8/Tnf/Slc1a4/Slc22a4/Il1a/P2ry2/Adora2a/Slc6a13/Slc2a1/Sfxn5/Arg2/Gja1/Pla2g5/Slc17a8/Slc10a6/Slc6a4/Fabp7/Thbs1/Ptges	30	BP
GO:0032620	interleukin-17 production	8.824e-07	1.34108e-05	Nod2/Osm/Il6/Arid5a/Ddit3/Slamf6/Arg2/Il12b/Il23a/Tlr2	10	BP
GO:0048246	macrophage chemotaxis	8.824e-07	1.34108e-05	Ccl5/Ccl3/Slamf8/Mmp9/Stap1/Trem1/Cx3cl1/Cmklr1/Mmp2/Thbs1	10	BP
GO:0015849	organic acid transport	8.86709e-07	1.34326e-05	Il1rn/Acsl1/Ptgs2/Aqp9/Slc7a11/Slc6a12/Nos2/Slc6a9/Lrrc8d/Slc11a1/Nfkbie/Aqp8/Tnf/Slc1a4/Slc22a4/Il1a/P2ry2/Adora2a/Slc6a13/Slc2a1/Sfxn5/Arg2/Gja1/Pla2g5/Slc17a8/Slc10a6/Slc6a4/Fabp7/Thbs1/Ptges	30	BP
GO:0001788	antibody-dependent cellular cytotoxicity	9.95653e-07	1.47957e-05	H2-M2/H2-T23/Fcgr1/H2-T22/H2-Q4/H2-T10/H2-Q7/H2-Q6	8	BP
GO:0001796	regulation of type IIa hypersensitivity	9.95653e-07	1.47957e-05	H2-M2/H2-T23/Fcgr1/H2-T22/H2-Q4/H2-T10/H2-Q7/H2-Q6	8	BP
GO:0001798	positive regulation of type IIa hypersensitivity	9.95653e-07	1.47957e-05	H2-M2/H2-T23/Fcgr1/H2-T22/H2-Q4/H2-T10/H2-Q7/H2-Q6	8	BP
GO:0002892	regulation of type II hypersensitivity	9.95653e-07	1.47957e-05	H2-M2/H2-T23/Fcgr1/H2-T22/H2-Q4/H2-T10/H2-Q7/H2-Q6	8	BP
GO:0002894	positive regulation of type II hypersensitivity	9.95653e-07	1.47957e-05	H2-M2/H2-T23/Fcgr1/H2-T22/H2-Q4/H2-T10/H2-Q7/H2-Q6	8	BP
GO:0032069	regulation of nuclease activity	9.95653e-07	1.47957e-05	Oasl2/Oas2/Oasl1/Oas1g/Oas1a/Oas3/Oas1b/Oas1h	8	BP
GO:0019884	antigen processing and presentation of exogenous antigen	1.02336e-06	1.51115e-05	H2-M2/H2-T23/Fcgr1/Tapbp/H2-T22/H2-Q4/H2-T10/H2-Q7/H2-Eb1/H2-Q6/H2-Aa	11	BP
GO:0045954	positive regulation of natural killer cell mediated cytotoxicity	1.02336e-06	1.51115e-05	H2-M2/H2-T23/Pvr/H2-T22/H2-Q4/H2-T10/Slamf6/H2-Q7/Rasgrp1/Il12b/H2-Q6	11	BP
GO:0035457	cellular response to interferon-alpha	1.02826e-06	1.51159e-05	Ifit1/Ifi204/Ifit2/Oas1g/Oas1a/Oas1b/Oas1h	7	BP
GO:0002637	regulation of immunoglobulin production	1.03012e-06	1.51159e-05	H2-M2/Tnfaip3/H2-T23/Il13ra2/H2-T22/H2-Q4/Tnf/Il6/Lilrb4a/H2-T10/H2-Q7/Il33/Siglecg/H2-Q6/Clcf1	15	BP
GO:0070664	negative regulation of leukocyte proliferation	1.04541e-06	1.52924e-05	Lgals9/H2-M2/H2-T23/H2-T22/H2-Q4/Lilrb4b/Lilrb4a/H2-T10/Arg2/H2-Q7/Slfn1/Cebpb/Pla2g5/Il33/H2-Q6/H2-Aa	16	BP
GO:0045953	negative regulation of natural killer cell mediated cytotoxicity	1.08544e-06	1.57793e-05	Lgals9/H2-M2/H2-T23/H2-T22/H2-Q4/Tap1/Clec2d/H2-T10/H2-Q7/H2-Q6	10	BP
GO:0060338	regulation of type I interferon-mediated signaling pathway	1.08544e-06	1.57793e-05	Isg15/Oas1g/Ikbke/Stat2/Oas1a/Oas3/Zbp1/Adar/Oas1b/Oas1h	10	BP
GO:0032608	interferon-beta production	1.16928e-06	1.68932e-05	Oas2/Isg15/Rigi/Oas1g/Oas1a/Oas3/Ifih1/Arrdc4/Relb/Oas1b/Oas1h/Tlr2	12	BP
GO:0032648	regulation of interferon-beta production	1.16928e-06	1.68932e-05	Oas2/Isg15/Rigi/Oas1g/Oas1a/Oas3/Ifih1/Arrdc4/Relb/Oas1b/Oas1h/Tlr2	12	BP
GO:0032736	positive regulation of interleukin-13 production	1.19117e-06	1.71565e-05	H2-M2/H2-T23/H2-T22/Nlrp3/H2-Q4/H2-T10/H2-Q7/Il33/H2-Q6	9	BP
GO:0002716	negative regulation of natural killer cell mediated immunity	1.32808e-06	1.90022e-05	Lgals9/H2-M2/H2-T23/H2-T22/H2-Q4/Tap1/Clec2d/H2-T10/H2-Q7/H2-Q6	10	BP
GO:0060761	negative regulation of response to cytokine stimulus	1.3378e-06	1.90022e-05	Il1rn/Isg15/Irak3/Oas1g/Stat2/Oas1a/Oas3/Parp14/Stap1/Adar/Il6/Oas1b/Oas1h	13	BP
GO:0060339	negative regulation of type I interferon-mediated signaling pathway	1.33961e-06	1.90022e-05	Isg15/Oas1g/Stat2/Oas1a/Oas3/Adar/Oas1b/Oas1h	8	BP
GO:0072567	chemokine (C-X-C motif) ligand 2 production	1.33961e-06	1.90022e-05	Ccl5/Oas1g/Oas1a/Oas3/Mcoln2/Tnf/Oas1b/Oas1h	8	BP
GO:2000341	regulation of chemokine (C-X-C motif) ligand 2 production	1.33961e-06	1.90022e-05	Ccl5/Oas1g/Oas1a/Oas3/Mcoln2/Tnf/Oas1b/Oas1h	8	BP
GO:0002685	regulation of leukocyte migration	1.4398e-06	2.03616e-05	Cxcl10/Ccl5/Lgals9/Slamf8/Serpine1/Mmp9/Nod2/Bst1/Stap1/Trem1/Il1a/Fpr2/Dusp1/Mmp14/Cx3cl1/Ppbp/Gpr18/Il33/Cmklr1/Il23a/Thbs1/Tlr2/Ccr1	23	BP
GO:0002717	positive regulation of natural killer cell mediated immunity	1.44932e-06	2.04345e-05	H2-M2/H2-T23/Pvr/H2-T22/H2-Q4/H2-T10/Slamf6/H2-Q7/Rasgrp1/Il12b/H2-Q6	11	BP
GO:0071639	positive regulation of monocyte chemotactic protein-1 production	1.50328e-06	2.11316e-05	Oas1g/Nod2/Oas1a/Oas3/Mcoln2/Oas1b/Oas1h	7	BP
GO:0002714	positive regulation of B cell mediated immunity	1.58289e-06	2.2118e-05	H2-M2/Nod2/H2-T23/Fcgr1/H2-T22/H2-Q4/Tnf/H2-T10/H2-Q7/Lta/H2-Q6/Clcf1	12	BP
GO:0002891	positive regulation of immunoglobulin mediated immune response	1.58289e-06	2.2118e-05	H2-M2/Nod2/H2-T23/Fcgr1/H2-T22/H2-Q4/Tnf/H2-T10/H2-Q7/Lta/H2-Q6/Clcf1	12	BP
GO:0042608	T cell receptor binding	4.61478e-07	2.26655e-05	H2-M2/H2-T23/H2-T22/H2-Q4/H2-T10/H2-Q7/Lck/H2-Eb1/H2-Q6	9	MF
GO:0042605	peptide antigen binding	4.87122e-07	2.26655e-05	H2-M2/H2-T23/H2-T24/Tapbp/H2-T22/H2-Q4/Tap1/H2-T10/H2-Q7/H2-Eb1/H2-Q6/H2-Aa	12	MF
GO:0001914	regulation of T cell mediated cytotoxicity	1.71554e-06	2.39001e-05	H2-M2/H2-T23/H2-T24/Pvr/H2-T22/H2-Q4/H2-T10/H2-Q7/Il12b/H2-Q6/Il23a	11	BP
GO:0001913	T cell mediated cytotoxicity	1.83453e-06	2.54821e-05	H2-M2/H2-T23/H2-T24/Stx11/Pvr/H2-T22/H2-Q4/H2-T10/H2-Q7/Il12b/H2-Q6/Il23a	12	BP
GO:0006909	phagocytosis	1.94397e-06	2.68429e-05	Siglece/Hck/Itgal/Marco/Nod2/Msr1/Il15ra/Rab20/Fcgr1/Il2rg/Cd300lf/Stap1/Cfp/Slc11a1/Met/Treml4/Nr1h3/Fpr2/Pla2g5/Sirpb1a/Thbs1/Tlr2	22	BP
GO:0045637	regulation of myeloid cell differentiation	1.94397e-06	2.68429e-05	Ccl9/Ccl5/Isg15/Nfkbia/Ccl3/Fas/Pilrb1/Stat1/Csf3/Pirb/Lox/Tnf/Lilrb4b/Lilrb4a/Clec2d/Jag1/Car2/Cebpb/Lif/Il12b/Il23a/Ccr1	22	BP
GO:0002888	positive regulation of myeloid leukocyte mediated immunity	1.95839e-06	2.68833e-05	H2-M2/Rigi/H2-T23/Fcgr1/H2-T22/Stap1/H2-Q4/H2-T10/H2-Q7/H2-Q6	10	BP
GO:0042092	type 2 immune response	1.95839e-06	2.68833e-05	Rsad2/Nod2/Bcl3/Nlrp3/Il6/Lilrb4a/Arg2/Il33/Batf/Clcf1	10	BP
GO:0048245	eosinophil chemotaxis	2.14891e-06	2.94124e-05	Ccl9/Ccl5/Ccl4/Ccl3/Ccl22/Ccl6/Cx3cl1	7	BP
GO:0050672	negative regulation of lymphocyte proliferation	2.2466e-06	3.06599e-05	Lgals9/H2-M2/H2-T23/H2-T22/H2-Q4/Lilrb4b/Lilrb4a/H2-T10/Arg2/H2-Q7/Slfn1/Cebpb/Pla2g5/H2-Q6/H2-Aa	15	BP
GO:0001794	type IIa hypersensitivity	2.33728e-06	3.17124e-05	H2-M2/H2-T23/Fcgr1/H2-T22/H2-Q4/H2-T10/H2-Q7/H2-Q6	8	BP
GO:0002445	type II hypersensitivity	2.33728e-06	3.17124e-05	H2-M2/H2-T23/Fcgr1/H2-T22/H2-Q4/H2-T10/H2-Q7/H2-Q6	8	BP
GO:0140894	endolysosomal toll-like receptor signaling pathway	2.36127e-06	3.17328e-05	Rsad2/Tnfaip3/Oas1g/Src/Oas1a/Tnf/Oas1b/Treml4/Scimp/Oas1h	10	BP
GO:0030224	monocyte differentiation	2.36589e-06	3.17328e-05	Ifi209/Ifi211/Ifi204/Ifi203/Mndal/Ifi205/Ifi213/Csf2/Ifi206	9	BP
GO:0032692	negative regulation of interleukin-1 production	2.36589e-06	3.17328e-05	Tnfaip3/Nlrp3/Pml/Lilrb4b/Lilrb4a/Cx3cl1/Mefv/Serpinb1b/Acp5	9	BP
GO:0044546	NLRP3 inflammasome complex assembly	2.36589e-06	3.17328e-05	Irgm1/Irgm2/Casp4/Igtp/Trim30a/Nlrp3/Gbp5/Eif2ak2/Mefv	9	BP
GO:0046977	TAP binding	7.31565e-07	3.21482e-05	H2-M2/Tapbp/H2-T22/H2-Q4/Tap1/H2-Q7/H2-Q6	7	MF
GO:0002695	negative regulation of leukocyte activation	2.42957e-06	3.24938e-05	Lgals9/H2-M2/Fas/Tnfaip3/H2-T23/H2-T22/Cd300lf/H2-Q4/Lilrb4b/Lilrb4a/H2-T10/Nr1h3/Pf4/Adora2a/Arg2/H2-Q7/Slfn1/Cebpb/Pla2g5/H2-Q6/H2-Aa	21	BP
GO:0010822	positive regulation of mitochondrion organization	2.44596e-06	3.26198e-05	Irgm1/Fas/Mmp9/Nod2/Irgm2/Plaur/Igtp/Hip1r/Dcn/Bik/Tnfsf10/Kdr	12	BP
GO:0031333	negative regulation of protein-containing complex assembly	2.47443e-06	3.29056e-05	Irgm1/Xaf1/Ifi209/Ifi211/Ifi204/Irgm2/Src/Ifi203/Clu/Igtp/Trim30a/Mndal/Ifi205/Hip1r/Ifi213/Ifi206/Mefv/Tlr2	18	BP
GO:0044406	adhesion of symbiont to host	2.53369e-06	3.3409e-05	Gbp3/Gbp2/Gbp7/Gbp2b/Gbp9/Gbp6	6	BP
GO:0060330	regulation of response to type II interferon	2.53369e-06	3.3409e-05	Irgm1/Irgm2/Parp14/Igtp/Parp9/Txk	6	BP
GO:0060334	regulation of type II interferon-mediated signaling pathway	2.53369e-06	3.3409e-05	Irgm1/Irgm2/Parp14/Igtp/Parp9/Txk	6	BP
GO:0050866	negative regulation of cell activation	2.56946e-06	3.37855e-05	Lgals9/H2-M2/Fas/Tnfaip3/H2-T23/H2-T22/Cd300lf/H2-Q4/Lilrb4b/Lilrb4a/H2-T10/Nr1h3/Pf4/Adora2a/Pdgfb/Arg2/H2-Q7/Slfn1/Cebpb/Pla2g5/H2-Q6/H2-Aa	22	BP
GO:0032945	negative regulation of mononuclear cell proliferation	2.77619e-06	3.63631e-05	Lgals9/H2-M2/H2-T23/H2-T22/H2-Q4/Lilrb4b/Lilrb4a/H2-T10/Arg2/H2-Q7/Slfn1/Cebpb/Pla2g5/H2-Q6/H2-Aa	15	BP
GO:0007259	receptor signaling pathway via JAK-STAT	2.78876e-06	3.63631e-05	Ccl5/Socs3/Stat2/Bcl3/Il15ra/Stat1/Parp14/Parp9/Csf2rb/Osm/Tnf/Il6/Lck/Csf2/Gadd45a/Lif/Socs2/Il12b/Clcf1/Il23a	20	BP
GO:0034142	toll-like receptor 4 signaling pathway	2.7888e-06	3.63631e-05	Acod1/Nfkbia/Oas1g/Oas1a/Ifi35/Ripk2/Oas1b/Nr1h3/Scimp/Oas1h/Cd14	11	BP
GO:0043392	negative regulation of DNA binding	2.83432e-06	3.67519e-05	Ifi209/Ifi211/Ifi204/Sp100/Ifi203/Mndal/Id1/Ifi205/Ifi213/Ifi206	10	BP
GO:0048247	lymphocyte chemotaxis	2.83432e-06	3.67519e-05	Ccl9/Cxcl10/Ccl5/Ccl4/Ccl3/Ccl22/Ccl6/Cx3cl1/Ch25h/Cxcl16	10	BP
GO:0030316	osteoclast differentiation	2.88656e-06	3.7326e-05	Ccl9/Ccl5/Ccl3/Pilrb1/Src/Cd300lf/Pirb/Tnf/Lilrb4b/Lilrb4a/Clec2d/Car2/Cebpb/Il12b/Il23a/Ccr1	16	BP
GO:2000377	regulation of reactive oxygen species metabolic process	2.93275e-06	3.78187e-05	Acod1/Sod2/Lcn2/Gch1/Ier3/Birc3/Trim30a/Cflar/Tnf/Slc25a33/Fpr2/Pdgfb/Arg2/Nox1/Mmp3/Gadd45a/Acp5/Thbs1	18	BP
GO:0010506	regulation of autophagy	2.94872e-06	3.79202e-05	Irgm1/Pim2/Tnfaip3/Nod2/Dram1/Irgm2/Nod1/Igtp/Trim30a/Trib3/Nupr1/Ripk2/Trim13/Trim12c/Ddit3/Dcn/Trim34a/Iigp1/Trim30d/Trim30c/Rasip1/Mefv/Sh3bp4/Kdr/Tlr2	25	BP
GO:0001813	regulation of antibody-dependent cellular cytotoxicity	3.01078e-06	3.82974e-05	H2-M2/H2-T23/H2-T22/H2-Q4/H2-T10/H2-Q7/H2-Q6	7	BP
GO:0001815	positive regulation of antibody-dependent cellular cytotoxicity	3.01078e-06	3.82974e-05	H2-M2/H2-T23/H2-T22/H2-Q4/H2-T10/H2-Q7/H2-Q6	7	BP
GO:0031649	heat generation	3.01078e-06	3.82974e-05	Ccl5/Il1rn/Ptgs2/Tnf/Il1a/Ccr5/Ptges	7	BP
GO:0060333	type II interferon-mediated signaling pathway	3.01078e-06	3.82974e-05	Irgm1/Irgm2/Stat1/Parp14/Igtp/Parp9/Txk	7	BP
GO:0002885	positive regulation of hypersensitivity	3.03636e-06	3.8414e-05	H2-M2/H2-T23/Fcgr1/H2-T22/H2-Q4/H2-T10/H2-Q7/H2-Q6	8	BP
GO:0035740	CD8-positive, alpha-beta T cell proliferation	3.03636e-06	3.8414e-05	H2-M2/H2-T23/H2-T22/H2-Q4/Lilrb4a/H2-T10/H2-Q7/H2-Q6	8	BP
GO:0097191	extrinsic apoptotic signaling pathway	3.1534e-06	3.97872e-05	Lcn2/Traf1/Serpine1/Fas/Tnfaip3/Sp100/Bcl2a1d/Src/Tnfrsf23/Tnfrsf1b/Pml/Cflar/Tnf/Il1a/Bcl2a1a/Csf2/Cx3cl1/Gdnf/Il33/Tnfsf10/Nfkbiz/Thbs1	22	BP
GO:0051098	regulation of binding	3.16928e-06	3.98801e-05	Ifi209/Ifi211/Ifi204/Ifit2/Mmp9/Pim2/Sp100/Src/Agrn/Ifi203/Tmem132a/Plaur/Parp9/Trib3/Mndal/Lox/Id1/Met/Ripk2/Ifi205/Rapgef2/Hip1r/Pdgfb/Dtx3l/Ifi213/Ifi206/Lif/Slpi	28	BP
GO:0001911	negative regulation of leukocyte mediated cytotoxicity	3.38757e-06	4.25127e-05	Lgals9/H2-M2/H2-T23/H2-T22/H2-Q4/Tap1/Clec2d/H2-T10/H2-Q7/H2-Q6	10	BP
GO:0002864	regulation of acute inflammatory response to antigenic stimulus	3.61326e-06	4.51032e-05	H2-M2/H2-T23/Fcgr1/H2-T22/H2-Q4/H2-T10/Npy/H2-Q7/H2-Q6	9	BP
GO:2001185	regulation of CD8-positive, alpha-beta T cell activation	3.61326e-06	4.51032e-05	H2-M2/H2-T23/H2-T22/H2-Q4/Lilrb4b/Lilrb4a/H2-T10/H2-Q7/H2-Q6	9	BP
GO:0002825	regulation of T-helper 1 type immune response	3.90513e-06	4.83595e-05	Slc11a1/Ripk2/Arid5a/Il12rb1/Il33/Il27/Il12b/Il23a	8	BP
GO:0032691	negative regulation of interleukin-1 beta production	3.90513e-06	4.83595e-05	Tnfaip3/Nlrp3/Pml/Lilrb4b/Lilrb4a/Mefv/Serpinb1b/Acp5	8	BP
GO:0034138	toll-like receptor 3 signaling pathway	3.90513e-06	4.83595e-05	Tnfaip3/Oas1g/Src/Oas1a/Tnf/Oas1b/Scimp/Oas1h	8	BP
GO:0002519	natural killer cell tolerance induction	4.14284e-06	5.11679e-05	H2-M2/H2-T23/H2-T22/H2-Q4/H2-T10/H2-Q7/H2-Q6	7	BP
GO:0032613	interleukin-10 production	4.40956e-06	5.40778e-05	Lgals9/Isg15/Nod2/Bcl3/Il6/Lilrb4b/Lilrb4a/Il12b/Il23a/Nfkbiz/Tlr2	11	BP
GO:0032720	negative regulation of tumor necrosis factor production	4.40956e-06	5.40778e-05	Irak3/Tnfaip3/Nod2/Bcl3/Trim30a/Lilrb4b/Lilrb4a/Arg2/Cx3cl1/Gpr18/Acp5	11	BP
GO:0002335	mature B cell differentiation	4.42465e-06	5.40778e-05	Slamf8/Tnfaip3/Bcl3/Il2rg/St3gal1/Il6/Lilrb4a/Pou2f2/Nfkbiz	9	BP
GO:0140632	canonical inflammasome complex assembly	4.42465e-06	5.40778e-05	Irgm1/Irgm2/Casp4/Igtp/Trim30a/Nlrp3/Gbp5/Eif2ak2/Mefv	9	BP
GO:0015711	organic anion transport	4.77285e-06	5.81816e-05	Il1rn/Acsl1/Ptgs2/Aqp9/Slc7a11/Slc6a12/Nos2/Slc6a9/Lrrc8d/Slc11a1/Nfkbie/Slco4a1/Aqp8/Tnf/Slc1a4/Slc22a4/Il1a/P2ry2/Adora2a/Slc6a13/Slc2a1/Sfxn5/Arg2/Gja1/Pla2g5/Slc17a8/Slc26a9/Slc10a6/Slc6a4/Fabp7/Thbs1/Ptges	32	BP
GO:0002866	positive regulation of acute inflammatory response to antigenic stimulus	4.97569e-06	6.04966e-05	H2-M2/H2-T23/Fcgr1/H2-T22/H2-Q4/H2-T10/H2-Q7/H2-Q6	8	BP
GO:0097696	receptor signaling pathway via STAT	5.01956e-06	6.08719e-05	Ccl5/Socs3/Stat2/Bcl3/Il15ra/Stat1/Parp14/Parp9/Csf2rb/Osm/Tnf/Il6/Lck/Csf2/Gadd45a/Lif/Socs2/Il12b/Clcf1/Il23a	20	BP
GO:1903556	negative regulation of tumor necrosis factor superfamily cytokine production	5.10795e-06	6.17838e-05	Irak3/Tnfaip3/Nod2/Bcl3/Trim30a/Lilrb4b/Lilrb4a/Arg2/Cx3cl1/Gpr18/Acp5	11	BP
GO:0019955	cytokine binding	1.53269e-06	6.38081e-05	Il1rn/Gbp2/Tnfrsf1b/Agrn/Ccrl2/Il13ra2/Il2rg/Gbp2b/Pdpn/Mmp8/Ccr5/Ccr4/Il18bp/Il12rb1/Il12b/Thbs1/Ccr1	17	MF
GO:2000566	positive regulation of CD8-positive, alpha-beta T cell proliferation	5.60825e-06	6.76604e-05	H2-M2/H2-T23/H2-T22/H2-Q4/H2-T10/H2-Q7/H2-Q6	7	BP
GO:0050868	negative regulation of T cell activation	5.70745e-06	6.86802e-05	Lgals9/H2-M2/H2-T23/H2-T22/H2-Q4/Lilrb4b/Lilrb4a/H2-T10/Pf4/Adora2a/Arg2/H2-Q7/Slfn1/Cebpb/Pla2g5/H2-Q6/H2-Aa	17	BP
GO:0001659	temperature homeostasis	5.80238e-06	6.94654e-05	Ccl5/Il1rn/Acsl1/Ptgs2/Lcn2/Nod2/Igf2bp2/Id1/Tnf/Il1a/Ddit3/Nr1h3/Sfxn5/Ccr5/Cebpb/Gja1/Cmklr1/Mc3r/Ptges	19	BP
GO:0051250	negative regulation of lymphocyte activation	5.80238e-06	6.94654e-05	Lgals9/H2-M2/Fas/Tnfaip3/H2-T23/H2-T22/H2-Q4/Lilrb4b/Lilrb4a/H2-T10/Pf4/Adora2a/Arg2/H2-Q7/Slfn1/Cebpb/Pla2g5/H2-Q6/H2-Aa	19	BP
GO:0042116	macrophage activation	5.97346e-06	7.1331e-05	Irgm1/Lgals9/Clu/Ifi35/Stap1/Slc11a1/Tnf/Nr1h3/Mmp8/Cx3cl1/Pla2g5/Il33/Thbs1/Tlr2	14	BP
GO:2001233	regulation of apoptotic signaling pathway	6.13835e-06	7.31136e-05	Sod2/Ptgs2/Traf1/Cth/Ier3/Serpine1/Fas/Mmp9/Tnfaip3/Sp100/Src/Tnfrsf23/Clu/Plaur/Osm/Pml/Nupr1/Cflar/Tnf/Ddit3/Adora2a/Nox1/Rnf183/Lck/Csf2/Cx3cl1/Gdnf/Tnfsf10/Mmp2/S100a8/Thbs1	31	BP
GO:0141060	disruption of anatomical structure in another organism	6.19054e-06	7.3548e-05	Cxcl10/Gbp3/Gbp2/Irgm2/Ccl22/Gbp7/Nos2/Igtp/Trem3/Trem1/Gbp5/Gbp2b/Ppbp/Cxcl9/Camp	15	BP
GO:0062197	cellular response to chemical stress	7.00825e-06	8.30522e-05	Sod2/Prdx5/Ptgs2/Lcn2/Gch1/Fas/Mmp9/Tnfaip3/Src/Slc11a2/Slc7a11/Gsr/Lrrc8d/Nlrp3/Pml/Met/Relb/Il6/Ddit3/Nox1/Mmp3/Nqo1/Prkg2/Prr5l/Mmp2	25	BP
GO:0016064	immunoglobulin mediated immune response	7.3312e-06	8.666e-05	H2-M2/Nod2/Bcl3/H2-T23/Icosl/Fcgr1/Il13ra2/H2-T22/Csf2rb/H2-Q4/Tnf/H2-T10/H2-Q7/Lta/C1s1/Pou2f2/Batf/Il12b/H2-Q6/Clcf1/Nfkbiz	21	BP
GO:0002477	antigen processing and presentation of exogenous peptide antigen via MHC class Ib	7.48021e-06	8.7977e-05	H2-M2/H2-T23/H2-T22/H2-Q4/H2-T10/H2-Q7/H2-Q6	7	BP
GO:0072677	eosinophil migration	7.48021e-06	8.7977e-05	Ccl9/Ccl5/Ccl4/Ccl3/Ccl22/Ccl6/Cx3cl1	7	BP
GO:0031342	negative regulation of cell killing	7.79152e-06	9.14088e-05	Lgals9/H2-M2/H2-T23/H2-T22/H2-Q4/Tap1/Clec2d/H2-T10/H2-Q7/H2-Q6	10	BP
GO:0002883	regulation of hypersensitivity	7.87294e-06	9.21331e-05	H2-M2/H2-T23/Fcgr1/H2-T22/H2-Q4/H2-T10/H2-Q7/H2-Q6	8	BP
GO:0042277	peptide binding	2.44293e-06	9.66179e-05	H2-M2/Nfkbia/Marco/Nod2/Gsap/Msr1/H2-T23/Clu/H2-T24/Gsr/Tapbp/H2-T22/Pirb/H2-Q4/Tap1/H2-T10/Fpr2/H2-Q7/Gipr/H2-Eb1/Cmklr1/Grpr/H2-Q6/Cemip/Mc3r/H2-Aa/Gpr150/Tlr2/Ptges	29	MF
GO:0007204	positive regulation of cytosolic calcium ion concentration	8.35954e-06	9.75835e-05	Cxcl2/Ccl3/Cd52/Ccrl2/Pml/Fpr1/Cxcl3/P2ry2/Fpr2/Gipr/Ccr5/Trpm4/Ccr4/Cd38/Gja1/Ptger2/Cmklr1/Kdr/Ccr1	19	BP
GO:0031620	regulation of fever generation	8.67021e-06	0.000100708	Ccl5/Ptgs2/Tnf/Ccr5/Ptges	5	BP
GO:2000342	negative regulation of chemokine (C-X-C motif) ligand 2 production	8.67021e-06	0.000100708	Oas1g/Oas1a/Oas3/Oas1b/Oas1h	5	BP
GO:0002830	positive regulation of type 2 immune response	8.71355e-06	0.000100961	Rsad2/Nod2/Nlrp3/Il6/Il33/Clcf1	6	BP
GO:0019731	antibacterial humoral response	8.9914e-06	0.000103923	H2-M2/Nod2/H2-T23/H2-T22/H2-Q4/Wfdc17/H2-T10/Npy/H2-Q7/Camp/H2-Q6/Wfdc21/Slpi/Spink5	14	BP
GO:0030101	natural killer cell activation	9.01796e-06	0.000103973	Lgals9/H2-M2/H2-T23/Il15ra/Stx11/H2-T22/H2-Q4/Lilrb4a/H2-T10/Slamf6/H2-Q7/Rasgrp1/Il12b/H2-Q6/Il23a	15	BP
GO:0043525	positive regulation of neuron apoptotic process	9.34629e-06	0.000107494	Lcn2/Gch1/Ccl3/Fas/Agrn/Casp4/Nupr1/Cflar/Tnf/Ddit3/Nox1/Nqo1/Mmp2	13	BP
GO:0002444	myeloid leukocyte mediated immunity	9.38671e-06	0.000107694	H2-M2/Adora2b/Rigi/H2-T23/Fcgr1/Stx11/Il13ra2/Trem3/H2-T22/Stap1/Trem1/H2-Q4/H2-T10/H2-Q7/Rasgrp1/H2-Q6	16	BP
GO:0009595	detection of biotic stimulus	9.42427e-06	0.000107861	Nod2/Nod1/Casp4/Nlrp3/H2-Q4/H2-Q7/H2-Q6/Clec4n/Tlr2	9	BP
GO:0002486	antigen processing and presentation of endogenous peptide antigen via MHC class I via ER pathway, TAP-independent	9.78734e-06	0.000111471	H2-M2/H2-T23/H2-T24/H2-T22/H2-Q4/H2-T10/H2-Q7/H2-Q6	8	BP
GO:0098581	detection of external biotic stimulus	9.78734e-06	0.000111471	Nod2/Nod1/Casp4/H2-Q4/H2-Q7/H2-Q6/Clec4n/Tlr2	8	BP
GO:0032740	positive regulation of interleukin-17 production	9.8428e-06	0.00011183	Nod2/Osm/Il6/Arid5a/Slamf6/Il12b/Il23a	7	BP
GO:0050829	defense response to Gram-negative bacterium	9.93021e-06	0.00011255	Irgm1/Serpine1/Irgm2/Nod1/Igtp/Trem3/Trem1/Slc11a1/Npy/Iigp1/Camp/Il12b/Il23a/Nfkbiz	14	BP
GO:0001664	G protein-coupled receptor binding	3.05575e-06	0.0001151	Ccl9/Cxcl10/Ccl5/Ccl4/Cxcl2/Ccl3/Rtp4/Marco/Ccl22/Stat1/Fcgr1/Ccrl2/Uchl1/Fpr1/Cxcl3/P2ry2/Rapgef2/Pf4/Adora2a/Npy/Ccl6/Hspa1a/Cx3cl1/Ppbp/Cxcl9/Dnm1/Cxcl16	27	MF
GO:0072538	T-helper 17 type immune response	1.12459e-05	0.000127155	Nlrp3/Il6/Arid5a/Pf4/Slamf6/Batf/Il23a/Nfkbiz/Clec4n	9	BP
GO:0050764	regulation of phagocytosis	1.20715e-05	0.000134952	Siglece/Hck/Nod2/Il15ra/Fcgr1/Il2rg/Cd300lf/Stap1/Cfp/Slc11a1/Fpr2/Pla2g5/Sirpb1a/Tlr2	14	BP
GO:0002476	antigen processing and presentation of endogenous peptide antigen via MHC class Ib	1.20796e-05	0.000134952	H2-M2/H2-T23/H2-T24/H2-T22/H2-Q4/H2-T10/H2-Q7/H2-Q6	8	BP
GO:0002484	antigen processing and presentation of endogenous peptide antigen via MHC class I via ER pathway	1.20796e-05	0.000134952	H2-M2/H2-T23/H2-T24/H2-T22/H2-Q4/H2-T10/H2-Q7/H2-Q6	8	BP
GO:1900225	regulation of NLRP3 inflammasome complex assembly	1.20796e-05	0.000134952	Irgm1/Irgm2/Casp4/Igtp/Trim30a/Gbp5/Eif2ak2/Mefv	8	BP
GO:1903901	negative regulation of viral life cycle	1.20796e-05	0.000134952	Ifitm3/Bst2/Trim30a/Trim12c/Trim30d/Trim30c/Ch25h/Ifitm6	8	BP
GO:0002371	dendritic cell cytokine production	1.24187e-05	0.00013808	Rigi/Nod2/Bst2/Slamf9/Scimp/Tlr2	6	BP
GO:0002827	positive regulation of T-helper 1 type immune response	1.24187e-05	0.00013808	Slc11a1/Ripk2/Arid5a/Il12rb1/Il12b/Il23a	6	BP
GO:0006925	inflammatory cell apoptotic process	1.27918e-05	0.000141557	Ccl5/Fas/Nod2/Slc7a11/Hmga1/Il6/Ccr5	7	BP
GO:0098543	detection of other organism	1.27918e-05	0.000141557	Nod2/Nod1/H2-Q4/H2-Q7/H2-Q6/Clec4n/Tlr2	7	BP
GO:0043433	negative regulation of DNA-binding transcription factor activity	1.31199e-05	0.000144845	Acod1/Irak3/Nfkbia/Tnfaip3/Nod2/Sp100/Bcl3/Parp10/Pim1/Nlrp3/Id1/Nupr1/Ddit3/Gfi1/Cmklr1/Foxh1	16	BP
GO:0098586	cellular response to virus	1.33596e-05	0.000147145	Irgm1/Lgals9/Ikbke/Irgm2/Igtp/Nlrp3/Adar/Il6/Pou2f2	9	BP
GO:0032655	regulation of interleukin-12 production	1.42591e-05	0.000156316	Irak3/Nod2/Mefv/Scimp/Cmklr1/Il12b/Acp5/Il23a/Thbs1/Tlr2	10	BP
GO:0097237	cellular response to toxic substance	1.42591e-05	0.000156316	Sod2/Gch1/Esd/Pim1/Gsr/Slc11a1/Aqp8/Ahr/Nqo1/Gpx3	10	BP
GO:0002428	antigen processing and presentation of peptide antigen via MHC class Ib	1.48077e-05	0.000161951	H2-M2/H2-T23/H2-T24/H2-T22/H2-Q4/H2-T10/H2-Q7/H2-Q6	8	BP
GO:0035296	regulation of tube diameter	1.49625e-05	0.000162883	Sod2/Ptgs2/Gch1/Adora2b/Tnf/P2ry2/Acta2/Adora2a/Dusp5/Pdgfb/Ahr/Trpm4/Cd38/Cx3cl1/Gja1/Slc6a4/Kdr/Mmp2	18	BP
GO:0097746	blood vessel diameter maintenance	1.49625e-05	0.000162883	Sod2/Ptgs2/Gch1/Adora2b/Tnf/P2ry2/Acta2/Adora2a/Dusp5/Pdgfb/Ahr/Trpm4/Cd38/Cx3cl1/Gja1/Slc6a4/Kdr/Mmp2	18	BP
GO:0035150	regulation of tube size	1.60665e-05	0.000174091	Sod2/Ptgs2/Gch1/Adora2b/Tnf/P2ry2/Acta2/Adora2a/Dusp5/Pdgfb/Ahr/Trpm4/Cd38/Cx3cl1/Gja1/Slc6a4/Kdr/Mmp2	18	BP
GO:0071356	cellular response to tumor necrosis factor	1.60665e-05	0.000174091	Acod1/Ccl9/Ccl5/Ccl4/Traf1/Gbp3/Nfkbia/Ccl3/Birc3/Ccl22/Stat1/Tnf/Il6/Mmp8/Ccl6/Cx3cl1/Adamts7/Npnt	18	BP
GO:0002729	positive regulation of natural killer cell cytokine production	1.64357e-05	0.000177681	H2-M2/H2-T23/H2-T22/H2-Q4/H2-T10/H2-Q7/H2-Q6	7	BP
GO:0098739	import across plasma membrane	1.67051e-05	0.000180177	Acsl1/Lcn2/Slc15a3/Slc11a2/Slc7a11/Slc6a9/Slc39a4/Aqp8/Tnf/Slc1a4/Slc22a4/Slc6a13/Slc2a1/Arg2/Wnk2/Trpm4/Slc17a8/Steap2/Thbs1	19	BP
GO:0045765	regulation of angiogenesis	1.78438e-05	0.000192015	Cxcl10/Ccl5/Serpine1/Mmp9/Sp100/Itga5/Stat1/Sema4a/Col4a2/Stab1/Pml/Id1/Tnf/Il1a/Sema3e/Dcn/Chi3l1/Tnn/Gadd45a/Camp/Lif/Kdr/Cybb/Thbs1	24	BP
GO:0002524	hypersensitivity	1.80357e-05	0.000193088	H2-M2/H2-T23/Fcgr1/H2-T22/H2-Q4/H2-T10/H2-Q7/H2-Q6	8	BP
GO:0045672	positive regulation of osteoclast differentiation	1.80357e-05	0.000193088	Ccl9/Ccl5/Ccl3/Tnf/Car2/Il12b/Il23a/Ccr1	8	BP
GO:0002886	regulation of myeloid leukocyte mediated immunity	1.80672e-05	0.000193088	H2-M2/Adora2b/Rigi/H2-T23/Fcgr1/Il13ra2/H2-T22/Stap1/H2-Q4/H2-T10/H2-Q7/H2-Q6	12	BP
GO:0032615	interleukin-12 production	1.89446e-05	0.000201544	Irak3/Nod2/Mefv/Scimp/Cmklr1/Il12b/Acp5/Il23a/Thbs1/Tlr2	10	BP
GO:0032653	regulation of interleukin-10 production	1.89446e-05	0.000201544	Lgals9/Isg15/Nod2/Bcl3/Il6/Lilrb4b/Lilrb4a/Il12b/Il23a/Tlr2	10	BP
GO:0031334	positive regulation of protein-containing complex assembly	2.03714e-05	0.000216232	Isg15/Gbp2/Fas/Vasp/Src/Clu/Casp4/Rhoc/Csf3/Met/Gbp5/Tnf/Baiap2l1/Hip1r/Ahr/Mmp3/Csf2/Bik/Rasip1	19	BP
GO:0002370	natural killer cell cytokine production	2.08962e-05	0.00021981	H2-M2/H2-T23/H2-T22/H2-Q4/H2-T10/H2-Q7/H2-Q6	7	BP
GO:0002727	regulation of natural killer cell cytokine production	2.08962e-05	0.00021981	H2-M2/H2-T23/H2-T22/H2-Q4/H2-T10/H2-Q7/H2-Q6	7	BP
GO:0010800	positive regulation of peptidyl-threonine phosphorylation	2.08962e-05	0.00021981	Irgm1/Irgm2/Igtp/Met/Ripk2/Chi3l1/Cemip	7	BP
GO:2000564	regulation of CD8-positive, alpha-beta T cell proliferation	2.08962e-05	0.00021981	H2-M2/H2-T23/H2-T22/H2-Q4/H2-T10/H2-Q7/H2-Q6	7	BP
GO:0072676	lymphocyte migration	2.13725e-05	0.000224315	Ccl9/Cxcl10/Ccl5/Ccl4/Lgals9/Itgal/Ccl3/Ccl22/Itgb7/Ccl6/Cx3cl1/Ch25h/Cxcl16	13	BP
GO:1903038	negative regulation of leukocyte cell-cell adhesion	2.15871e-05	0.000226061	Lgals9/H2-M2/H2-T23/H2-T22/H2-Q4/Lilrb4b/Lilrb4a/H2-T10/Pf4/Adora2a/Arg2/H2-Q7/Slfn1/Cebpb/Pla2g5/H2-Q6/H2-Aa	17	BP
GO:0032872	regulation of stress-activated MAPK cascade	2.18345e-05	0.000227633	Fas/Nod2/Tnfrsf23/Nod1/Ripk2/Il1a/Eif2ak2/Scimp	8	BP
GO:0070269	pyroptosis	2.18345e-05	0.000227633	Gbp3/Gbp2/Casp4/Nlrp3/Zbp1/Gbp5/Gbp2b/Mefv	8	BP
GO:0016239	positive regulation of macroautophagy	2.18988e-05	0.000227796	Irgm1/Pim2/Nod2/Irgm2/Nod1/Igtp/Ripk2/Trim13/Dcn/Kdr/Tlr2	11	BP
GO:0002712	regulation of B cell mediated immunity	2.24717e-05	0.000232722	H2-M2/Nod2/H2-T23/Fcgr1/H2-T22/H2-Q4/Tnf/H2-T10/H2-Q7/Lta/H2-Q6/Clcf1	12	BP
GO:0002889	regulation of immunoglobulin mediated immune response	2.24717e-05	0.000232722	H2-M2/Nod2/H2-T23/Fcgr1/H2-T22/H2-Q4/Tnf/H2-T10/H2-Q7/Lta/H2-Q6/Clcf1	12	BP
GO:0032621	interleukin-18 production	2.29961e-05	0.00023757	Nod2/Nlrp3/Gbp5/Tnf/Tlr2	5	BP
GO:0022408	negative regulation of cell-cell adhesion	2.30414e-05	0.00023757	Il1rn/Lgals9/H2-M2/Tnfaip3/H2-T23/H2-T22/H2-Q4/Lilrb4b/Lilrb4a/H2-T10/Pf4/Jag1/Adora2a/Arg2/H2-Q7/Slfn1/Cebpb/Pla2g5/H2-Q6/H2-Aa	20	BP
GO:0032495	response to muramyl dipeptide	2.36191e-05	0.000242991	Nfkbia/Tnfaip3/Nod2/Nod1/Ripk2/Jag1	6	BP
GO:0051896	regulation of phosphatidylinositol 3-kinase/protein kinase B signal transduction	2.39683e-05	0.000246044	Ccl5/Src/Hmga1/Osm/Csf3/Lox/Tnf/Il6/Ddit3/Sema3e/Pdgfb/Dcn/Gdf15/Tpbg/Mmp3/Chi3l1/Rasgrp1/Cx3cl1/Clcf1/Prr5l/Kdr/Thbs1	22	BP
GO:0006865	amino acid transport	2.49466e-05	0.000255525	Il1rn/Slc7a11/Slc6a12/Slc6a9/Lrrc8d/Slc11a1/Nfkbie/Tnf/Slc1a4/Slc22a4/Adora2a/Slc6a13/Sfxn5/Arg2/Gja1/Slc17a8/Slc6a4	17	BP
GO:0042149	cellular response to glucose starvation	2.55355e-05	0.000260418	Ifi209/Ifi211/Ifi204/Ifi203/Mndal/Ifi205/Slc2a1/Ifi213/Ifi206	9	BP
GO:1990748	cellular detoxification	2.55355e-05	0.000260418	Sod2/Gch1/Esd/Pim1/Gsr/Slc11a1/Aqp8/Nqo1/Gpx3	9	BP
GO:1901342	regulation of vasculature development	2.56857e-05	0.000261379	Cxcl10/Ccl5/Serpine1/Mmp9/Sp100/Itga5/Stat1/Sema4a/Col4a2/Stab1/Pml/Id1/Tnf/Il1a/Sema3e/Dcn/Chi3l1/Tnn/Gadd45a/Camp/Lif/Kdr/Cybb/Thbs1	24	BP
GO:0016525	negative regulation of angiogenesis	2.5955e-05	0.000263548	Cxcl10/Serpine1/Stat1/Sema4a/Col4a2/Stab1/Pml/Tnf/Sema3e/Dcn/Gadd45a/Lif/Thbs1	13	BP
GO:0071605	monocyte chemotactic protein-1 production	2.63093e-05	0.000265991	Oas1g/Nod2/Oas1a/Oas3/Mcoln2/Oas1b/Oas1h	7	BP
GO:0071637	regulation of monocyte chemotactic protein-1 production	2.63093e-05	0.000265991	Oas1g/Nod2/Oas1a/Oas3/Mcoln2/Oas1b/Oas1h	7	BP
GO:0051235	maintenance of location	2.83695e-05	0.000286161	Cxcl10/Lgals9/Nfkbia/Ehd1/Ikbke/Sp100/Msr1/Dgat2/Rnf213/Pml/Ero1a/Tnf/Srgn/Ddit3/Nr1h3/Hilpda/Lck/Ccr5/Soat2/Cx3cl1/Gja1/Cxcl9/Hap1/Cemip/Hrc/Frey1	26	BP
GO:0061082	myeloid leukocyte cytokine production	2.84266e-05	0.000286161	Irak3/Rigi/Nod2/Nod1/Casp4/Nlrp3/Ripk2/Rasgrp1/Acp5/Tlr2	10	BP
GO:0030881	beta-2-microglobulin binding	7.96581e-06	0.000286407	H2-M2/H2-T23/H2-T22/H2-Q4/H2-T10/H2-Q7/H2-Q6	7	MF
GO:0046978	TAP1 binding	9.20702e-06	0.00029131	H2-M2/Tapbp/H2-T22/Tap1/H2-Q7/H2-Q6	6	MF
GO:0046979	TAP2 binding	9.20702e-06	0.00029131	H2-M2/Tapbp/H2-T22/Tap1/H2-Q7/H2-Q6	6	MF
GO:0051400	BH domain binding	9.20702e-06	0.00029131	Irgm1/Bcl2a1d/Irgm2/Igtp/Bcl2a1a/Bik	6	MF
GO:0002438	acute inflammatory response to antigenic stimulus	2.97427e-05	0.000298767	H2-M2/H2-T23/Fcgr1/H2-T22/H2-Q4/H2-T10/Npy/H2-Q7/H2-Q6	9	BP
GO:0050921	positive regulation of chemotaxis	3.10414e-05	0.000311145	Cxcl10/Ccl5/Serpine1/Trem1/Met/Fpr2/Pdgfb/Tpbg/Ccr4/Cx3cl1/Ppbp/Cmklr1/Il23a/Kdr/Thbs1/Ccr1	16	BP
GO:2000514	regulation of CD4-positive, alpha-beta T cell activation	3.11524e-05	0.000311591	Irgm1/Lgals9/Il2rg/Nlrp3/Ripk2/Il6/Pf4/Arg2/Il27/Il23a/Nfkbiz	11	BP
GO:2000181	negative regulation of blood vessel morphogenesis	3.13746e-05	0.000312033	Cxcl10/Serpine1/Stat1/Sema4a/Col4a2/Stab1/Pml/Tnf/Sema3e/Dcn/Gadd45a/Lif/Thbs1	13	BP
GO:0002475	antigen processing and presentation via MHC class Ib	3.14633e-05	0.000312033	H2-M2/H2-T23/H2-T24/H2-T22/H2-Q4/H2-T10/H2-Q7/H2-Q6	8	BP
GO:0032480	negative regulation of type I interferon production	3.14633e-05	0.000312033	Acod1/Irgm1/Xaf1/Dhx58/Irgm2/Igtp/Relb/Gbp4	8	BP
GO:0032733	positive regulation of interleukin-10 production	3.14633e-05	0.000312033	Lgals9/Isg15/Nod2/Bcl3/Il6/Il12b/Il23a/Tlr2	8	BP
GO:1901343	negative regulation of vasculature development	3.4437e-05	0.000340803	Cxcl10/Serpine1/Stat1/Sema4a/Col4a2/Stab1/Pml/Tnf/Sema3e/Dcn/Gadd45a/Lif/Thbs1	13	BP
GO:0032494	response to peptidoglycan	3.49055e-05	0.000344711	Irak3/Nod2/Nlrp3/Ripk2/Tlr2	5	BP
GO:0033218	amide binding	1.16251e-05	0.000353671	H2-M2/Nfkbia/Marco/Nod2/Gsap/Msr1/H2-T23/Clu/H2-T24/Gsr/Tapbp/H2-T22/Cd300lf/Pirb/H2-Q4/Tap1/H2-T10/Fpr2/H2-Q7/Gipr/Soat2/H2-Eb1/Cmklr1/Grpr/H2-Q6/Cemip/Mc3r/H2-Aa/Gpr150/Tlr2/Ptges	31	MF
GO:0046703	natural killer cell lectin-like receptor binding	1.29511e-05	0.000370605	H2-M2/H2-T23/H2-T22/H2-Q4/Clec2d/H2-T10/H2-Q7/H2-Q6	8	MF
GO:0042610	CD8 receptor binding	1.31188e-05	0.000370605	H2-M2/H2-T22/H2-Q4/H2-Q7/Lck/H2-Q6	6	MF
GO:0045639	positive regulation of myeloid cell differentiation	3.77571e-05	0.000372086	Ccl9/Ccl5/Isg15/Ccl3/Stat1/Csf3/Tnf/Jag1/Car2/Lif/Il12b/Il23a/Ccr1	13	BP
GO:0046597	negative regulation of viral entry into host cell	4.0612e-05	0.000397709	Ifitm3/Trim30a/Trim12c/Trim30d/Trim30c/Ch25h/Ifitm6	7	BP
GO:0072574	hepatocyte proliferation	4.0612e-05	0.000397709	Tnfaip3/Cflar/Tnf/Il6/Lims2/Cebpb/Hpn	7	BP
GO:0072575	epithelial cell proliferation involved in liver morphogenesis	4.0612e-05	0.000397709	Tnfaip3/Cflar/Tnf/Il6/Lims2/Cebpb/Hpn	7	BP
GO:0002224	toll-like receptor signaling pathway	4.17087e-05	0.000405806	Irak3/Tnip1/Trim30a/Cd300lf/Fosl1/Gfi1/Scimp/S100a8/Nfkbiz/Tlr2	10	BP
GO:0070534	protein K63-linked ubiquitination	4.17087e-05	0.000405806	Traf1/Nod2/Parp10/Arrdc4/Trim30a/Rnf213/Ripk2/Trim12c/Trim30d/Trim30c	10	BP
GO:0044403	biological process involved in symbiotic interaction	4.17793e-05	0.000405806	Ccl5/Gbp3/Gbp2/Ifitm3/Nod2/Gbp7/Trim30a/Trem3/Trem1/Gbp2b/Gbp9/Trim12c/Gbp6/Trim34a/Trim30d/Camp/Trim30c/Hpn/Ch25h/Ifitm6	20	BP
GO:0044790	suppression of viral release by host	4.17856e-05	0.000405806	Trim30a/Pml/Trim13/Trim12c/Trim30d/Trim30c	6	BP
GO:0150076	neuroinflammatory response	4.35993e-05	0.000422543	Ptgs2/Tnfrsf1b/Clu/Stap1/Nupr1/Tnf/Adora2a/Mmp8/Cx3cl1/Il33/Tlr2	11	BP
GO:0070302	regulation of stress-activated protein kinase signaling cascade	4.4409e-05	0.000429501	Fas/Nod2/Tnfrsf23/Nod1/Ripk2/Il1a/Eif2ak2/Scimp	8	BP
GO:0005178	integrin binding	1.60061e-05	0.00043658	Isg15/Itgal/Src/Plpp3/Itga5/Lilrb4a/Itgb7/Dst/Vcam1/Mmp14/Tnn/Cx3cl1/Npnt/Slc6a4/Kdr/Thbs1	16	MF
GO:0043280	positive regulation of cysteine-type endopeptidase activity involved in apoptotic process	4.52432e-05	0.000436667	Fas/Tnfrsf23/Slc11a2/Nod1/Stat1/Nlrp3/Pml/Tnf/Hip1r/Lck/Tnfsf15/Tnfsf10/S100a8	13	BP
GO:0051101	regulation of DNA binding	4.94484e-05	0.000476271	Ifi209/Ifi211/Ifi204/Mmp9/Sp100/Ifi203/Plaur/Mndal/Id1/Ifi205/Ifi213/Ifi206/Lif	13	BP
GO:0002726	positive regulation of T cell cytokine production	4.9851e-05	0.000477204	Rsad2/Nlrp3/H2-Q4/Il6/Arid5a/H2-Q7/H2-Q6	7	BP
GO:0002828	regulation of type 2 immune response	4.9851e-05	0.000477204	Rsad2/Nod2/Nlrp3/Il6/Arg2/Il33/Clcf1	7	BP
GO:0010758	regulation of macrophage chemotaxis	4.9851e-05	0.000477204	Ccl5/Slamf8/Stap1/Trem1/Cx3cl1/Cmklr1/Thbs1	7	BP
GO:0031331	positive regulation of cellular catabolic process	5.04961e-05	0.000482392	Irgm1/Pim2/Nod2/Irgm2/Tnfrsf1b/Nod1/Igtp/Trim30a/Ripk2/Tnf/Il6/Trim13/Trim12c/Ddit3/Dcn/Trim34a/Dtx3l/Trim30d/Trim30c/Mefv/Sh3bp4/Prr5l/Kdr/Pnldc1/Tlr2	25	BP
GO:0042590	antigen processing and presentation of exogenous peptide antigen via MHC class I	5.10915e-05	0.000486096	Fcgr1/Tapbp/H2-Q4/H2-Q7/H2-Q6	5	BP
GO:1900226	negative regulation of NLRP3 inflammasome complex assembly	5.10915e-05	0.000486096	Irgm1/Irgm2/Igtp/Trim30a/Mefv	5	BP
GO:0002761	regulation of myeloid leukocyte differentiation	5.17329e-05	0.0004912	Ccl9/Ccl5/Ccl3/Pilrb1/Pirb/Tnf/Lilrb4b/Lilrb4a/Clec2d/Car2/Cebpb/Lif/Il12b/Il23a/Ccr1	15	BP
GO:0050766	positive regulation of phagocytosis	5.40913e-05	0.000511738	Nod2/Il15ra/Fcgr1/Il2rg/Cd300lf/Stap1/Cfp/Slc11a1/Fpr2/Pla2g5/Sirpb1a	11	BP
GO:0002396	MHC protein complex assembly	5.43332e-05	0.000511738	Tapbp/H2-Q4/H2-Q7/H2-Eb1/H2-Q6/H2-Aa	6	BP
GO:0002501	peptide antigen assembly with MHC protein complex	5.43332e-05	0.000511738	Tapbp/H2-Q4/H2-Q7/H2-Eb1/H2-Q6/H2-Aa	6	BP
GO:0034755	iron ion transmembrane transport	5.43332e-05	0.000511738	Lcn2/Slc11a2/Slc11a1/Slc25a37/Steap2/Steap4	6	BP
GO:0050851	antigen receptor-mediated signaling pathway	5.67246e-05	0.000533189	Nfkbia/Pde4b/Bcl2a1d/Lcp2/Icosl/Ezr/Stap1/H2-Q4/Ripk2/Lilrb4b/Lilrb4a/H2-Q7/Lck/Cd38/Txk/H2-Q6/Nfkbiz	17	BP
GO:0042611	MHC protein complex	1.39603e-06	0.000552829	H2-M2/H2-T23/H2-T22/H2-Q4/H2-T10/H2-Q7/H2-Eb1/H2-Q6/H2-Aa	9	CC
GO:0043124	negative regulation of canonical NF-kappaB signal transduction	6.06742e-05	0.000567538	Irgm1/Nfkbia/Tnfaip3/Tnip1/Irgm2/Stat1/Igtp/Lilrb4b/Lilrb4a	9	BP
GO:0060142	regulation of syncytium formation by plasma membrane fusion	6.07427e-05	0.000567538	Cxcl10/Ehd1/Stat1/Cflar/Gdf15/Cxcl9/Il36g	7	BP
GO:0072539	T-helper 17 cell differentiation	6.07427e-05	0.000567538	Nlrp3/Il6/Pf4/Slamf6/Batf/Il23a/Nfkbiz	7	BP
GO:0002687	positive regulation of leukocyte migration	6.34474e-05	0.000591628	Cxcl10/Ccl5/Lgals9/Serpine1/Mmp9/Trem1/Il1a/Fpr2/Mmp14/Cx3cl1/Ppbp/Cmklr1/Il23a/Thbs1/Tlr2/Ccr1	16	BP
GO:0002377	immunoglobulin production	6.44068e-05	0.00059938	H2-M2/Fas/Tnfaip3/Nod2/H2-T23/Icosl/Il13ra2/H2-T22/H2-Q4/Tnf/Il6/Lilrb4a/H2-T10/H2-Q7/Il33/Pou2f2/Batf/Siglecg/H2-Q6/Clcf1/Nfkbiz	21	BP
GO:0032398	MHC class Ib protein complex	4.7013e-06	0.000607373	H2-M2/H2-T23/H2-T22/H2-Q4/H2-T10/H2-Q7/H2-Q6	7	CC
GO:0042612	MHC class I protein complex	6.36105e-06	0.000607373	H2-M2/H2-T23/H2-T22/H2-Q4/H2-T10/H2-Q7/H2-Q6	7	CC
GO:0045335	phagocytic vesicle	7.42659e-06	0.000607373	Clec4e/Irgm1/Nod2/H2-T23/Nod1/Rab20/Stx11/Tapbp/Slc11a1/Tap1/H2-Q7/Pla2g5/Scimp/Cybb	14	CC
GO:0030139	endocytic vesicle	7.66886e-06	0.000607373	Clec4e/Irgm1/Ehd1/Nod2/H2-T23/Nod1/Rab20/Stx11/Tapbp/Slc11a1/Csf3/Tap1/Rapgef2/H2-Q7/Lck/Pla2g5/Scimp/Cemip/Dnm1/Cybb	20	CC
GO:0017017	MAP kinase tyrosine/serine/threonine phosphatase activity	2.40904e-05	0.000635183	Dusp5/Dusp1/Dusp16/Dusp8/Dusp14	5	MF
GO:0003018	vascular process in circulatory system	6.92123e-05	0.000642823	Sod2/Ptgs2/Ccl4/Gch1/Adora2b/Tnf/P2ry2/Acta2/Adora2a/Dusp5/Slc2a1/Pdgfb/Ahr/Trpm4/Cd38/Cx3cl1/Gja1/Slc6a4/Kdr/Mmp2	20	BP
GO:0016045	detection of bacterium	6.972e-05	0.000643707	Nod2/Nod1/H2-Q4/H2-Q7/H2-Q6/Tlr2	6	BP
GO:0032874	positive regulation of stress-activated MAPK cascade	6.972e-05	0.000643707	Nod2/Nod1/Ripk2/Il1a/Eif2ak2/Scimp	6	BP
GO:1901739	regulation of myoblast fusion	6.972e-05	0.000643707	Cxcl10/Ehd1/Cflar/Gdf15/Cxcl9/Il36g	6	BP
GO:0004866	endopeptidase inhibitor activity	2.57941e-05	0.000658166	Gbp2/Csta2/Serpine1/Bst2/Serpinb2/Gbp5/Gbp2b/Wfdc17/Cstdc4/Csta3/Stfa3/Serpina3f/Serpinb1b/Itih1/Wfdc21/Slpi/Thbs1/Spink5	18	MF
GO:0031650	regulation of heat generation	7.25181e-05	0.000668223	Ccl5/Ptgs2/Tnf/Ccr5/Ptges	5	BP
GO:0002719	negative regulation of cytokine production involved in immune response	7.35043e-05	0.000673334	Irak3/Nod2/Bst2/Tnf/Lilrb4b/Lilrb4a/Acp5	7	BP
GO:0072576	liver morphogenesis	7.35043e-05	0.000673334	Tnfaip3/Cflar/Tnf/Il6/Lims2/Cebpb/Hpn	7	BP
GO:0090025	regulation of monocyte chemotaxis	7.35043e-05	0.000673334	Cxcl10/Ccl5/Slamf8/Serpine1/Fpr2/Dusp1/Ccr1	7	BP
GO:0016485	protein processing	7.53029e-05	0.000688463	Ifi209/Ifi211/Ifi204/Serpine1/Src/Ifi203/Casp4/Plaur/Chac1/Mndal/Cpd/Ripk2/Ifi205/Srgn/Ifi213/Mmp14/Ifi206/Hpn/Aebp1/Plat/Thbs1	21	BP
GO:0006919	activation of cysteine-type endopeptidase activity involved in apoptotic process	7.55777e-05	0.000689628	Slc11a2/Nod1/Stat1/Nlrp3/Pml/Tnf/Hip1r/Lck/Tnfsf15/S100a8	10	BP
GO:0032963	collagen metabolic process	7.59756e-05	0.00069191	Prdx5/Serpine1/Adora2b/Mmp9/Id1/Il6/Mmp8/Pdgfb/Mmp3/Mmp14/P3h2/Mmp27/Mmp2	13	BP
GO:0061135	endopeptidase regulator activity	2.81695e-05	0.000696316	Gbp2/Csta2/Serpine1/Bst2/Serpinb2/Nlrp3/Gbp5/Gbp2b/Wfdc17/Cstdc4/Csta3/Stfa3/Serpina3f/Serpinb1b/Itih1/Wfdc21/Slpi/Thbs1/Spink5	19	MF
GO:0006575	cellular modified amino acid metabolic process	7.81512e-05	0.000710341	Sod2/Cth/Gch1/Mthfd2/Slc7a11/Gsr/Chac1/Slco4a1/Ero1a/Aldh1l2/Slc22a4/P4ha2/Gstt4/Gstt1/Nox1/Hpn/Vnn3	17	BP
GO:0042113	B cell activation	7.95245e-05	0.000721423	Slamf8/Fas/Tnfaip3/Nod2/Bcl3/Icosl/Hmga1/Il2rg/St3gal1/Bst1/Aqp8/Il6/Lilrb4a/Cfb/Ahr/Rasgrp1/Mmp14/Cd38/Pou2f2/Batf/Siglecg/Clcf1/Nfkbiz	23	BP
GO:0051701	biological process involved in interaction with host	7.99508e-05	0.000723887	Gbp3/Gbp2/Ifitm3/Gbp7/Trim30a/Gbp2b/Gbp9/Trim12c/Gbp6/Trim34a/Trim30d/Trim30c/Ch25h/Ifitm6	14	BP
GO:0051051	negative regulation of transport	8.22397e-05	0.000743174	Il1rn/Ptgs2/Lgals9/Siglece/Rsad2/Mmp9/Sp100/Tnfrsf1b/Agrn/Rab11fip1/Il13ra2/Slc6a9/Cd300lf/Osm/Rhbdf2/Klf7/Tnf/Il6/Nr1h3/Gbp4/Ahr/Wnk2/Lif/Kcnab1/Il12b/Hecw2/Prkg2/Hrc/Gem/Thbs1/Tlr2	31	BP
GO:0043523	regulation of neuron apoptotic process	8.33667e-05	0.000751907	Sod2/Lcn2/Gch1/Ccl3/Fas/Agrn/Clu/Casp4/Nupr1/Cflar/Tnf/Il6/Ddit3/Sema3e/Adora2a/Nox1/Cebpb/Cx3cl1/Gdnf/Nqo1/Clcf1/Kdr/Mmp2	23	BP
GO:1905521	regulation of macrophage migration	8.37786e-05	0.000754169	Ccl5/Slamf8/Stap1/Trem1/Mmp14/Cx3cl1/Cmklr1/Thbs1	8	BP
GO:0045621	positive regulation of lymphocyte differentiation	8.62768e-05	0.000775166	Lgals9/Il15ra/Il2rg/Nlrp3/Ripk2/Il6/Lilrb4b/Lilrb4a/Lck/Rasgrp1/Mmp14/Il23a/H2-Aa/Nfkbiz	14	BP
GO:0032088	negative regulation of NF-kappaB transcription factor activity	9.45204e-05	0.00084437	Acod1/Irak3/Nfkbia/Tnfaip3/Nod2/Bcl3/Parp10/Nlrp3/Gfi1/Cmklr1	10	BP
GO:0046637	regulation of alpha-beta T cell differentiation	9.45204e-05	0.00084437	Il2rg/Nlrp3/Ripk2/Il6/Lilrb4b/Lilrb4a/Pf4/Il27/Il23a/Nfkbiz	10	BP
GO:0097192	extrinsic apoptotic signaling pathway in absence of ligand	9.45204e-05	0.00084437	Lcn2/Fas/Bcl2a1d/Tnfrsf23/Tnf/Il1a/Bcl2a1a/Csf2/Cx3cl1/Gdnf	10	BP
GO:0010755	regulation of plasminogen activation	0.000100252	0.000890472	Serpine1/Plaur/Hpn/Plat/Thbs1	5	BP
GO:0032604	granulocyte macrophage colony-stimulating factor production	0.000100252	0.000890472	Rigi/Slamf9/Rasgrp1/Il12b/Il23a	5	BP
GO:2000318	positive regulation of T-helper 17 type immune response	0.000100252	0.000890472	Nlrp3/Arid5a/Il23a/Nfkbiz/Clec4n	5	BP
GO:0015718	monocarboxylic acid transport	0.000101125	0.00089653	Acsl1/Ptgs2/Aqp9/Slc6a12/Nos2/Aqp8/Tnf/Il1a/P2ry2/Slc6a13/Slc2a1/Pla2g5/Slc10a6/Fabp7/Thbs1/Ptges	16	BP
GO:0070266	necroptotic process	0.000105599	0.00093442	Fas/Birc3/Tnfrsf23/Mlkl/Zbp1/Cflar/Tnf	7	BP
GO:0072332	intrinsic apoptotic signaling pathway by p53 class mediator	0.000109613	0.00096811	Ifi209/Ifi211/Ifi204/Bcl3/Ifi203/Pml/Mndal/Nupr1/Ifi205/Ifi213/Ifi206	11	BP
GO:0070304	positive regulation of stress-activated protein kinase signaling cascade	0.000110835	0.000977056	Nod2/Nod1/Ripk2/Il1a/Eif2ak2/Scimp	6	BP
GO:0030414	peptidase inhibitor activity	4.10394e-05	0.000983703	Gbp2/Csta2/Serpine1/Bst2/Serpinb2/Gbp5/Gbp2b/Wfdc17/Cstdc4/Csta3/Stfa3/Serpina3f/Serpinb1b/Itih1/Wfdc21/Slpi/Thbs1/Spink5	18	MF
GO:0097300	programmed necrotic cell death	0.000112334	0.000988412	Fas/Birc3/Tnfrsf23/Mlkl/Zbp1/Nupr1/Cflar/Tnf	8	BP
GO:0001836	release of cytochrome c from mitochondria	0.00011514	0.00100931	Sod2/Fas/Mmp9/Bcl2a1d/Plaur/Ggct/Bcl2a1a/Bik/Tnfsf10	9	BP
GO:0071622	regulation of granulocyte chemotaxis	0.00011514	0.00100931	Ccl5/Nod2/Bst1/Trem1/Cx3cl1/Ppbp/Cmklr1/Il23a/Thbs1	9	BP
GO:0010821	regulation of mitochondrion organization	0.000116137	0.00101615	Irgm1/Ier3/Fas/Mmp9/Nod2/Stat2/Irgm2/Plaur/Igtp/Hip1r/Dcn/Bik/Tnfsf10/Kdr	14	BP
GO:0038034	signal transduction in absence of ligand	0.000117338	0.00102428	Lcn2/Fas/Bcl2a1d/Tnfrsf23/Tnf/Il1a/Bcl2a1a/Csf2/Cx3cl1/Gdnf	10	BP
GO:0051259	protein complex oligomerization	0.000117505	0.00102428	Sod2/Isg15/Cth/Ehd1/Oas1g/Vasp/Oas1a/Mlkl/Ifih1/Lrrc8d/Nlrp3/Gbp5/Ripk2/Oas1b/Trpm4/Kcng3/Kcnf1/Dnm1/Oas1h/Steap4	20	BP
GO:0003950	NAD+ ADP-ribosyltransferase activity	4.40981e-05	0.00102593	Parp12/Parp10/Parp14/Parp9/Parp11/Art2a	6	MF
GO:0008630	intrinsic apoptotic signaling pathway in response to DNA damage	0.000125698	0.00109366	Sod2/Ifi204/Ier3/Ikbke/Bcl2a1d/Bcl3/Tnfrsf1b/Clu/Pml/Nupr1/Tnf/Bcl2a1a	12	BP
GO:0042060	wound healing	0.000126989	0.00110285	Procr/Serpine1/Plpp3/Slc7a11/Plaur/Enpp4/Slc11a1/Dcbld2/Cflar/Tnf/Il6/Lilrb4a/Il1a/Pdpn/Pdgfb/Dst/Cx3cl1/Txk/Ddr1/Adamts13/Gp6/Slc6a4/Kdr/Plat/Thbs1	25	BP
GO:0010563	negative regulation of phosphorus metabolic process	0.00012777	0.00110553	Socs3/Irak3/Ier3/Tnfaip3/Birc3/Plpp3/Parp14/Uchl1/Prkar2b/Stap1/Trib3/Met/Nupr1/Adar/Tnf/Lilrb4b/Lilrb4a/Pdgfb/Gbp4/Dusp1/Dusp16/Slfn1/Gadd45a/Rasip1/Hpn/Prr5l/Wwtr1	27	BP
GO:0045936	negative regulation of phosphate metabolic process	0.00012777	0.00110553	Socs3/Irak3/Ier3/Tnfaip3/Birc3/Plpp3/Parp14/Uchl1/Prkar2b/Stap1/Trib3/Met/Nupr1/Adar/Tnf/Lilrb4b/Lilrb4a/Pdgfb/Gbp4/Dusp1/Dusp16/Slfn1/Gadd45a/Rasip1/Hpn/Prr5l/Wwtr1	27	BP
GO:0010934	macrophage cytokine production	0.000129373	0.00111734	Irak3/Nod2/Nod1/Casp4/Nlrp3/Ripk2/Acp5/Tlr2	8	BP
GO:0002730	regulation of dendritic cell cytokine production	0.000135459	0.00116372	Rigi/Nod2/Bst2/Scimp/Tlr2	5	BP
GO:0002604	regulation of dendritic cell antigen processing and presentation	0.000135489	0.00116372	Nod2/Nod1/Slc11a1/Thbs1	4	BP
GO:0033212	iron import into cell	0.000135489	0.00116372	Lcn2/Slc11a2/Steap2/Steap4	4	BP
GO:0045619	regulation of lymphocyte differentiation	0.000136115	0.00116695	Lgals9/Slamf8/Fas/Il15ra/Il2rg/Nlrp3/Ripk2/Il6/Lilrb4b/Lilrb4a/Pf4/Lck/Rasgrp1/Mmp14/Il27/Il23a/H2-Aa/Nfkbiz	18	BP
GO:0050852	T cell receptor signaling pathway	0.000144059	0.0012328	Pde4b/Bcl2a1d/Lcp2/Icosl/Ezr/H2-Q4/Ripk2/Lilrb4b/Lilrb4a/H2-Q7/Lck/Txk/H2-Q6/Nfkbiz	14	BP
GO:0002639	positive regulation of immunoglobulin production	0.000144644	0.00123555	H2-M2/H2-T23/H2-T22/H2-Q4/Il6/H2-T10/H2-Q7/Il33/H2-Q6/Clcf1	10	BP
GO:0046596	regulation of viral entry into host cell	0.00014849	0.00126609	Ifitm3/Trim30a/Trim12c/Trim34a/Trim30d/Trim30c/Ch25h/Ifitm6	8	BP
GO:1990404	NAD+-protein ADP-ribosyltransferase activity	5.73262e-05	0.00129557	Parp12/Parp10/Parp14/Parp9/Parp11/Art2a	6	MF
GO:0071900	regulation of protein serine/threonine kinase activity	0.000158274	0.00134705	Irgm1/Irak3/Tnfaip3/Irgm2/Src/Pim1/Uchl1/Igtp/Prkar2b/Trib3/Tnf/Rapgef2/Pdgfb/Dusp1/Dusp16/Rasgrp1/Ksr1/Gadd45a/Rasip1/Cemip/Thbs1	21	BP
GO:0051403	stress-activated MAPK cascade	0.000169873	0.00144315	Fas/Nod2/Tnfrsf23/Nod1/Ripk2/Il1a/Eif2ak2/Scimp	8	BP
GO:0051897	positive regulation of phosphatidylinositol 3-kinase/protein kinase B signal transduction	0.000188345	0.00159718	Ccl5/Src/Osm/Csf3/Tnf/Il6/Sema3e/Pdgfb/Dcn/Gdf15/Tpbg/Chi3l1/Cx3cl1/Prr5l/Kdr/Thbs1	16	BP
GO:0008637	apoptotic mitochondrial changes	0.000189975	0.00160705	Sod2/Ier3/Fas/Mmp9/Pim2/Bcl2a1d/Plaur/Ggct/Bcl2a1a/Hip1r/Bik/Tnfsf10	12	BP
GO:0051100	negative regulation of binding	0.000190195	0.00160705	Ifi209/Ifi211/Ifi204/Ifit2/Pim2/Sp100/Ifi203/Mndal/Id1/Ifi205/Pdgfb/Ifi213/Ifi206/Slpi	14	BP
GO:0048020	CCR chemokine receptor binding	7.46348e-05	0.00163989	Ccl9/Ccl5/Ccl4/Ccl3/Ccl22/Stat1/Ccrl2/Ccl6/Cx3cl1	9	MF
GO:0030547	signaling receptor inhibitor activity	7.80826e-05	0.00166928	Ccl5/Il1rn/Lilrb4b/Lilrb4a/Ly6a/Ly6i/Adh7	7	MF
GO:0032689	negative regulation of type II interferon production	0.00020387	0.00171949	Irgm1/Lgals9/Nod2/Lilrb4b/Lilrb4a/Ddit3/Il33	7	BP
GO:0002676	regulation of chronic inflammatory response	0.000207957	0.00174766	Adora2b/Tnfaip3/Tnf/Lta	4	BP
GO:0032661	regulation of interleukin-18 production	0.000207957	0.00174766	Nod2/Gbp5/Tnf/Tlr2	4	BP
GO:0043491	phosphatidylinositol 3-kinase/protein kinase B signal transduction	0.000212603	0.0017835	Ccl5/Src/Hmga1/Osm/Csf3/Lox/Tnf/Il6/Ddit3/Sema3e/Pdgfb/Dcn/Gdf15/Tpbg/Mmp3/Chi3l1/Rasgrp1/Cx3cl1/Clcf1/Prr5l/Kdr/Thbs1	22	BP
GO:0046638	positive regulation of alpha-beta T cell differentiation	0.000220259	0.00184442	Il2rg/Nlrp3/Ripk2/Il6/Lilrb4b/Lilrb4a/Il23a/Nfkbiz	8	BP
GO:0006979	response to oxidative stress	0.000223975	0.00187219	Sod2/Prdx5/Ptgs2/Lcn2/Gch1/Mmp9/Tnfaip3/Src/Slc11a2/Slc7a11/Gsr/Ptprn/Pml/Met/Ero1a/Il6/Stc2/Nox1/Mmp3/Lck/Cd38/Nqo1/Prr5l/Gpx3/Mmp2	25	BP
GO:2001235	positive regulation of apoptotic signaling pathway	0.000231969	0.00193556	Fas/Clu/Osm/Pml/Nupr1/Tnf/Ddit3/Adora2a/Nox1/Rnf183/Lck/Tnfsf10/Mmp2/S100a8/Thbs1	15	BP
GO:0045622	regulation of T-helper cell differentiation	0.000237394	0.0019773	Nlrp3/Ripk2/Il6/Pf4/Il27/Il23a/Nfkbiz	7	BP
GO:0022612	gland morphogenesis	0.000248545	0.00206285	Tnfaip3/Src/Pml/Met/Cflar/Tnf/Il6/Pdgfb/Lims2/Cebpb/Hpn/Ddr1/Mmp2/Etv4	14	BP
GO:0043032	positive regulation of macrophage activation	0.000249429	0.00206285	Irgm1/Lgals9/Stap1/Mmp8/Il33/Thbs1	6	BP
GO:0090594	inflammatory response to wounding	0.000249429	0.00206285	Tnf/Il6/Il1a/Il33/Siglecg/Nfkbiz	6	BP
GO:1905523	positive regulation of macrophage migration	0.000249429	0.00206285	Ccl5/Trem1/Mmp14/Cx3cl1/Cmklr1/Thbs1	6	BP
GO:0098754	detoxification	0.000255434	0.0021088	Sod2/Gch1/Esd/Pim1/Gsr/Slc11a1/Aqp8/Nqo1/Gpx3	9	BP
GO:0038061	non-canonical NF-kappaB signal transduction	0.000259868	0.00214162	Nfkb2/Nfkbia/Nod2/Birc3/Nod1/Ifi35/Nlrp3/Relb/Tnf/Eif2ak2/Chi3l1/Tlr2	12	BP
GO:0007596	blood coagulation	0.000262268	0.00215761	Procr/Serpine1/Slc7a11/Plaur/Enpp4/Il6/Lilrb4a/Pdpn/Pdgfb/Txk/Adamts13/Gp6/Slc6a4/Plat/Thbs1	15	BP
GO:0045807	positive regulation of endocytosis	0.000267371	0.00219572	Serpine1/Nod2/Clu/Il15ra/Fcgr1/Il2rg/Cd300lf/Stap1/Cfp/Slc11a1/Hip1r/Fpr2/Pla2g5/Sirpb1a/Dnm1/Cd14	16	BP
GO:0043370	regulation of CD4-positive, alpha-beta T cell differentiation	0.000282283	0.00230605	Il2rg/Nlrp3/Ripk2/Il6/Pf4/Il27/Il23a/Nfkbiz	8	BP
GO:0052372	modulation by symbiont of entry into host	0.000282283	0.00230605	Ifitm3/Trim30a/Trim12c/Trim34a/Trim30d/Trim30c/Ch25h/Ifitm6	8	BP
GO:0089718	amino acid import across plasma membrane	0.000282283	0.00230605	Slc7a11/Slc6a9/Tnf/Slc1a4/Slc22a4/Slc6a13/Arg2/Slc17a8	8	BP
GO:0009620	response to fungus	0.000283868	0.00231496	Clec4e/Clec4d/Zbp1/Npy/Pla2g5/Camp/Scimp/Clec4n/Tlr2	9	BP
GO:0032310	prostaglandin secretion	0.000299003	0.00243326	Ptgs2/Nos2/Il1a/P2ry2/Ptges	5	BP
GO:0018149	peptide cross-linking	0.000299414	0.00243326	Csta2/Cstdc4/Tgm1/Csta3/Stfa3/Thbs1	6	BP
GO:0032725	positive regulation of granulocyte macrophage colony-stimulating factor production	0.000304684	0.0024718	Rigi/Rasgrp1/Il12b/Il23a	4	BP
GO:0050817	coagulation	0.000314098	0.00254376	Procr/Serpine1/Slc7a11/Plaur/Enpp4/Il6/Lilrb4a/Pdpn/Pdgfb/Txk/Adamts13/Gp6/Slc6a4/Plat/Thbs1	15	BP
GO:0010935	regulation of macrophage cytokine production	0.000317734	0.00256414	Irak3/Nod2/Nod1/Casp4/Ripk2/Acp5/Tlr2	7	BP
GO:0043030	regulation of macrophage activation	0.000318258	0.00256414	Irgm1/Lgals9/Stap1/Nr1h3/Mmp8/Pla2g5/Il33/Thbs1	8	BP
GO:0061900	glial cell activation	0.000318258	0.00256414	Clu/Stap1/Tnf/Adora2a/Mmp8/Cx3cl1/Il33/Tlr2	8	BP
GO:0007599	hemostasis	0.000333227	0.00267553	Procr/Serpine1/Slc7a11/Plaur/Enpp4/Il6/Lilrb4a/Pdpn/Pdgfb/Txk/Adamts13/Gp6/Slc6a4/Plat/Thbs1	15	BP
GO:0030183	B cell differentiation	0.000333227	0.00267553	Slamf8/Fas/Tnfaip3/Bcl3/Hmga1/Il2rg/St3gal1/Aqp8/Il6/Lilrb4a/Ahr/Mmp14/Pou2f2/Clcf1/Nfkbiz	15	BP
GO:0016763	pentosyltransferase activity	0.000138223	0.00273447	Parp12/Parp10/Parp14/Parp9/Parp11/Upp1/Art2a/Gxylt2	8	MF
GO:0033550	MAP kinase tyrosine phosphatase activity	0.000140649	0.00273447	Dusp5/Dusp1/Dusp16/Dusp8	4	MF
GO:0062061	TAP complex binding	0.000140649	0.00273447	Tapbp/H2-Q4/H2-Q7/H2-Q6	4	MF
GO:0033549	MAP kinase phosphatase activity	0.000141736	0.00273447	Dusp5/Dusp1/Dusp16/Dusp8/Dusp14	5	MF
GO:0016241	regulation of macroautophagy	0.000350496	0.00280937	Irgm1/Pim2/Nod2/Irgm2/Nod1/Igtp/Nupr1/Ripk2/Trim13/Dcn/Kdr/Tlr2	12	BP
GO:2000316	regulation of T-helper 17 type immune response	0.000356925	0.00285601	Nlrp3/Arid5a/Pf4/Il23a/Nfkbiz/Clec4n	6	BP
GO:0050708	regulation of protein secretion	0.000369723	0.00295337	Ccl5/Rsad2/Nadk/Tmem132a/Rab11fip1/Nos2/Rhbdf2/Klf7/Tnf/Il6/Il1a/Nr1h3/Adora2a/Gipr/Trpm4/Cd38/Gja1/A1cf/Il12b/Rapgef4/Hcar2/Tlr2	22	BP
GO:0045582	positive regulation of T cell differentiation	0.000376926	0.00300578	Lgals9/Il2rg/Nlrp3/Ripk2/Il6/Lilrb4b/Lilrb4a/Lck/Rasgrp1/Il23a/H2-Aa/Nfkbiz	12	BP
GO:0002763	positive regulation of myeloid leukocyte differentiation	0.000385295	0.00306729	Ccl9/Ccl5/Ccl3/Tnf/Car2/Lif/Il12b/Il23a/Ccr1	9	BP
GO:1904090	peptidase inhibitor complex	4.65188e-05	0.00307024	Csta2/Serpine1/Cstdc4/Csta3/Stfa3/Plat	6	CC
GO:0042824	MHC class I peptide loading complex	5.59913e-05	0.00316751	Tapbp/H2-Q4/Tap1/H2-Q7/H2-Q6	5	CC
GO:0045444	fat cell differentiation	0.000398966	0.00317073	Sod2/Ptgs2/Pim1/Jdp2/Creb5/Atf5/Trib3/Cebpd/Ero1a/Tnf/Psmb8/Ddit3/Jag1/Cebpb/Trpm4/Cmklr1/Wwtr1/Wfdc21/Steap4	19	BP
GO:0051402	neuron apoptotic process	0.000411591	0.00326552	Sod2/Lcn2/Gch1/Ccl3/Fas/Tnfrsf23/Agrn/Clu/Casp4/Nupr1/Cflar/Tnf/Il6/Ddit3/Sema3e/Adora2a/Nox1/Cebpb/Cx3cl1/Gdnf/Nqo1/Clcf1/Kdr/Mmp2	24	BP
GO:1905039	carboxylic acid transmembrane transport	0.000416809	0.00330133	Acsl1/Slc7a11/Slc6a9/Lrrc8d/Slc11a1/Tnf/Slc1a4/Slc22a4/Slc6a13/Slc2a1/Arg2/Slc17a8/Thbs1	13	BP
GO:2000516	positive regulation of CD4-positive, alpha-beta T cell activation	0.000418533	0.00330938	Irgm1/Il2rg/Nlrp3/Ripk2/Il6/Il23a/Nfkbiz	7	BP
GO:0032623	interleukin-2 production	0.000425093	0.00335558	Pde4b/Tnfaip3/Nod2/Ezr/Slc11a1/Ripk2/Lilrb4b/Lilrb4a/Il1a	9	BP
GO:0002397	MHC class I protein complex assembly	0.000429879	0.00337063	Tapbp/H2-Q4/H2-Q7/H2-Q6	4	BP
GO:0002502	peptide antigen assembly with MHC class I protein complex	0.000429879	0.00337063	Tapbp/H2-Q4/H2-Q7/H2-Q6	4	BP
GO:0031652	positive regulation of heat generation	0.000429879	0.00337063	Ccl5/Ptgs2/Tnf/Ccr5	4	BP
GO:0035791	platelet-derived growth factor receptor-beta signaling pathway	0.000429879	0.00337063	Src/Lox/Hip1r/Pdgfb	4	BP
GO:0030100	regulation of endocytosis	0.000435152	0.00340074	Siglece/Hck/Serpine1/Nod2/Src/Clu/Il15ra/Fcgr1/Il2rg/Cd300lf/Stap1/Cfp/Slc11a1/Nr1h3/Hip1r/Fpr2/Pla2g5/Sirpb1a/Hap1/Dnm1/Cd14/Tlr2	22	BP
GO:0002690	positive regulation of leukocyte chemotaxis	0.000435173	0.00340074	Cxcl10/Ccl5/Serpine1/Trem1/Fpr2/Cx3cl1/Ppbp/Cmklr1/Il23a/Thbs1/Ccr1	11	BP
GO:0050864	regulation of B cell activation	0.000444922	0.00346535	Slamf8/Fas/Tnfaip3/Nod2/Il2rg/Bst1/Il6/Lilrb4a/Ahr/Mmp14/Cd38/Siglecg/Clcf1	13	BP
GO:1903825	organic acid transmembrane transport	0.000444922	0.00346535	Acsl1/Slc7a11/Slc6a9/Lrrc8d/Slc11a1/Tnf/Slc1a4/Slc22a4/Slc6a13/Slc2a1/Arg2/Slc17a8/Thbs1	13	BP
GO:2001057	reactive nitrogen species metabolic process	0.000446119	0.00346891	Sod2/Prdx5/Ptgs2/Clu/Nos2/Tnf/Il6/Npy/Acp5/Tlr2	10	BP
GO:0006749	glutathione metabolic process	0.000449206	0.00348712	Sod2/Cth/Slc7a11/Gsr/Chac1/Gstt4/Gstt1/Nox1	8	BP
GO:0005326	neurotransmitter transmembrane transporter activity	0.000187671	0.00353446	Slc28a2/Slc22a4/Slc28a2b/Slc17a8/Slc6a4	5	MF
GO:2001236	regulation of extrinsic apoptotic signaling pathway	0.000465518	0.00360776	Traf1/Serpine1/Tnfaip3/Sp100/Src/Tnfrsf23/Pml/Cflar/Tnf/Csf2/Cx3cl1/Gdnf/Tnfsf10/Thbs1	14	BP
GO:0045624	positive regulation of T-helper cell differentiation	0.000470921	0.00363759	Nlrp3/Ripk2/Il6/Il23a/Nfkbiz	5	BP
GO:0090141	positive regulation of mitochondrial fission	0.000470921	0.00363759	Irgm1/Irgm2/Igtp/Dcn/Kdr	5	BP
GO:0061134	peptidase regulator activity	0.000198895	0.00365874	Gbp2/Csta2/Serpine1/Bst2/Serpinb2/Nlrp3/Gbp5/Cflar/Gbp2b/Wfdc17/Cstdc4/Csta3/Stfa3/Serpina3f/Serpinb1b/Itih1/Wfdc21/Slpi/Thbs1/Spink5	20	MF
GO:0010799	regulation of peptidyl-threonine phosphorylation	0.000477708	0.00368394	Irgm1/Irgm2/Igtp/Met/Ripk2/Chi3l1/Cemip	7	BP
GO:0009913	epidermal cell differentiation	0.000490214	0.00377416	Ptgs2/Csta2/Klf7/Cflar/Il1a/Jag1/Cstdc4/Tgm1/Maff/Csta3/Stfa3/Mycl/Pou3f1/Gfi1/Palld/Nfkbiz/Spink5/Etv4	18	BP
GO:0008330	protein tyrosine/threonine phosphatase activity	0.000215827	0.00379703	Dusp5/Dusp1/Dusp16/Dusp8	4	MF
GO:0070566	adenylyltransferase activity	0.000217289	0.00379703	Oasl2/Oas2/Oas1g/Oas1a/Oas3/Tent5a	6	MF
GO:0005518	collagen binding	0.000220814	0.00379703	Lox/Srgn/Pdgfb/Dcn/Lum/Ddr1/Aebp1/Gp6/Thbs1	9	MF
GO:0002313	mature B cell differentiation involved in immune response	0.00049762	0.00381862	Tnfaip3/Bcl3/St3gal1/Il6/Lilrb4a/Nfkbiz	6	BP
GO:0043372	positive regulation of CD4-positive, alpha-beta T cell differentiation	0.00049762	0.00381862	Il2rg/Nlrp3/Ripk2/Il6/Il23a/Nfkbiz	6	BP
GO:0002020	protease binding	0.000236008	0.00397196	Lcn2/Csta2/Serpine1/Fas/Tnfaip3/Ripk2/Cflar/Tnf/Cstdc4/Ddt/Csta3/Stfa3/Adamts4/Hspa1a/Adamtsl4/Thbs1	16	MF
GO:0042056	chemoattractant activity	0.000251747	0.00414858	Ccl9/Cxcl10/Ccl5/Ccl3/Pdgfb/Ccl6/Cx3cl1	7	MF
GO:0030856	regulation of epithelial cell differentiation	0.000555957	0.0042593	Serpine1/Mmp9/Klf7/Id1/Tnf/Il1a/Jag1/Maff/Mycl/Cebpb/Gdnf/Lif/Wwtr1/Etv4	14	BP
GO:0071675	regulation of mononuclear cell migration	0.000573479	0.00438636	Cxcl10/Ccl5/Lgals9/Slamf8/Serpine1/Trem1/Fpr2/Dusp1/Cx3cl1/Cmklr1/Thbs1/Ccr1	12	BP
GO:0097398	cellular response to interleukin-17	0.000580549	0.0044332	Cxcl10/Socs3/Ikbke/Il6/Nfkbiz	5	BP
GO:0045580	regulation of T cell differentiation	0.000586485	0.00444525	Lgals9/Fas/Il2rg/Nlrp3/Ripk2/Il6/Lilrb4b/Lilrb4a/Pf4/Lck/Rasgrp1/Il27/Il23a/H2-Aa/Nfkbiz	15	BP
GO:0002468	dendritic cell antigen processing and presentation	0.000587869	0.00444525	Nod2/Nod1/Slc11a1/Thbs1	4	BP
GO:0051917	regulation of fibrinolysis	0.000587869	0.00444525	Serpine1/Plaur/Plat/Thbs1	4	BP
GO:0061635	regulation of protein complex stability	0.000587869	0.00444525	Irgm1/Irgm2/Tapbp/Igtp	4	BP
GO:1901526	positive regulation of mitophagy	0.000587869	0.00444525	Irgm1/Nod2/Irgm2/Igtp	4	BP
GO:2000347	positive regulation of hepatocyte proliferation	0.000587869	0.00444525	Tnfaip3/Cflar/Tnf/Hpn	4	BP
GO:0042310	vasoconstriction	0.000588775	0.00444525	Ptgs2/Acta2/Dusp5/Pdgfb/Ahr/Trpm4/Cd38/Cx3cl1/Gja1/Slc6a4/Mmp2	11	BP
GO:0051924	regulation of calcium ion transport	0.000598168	0.0045089	Cxcl10/Ccl5/Ptgs2/Pde4b/Serpine1/Pml/Stc2/Adora2a/Pdgfb/Ahr/Cx3cl1/Gja1/Cxcl9/Hap1/Rgs9/Cemip/Hrc/Gem/Ccr1	19	BP
GO:0016209	antioxidant activity	0.000281388	0.00454241	Sod2/Prdx5/Ptgs2/Gsr/Gstt1/Nqo1/Gpx3/S100a8/Hp/Ptges	10	MF
GO:0004857	enzyme inhibitor activity	0.000292729	0.00463098	Socs3/Gbp2/Csta2/Serpine1/Bst2/Serpinb2/Parp9/Prkar2b/Trib3/Gbp5/Lilrb4b/Gbp2b/Wfdc17/Lilrb4a/Cstdc4/Gbp4/Csta3/Stfa3/Serpina3f/Dtx3l/Serpinb1b/Itih1/Wfdc21/Slpi/Thbs1/Spink5	26	MF
GO:0001774	microglial cell activation	0.000615996	0.00463582	Clu/Stap1/Tnf/Mmp8/Cx3cl1/Il33/Tlr2	7	BP
GO:0000302	response to reactive oxygen species	0.000619063	0.00465142	Sod2/Prdx5/Lcn2/Gch1/Mmp9/Tnfaip3/Src/Ptprn/Met/Il6/Nox1/Mmp3/Lck/Nqo1/Mmp2	15	BP
GO:1900015	regulation of cytokine production involved in inflammatory response	0.000620812	0.00465709	Nod2/Nos2/Gbp5/Tnf/Il6/Lilrb4b/Lilrb4a/Mefv	8	BP
GO:0048771	tissue remodeling	0.000631672	0.00473097	Mmp9/Src/Nos2/Pml/Il6/Il1a/Jag1/Ahr/Car2/Mmp14/Cd38/Gja1/Lif/Acp5/Il23a/Mmp2	16	BP
GO:0009410	response to xenobiotic stimulus	0.000644728	0.00482104	Sod2/Acsl1/Ccl4/Lcn2/Pde4b/Slamf8/Serpine1/Mmp9/Nos2/Uchl1/Cd69/Rnf149/Ahr/Gstt1/Lck/Cd38/Nqo1/Cyp26a1/Kdr/Mmp2/Nfkbiz/Cybb	22	BP
GO:0005164	tumor necrosis factor receptor binding	0.000315296	0.00489018	Traf1/Stat1/Tnf/Lta/Tnfsf15/Tnfsf10	6	MF
GO:0001953	negative regulation of cell-matrix adhesion	0.000678071	0.00506228	Serpine1/Src/Sema3e/Jag1/Mmp14/Thbs1	6	BP
GO:0048661	positive regulation of smooth muscle cell proliferation	0.000681092	0.00507674	Ccl5/Ptgs2/Mmp9/Src/Tnf/Il6/Pdgfb/Nox1/Cx3cl1/Mmp2/Thbs1	11	BP
GO:0004715	non-membrane spanning protein tyrosine kinase activity	0.00033678	0.00512294	Hck/Src/Ripk2/Eif2ak2/Lck/Txk/Styk1	7	MF
GO:0043154	negative regulation of cysteine-type endopeptidase activity involved in apoptotic process	0.000688526	0.00512399	Ptgs2/Mmp9/Bcl2a1d/Src/Plaur/Cflar/Tnf/Thbs1	8	BP
GO:0034599	cellular response to oxidative stress	0.000693337	0.0051516	Sod2/Prdx5/Lcn2/Gch1/Mmp9/Tnfaip3/Src/Slc11a2/Slc7a11/Gsr/Pml/Met/Il6/Mmp3/Nqo1/Prr5l/Mmp2	17	BP
GO:0042326	negative regulation of phosphorylation	0.000695823	0.00516188	Socs3/Irak3/Tnfaip3/Birc3/Plpp3/Parp14/Uchl1/Prkar2b/Stap1/Trib3/Met/Adar/Lilrb4b/Lilrb4a/Gbp4/Dusp1/Dusp16/Slfn1/Gadd45a/Rasip1/Prr5l/Wwtr1	22	BP
GO:0010759	positive regulation of macrophage chemotaxis	0.000708256	0.00523751	Ccl5/Trem1/Cx3cl1/Cmklr1/Thbs1	5	BP
GO:2000345	regulation of hepatocyte proliferation	0.000708256	0.00523751	Tnfaip3/Cflar/Tnf/Lims2/Hpn	5	BP
GO:0007160	cell-matrix adhesion	0.000726784	0.00536605	Itgal/Serpine1/Src/Itga5/Bst1/Trem1/Sema3e/Jag1/Itgb7/Vcam1/Mmp14/Tnn/Col5a3/Npnt/Ddr1/Kdr/Thbs1	17	BP
GO:0071887	leukocyte apoptotic process	0.000733421	0.00540653	Ccl5/Fas/Nod2/Tnfrsf23/Bcl3/Slc7a11/St3gal1/Il6/Rapgef2/Bcl2a1a/Arg2/Ccr5/Nfkbiz	13	BP
GO:0071479	cellular response to ionizing radiation	0.000741158	0.00545497	Ifi209/Ifi211/Ifi204/Ifi203/Mndal/Ifi205/Ifi213/Gadd45a/Ifi206	9	BP
GO:0045776	negative regulation of blood pressure	0.000762065	0.00560004	Sod2/Gch1/Ier3/Nos2/Tnf/Npy/Ahr/Kdr	8	BP
GO:0050878	regulation of body fluid levels	0.000779044	0.0057	Procr/Oas2/Serpine1/Slc7a11/Plaur/Enpp4/Il6/Lilrb4a/P2ry2/Nr1h3/Pdpn/Adora2a/Pdgfb/Gja1/Socs2/Txk/Ddr1/Adamts13/Gp6/Slc6a4/Plat/Thbs1	22	BP
GO:0032645	regulation of granulocyte macrophage colony-stimulating factor production	0.000783061	0.0057	Rigi/Rasgrp1/Il12b/Il23a	4	BP
GO:0034112	positive regulation of homotypic cell-cell adhesion	0.000783061	0.0057	Ccl5/Plaur/Il6/Pdpn	4	BP
GO:0072540	T-helper 17 cell lineage commitment	0.000783061	0.0057	Il6/Slamf6/Batf/Il23a	4	BP
GO:1903599	positive regulation of autophagy of mitochondrion	0.000783061	0.0057	Irgm1/Nod2/Irgm2/Igtp	4	BP
GO:1904407	positive regulation of nitric oxide metabolic process	0.000784285	0.0057	Sod2/Ptgs2/Clu/Tnf/Il6/Npy/Tlr2	7	BP
GO:0001773	myeloid dendritic cell activation	0.000785409	0.0057	Pilrb1/Clec4d/Pirb/Relb/Csf2/Batf	6	BP
GO:0090140	regulation of mitochondrial fission	0.000785409	0.0057	Irgm1/Stat2/Irgm2/Igtp/Dcn/Kdr	6	BP
GO:0050839	cell adhesion molecule binding	0.000387567	0.00578426	Isg15/Itgal/Src/Plpp3/Itga5/Ezr/Nos2/Pvr/Pirb/Lilrb4a/Itgb7/Dst/Vcam1/Mmp14/Tnn/Cx3cl1/Npnt/Igsf9/Slc6a4/Kdr/Thbs1	21	MF
GO:0006816	calcium ion transport	0.000829117	0.00600789	Cxcl10/Ccl5/Ptgs2/Pde4b/Serpine1/Mcoln2/Pml/Ero1a/Ddit3/Stc2/Adora2a/Mcub/Pdgfb/Ahr/Lck/Ccr5/Trpm4/Cx3cl1/Gja1/Cxcl9/Hap1/Rgs9/Cemip/Hrc/Gem/Ccr1	26	BP
GO:0031098	stress-activated protein kinase signaling cascade	0.000841788	0.00608088	Fas/Nod2/Tnfrsf23/Nod1/Ripk2/Il1a/Eif2ak2/Scimp	8	BP
GO:0043903	regulation of biological process involved in symbiotic interaction	0.000841788	0.00608088	Ifitm3/Trim30a/Trim12c/Trim34a/Trim30d/Trim30c/Ch25h/Ifitm6	8	BP
GO:0003333	amino acid transmembrane transport	0.000852451	0.00613896	Slc7a11/Slc6a9/Lrrc8d/Slc11a1/Tnf/Slc1a4/Slc22a4/Slc6a13/Arg2/Slc17a8	10	BP
GO:0019915	lipid storage	0.000852451	0.00613896	Nfkbia/Ehd1/Ikbke/Msr1/Dgat2/Rnf213/Tnf/Nr1h3/Hilpda/Soat2	10	BP
GO:0039529	RIG-I signaling pathway	0.000855843	0.00615392	Oasl1/Dhx58/Rigi/Oas3/Ddx60	5	BP
GO:0050798	activated T cell proliferation	0.000881037	0.00632536	Itgal/Icosl/Lilrb4b/Lilrb4a/Il12rb1/Il12b/Il23a	7	BP
GO:0019722	calcium-mediated signaling	0.000892126	0.00639517	Irgm1/Itgal/Irgm2/Ccrl2/Igtp/Bst1/Tnf/Fpr2/Vcam1/Ccr5/Trpm4/Ccr4/Cmklr1/Siglecg/Kdr/Ccr1	16	BP
GO:0002418	immune response to tumor cell	0.0009054	0.00648039	Pvr/H2-Q4/Ahr/H2-Q7/Il12b/H2-Q6	6	BP
GO:0032890	regulation of organic acid transport	0.000919751	0.00657306	Il1rn/Acsl1/Tnf/Il1a/P2ry2/Adora2a/Arg2/Slc17a8/Thbs1/Ptges	10	BP
GO:0032663	regulation of interleukin-2 production	0.000928068	0.00661231	Pde4b/Tnfaip3/Nod2/Ezr/Ripk2/Lilrb4b/Lilrb4a/Il1a	8	BP
GO:0070613	regulation of protein processing	0.000928068	0.00661231	Serpine1/Src/Plaur/Chac1/Mmp14/Hpn/Plat/Thbs1	8	BP
GO:0030670	phagocytic vesicle membrane	0.000152782	0.0067224	Clec4e/H2-T23/Tapbp/Slc11a1/Tap1/H2-Q7	6	CC
GO:0097038	perinuclear endoplasmic reticulum	0.000152782	0.0067224	Osbpl3/Clu/Dgat2/Trim13/Dst/Cybb	6	CC
GO:0002269	leukocyte activation involved in inflammatory response	0.000986955	0.0070197	Clu/Stap1/Tnf/Mmp8/Cx3cl1/Il33/Tlr2	7	BP
GO:0048659	smooth muscle cell proliferation	0.000988247	0.0070197	Sod2/Ccl5/Ptgs2/Mmp9/Tnfaip3/Src/Tnf/Il6/Ddit3/Pdgfb/Nox1/Cx3cl1/Il12b/Mmp2/Thbs1	15	BP
GO:0002638	negative regulation of immunoglobulin production	0.00101991	0.00717307	Il13ra2/Lilrb4a/Il33/Siglecg	4	BP
GO:0071801	regulation of podosome assembly	0.00101991	0.00717307	Hck/Src/Tnf/Csf2	4	BP
GO:0010212	response to ionizing radiation	0.00102493	0.00717307	Sod2/Ifi209/Ifi211/Ifi204/Ifi203/Pml/Mndal/Ifi205/Ifi213/Xrra1/Gadd45a/Ifi206	12	BP
GO:0031639	plasminogen activation	0.00102516	0.00717307	Serpine1/Plaur/Hpn/Plat/Thbs1	5	BP
GO:0032703	negative regulation of interleukin-2 production	0.00102516	0.00717307	Tnfaip3/Nod2/Ezr/Lilrb4b/Lilrb4a	5	BP
GO:0035743	CD4-positive, alpha-beta T cell cytokine production	0.00102516	0.00717307	Rsad2/Nlrp3/Il6/Arid5a/Il12b	5	BP
GO:0070498	interleukin-1-mediated signaling pathway	0.00102516	0.00717307	Il1rn/Irak3/Nfkbia/Zbp1/Il6	5	BP
GO:0090200	positive regulation of release of cytochrome c from mitochondria	0.00102516	0.00717307	Fas/Mmp9/Plaur/Bik/Tnfsf10	5	BP
GO:0097396	response to interleukin-17	0.00102516	0.00717307	Cxcl10/Socs3/Ikbke/Il6/Nfkbiz	5	BP
GO:1901857	positive regulation of cellular respiration	0.00102516	0.00717307	Oas1g/Oas1a/Nupr1/Oas1b/Oas1h	5	BP
GO:0030574	collagen catabolic process	0.00103902	0.00725915	Mmp9/Mmp8/Mmp3/Mmp14/Mmp27/Mmp2	6	BP
GO:0032813	tumor necrosis factor receptor superfamily binding	0.000505973	0.00741157	Traf1/Stat1/Cflar/Tnf/Lta/Tnfsf15/Tnfsf10	7	MF
GO:0034614	cellular response to reactive oxygen species	0.0010896	0.00760124	Sod2/Prdx5/Lcn2/Gch1/Mmp9/Tnfaip3/Src/Met/Il6/Mmp3/Nqo1/Mmp2	12	BP
GO:0002534	cytokine production involved in inflammatory response	0.00112185	0.00781452	Nod2/Nos2/Gbp5/Tnf/Il6/Lilrb4b/Lilrb4a/Mefv	8	BP
GO:0015293	symporter activity	0.000553401	0.00795892	Slc15a3/Slc11a2/Slc28a2/Slc6a12/Slc6a9/Slc39a4/Slc1a4/Slc22a4/Slc28a2b/Slc6a13/Slc17a8/Slc10a6/Slc6a4	13	MF
GO:0004896	cytokine receptor activity	0.000568995	0.00803706	Il15ra/Ccrl2/Il13ra2/Il2rg/Csf2rb/Ccr5/Ccr4/Il12rb1/Il12b/Ccr1	10	MF
GO:0045667	regulation of osteoblast differentiation	0.00116536	0.00809353	Ifi204/Cebpd/Id1/Tnf/Il6/Tent5a/Jag1/Ahr/Cebpb/Trpm4/Tnn/Npnt/Wwtr1	13	BP
GO:0072331	signal transduction by p53 class mediator	0.00116536	0.00809353	Ifi209/Ifi211/Ifi204/Sp100/Bcl3/Ifi203/Pml/Mndal/Nupr1/Ifi205/Ifi213/Ifi206/Batf	13	BP
GO:0000209	protein polyubiquitination	0.00118898	0.00824537	Traf1/Tnfaip3/Nod2/Birc3/Parp10/Arrdc4/Trim30a/Rnf213/Ripk2/Smurf1/Trim12c/Trim34a/Rnf183/Dtx3l/Trim30d/Trim30c/Nqo1/Spsb4	18	BP
GO:0040013	negative regulation of locomotion	0.00120396	0.00833687	Il1rn/Slamf8/Serpine1/Fas/Sp100/Bst2/Sema4a/Stap1/Tnf/Sema3e/Jag1/Pdgfb/Dcn/Dusp1/Tnn/Cx3cl1/Gpr18/Gadd45a/Il33/Tet1/Has1/Thbs1	22	BP
GO:0035739	CD4-positive, alpha-beta T cell proliferation	0.00121812	0.00839765	Irgm1/Lgals9/Ripk2/Lilrb4a/Arg2	5	BP
GO:0045063	T-helper 1 cell differentiation	0.00121812	0.00839765	Sema4a/Relb/Ripk2/Il27/Nfkbiz	5	BP
GO:0090026	positive regulation of monocyte chemotaxis	0.00121812	0.00839765	Cxcl10/Ccl5/Serpine1/Fpr2/Ccr1	5	BP
GO:0042886	amide transport	0.00122034	0.00840059	Ccl5/Il1rn/Aqp9/Slc15a3/Nadk/Slc7a11/Nos2/Hmga1/Ptprn/Klf7/Aqp8/Tap1/Tnf/Il6/Car2/Gipr/Trpm4/Cd38/Gja1/Lif/Rapgef4/Clcf1/S100a8	23	BP
GO:0006801	superoxide metabolic process	0.00123015	0.00844328	Sod2/Gch1/Nos2/Fpr2/Nox1/Acp5/Nqo1/Cybb	8	BP
GO:0051341	regulation of oxidoreductase activity	0.00123015	0.00844328	Prdx5/Lgals9/Gch1/Slamf8/Tnf/Il1a/Gfi1/Gdnf	8	BP
GO:1905954	positive regulation of lipid localization	0.00125849	0.00862518	Acsl1/Nfkbia/Ehd1/Ikbke/Msr1/Il1a/P2ry2/Nr1h3/Hilpda/Ptges/Lipg	11	BP
GO:0030336	negative regulation of cell migration	0.00127091	0.00869754	Il1rn/Slamf8/Serpine1/Fas/Sp100/Bst2/Stap1/Tnf/Jag1/Pdgfb/Dcn/Dusp1/Tnn/Cx3cl1/Gpr18/Gadd45a/Il33/Tet1/Has1/Thbs1	20	BP
GO:1903522	regulation of blood circulation	0.00129142	0.00881437	Ptgs2/Gch1/Pde4b/Src/Agrn/Tnf/Dusp5/Pdgfb/Ahr/Trpm4/Cd38/Cx3cl1/Gja1/Ptger2/Tnnt2/Mc3r/Hrc/Mmp2	18	BP
GO:0061138	morphogenesis of a branching epithelium	0.00129643	0.00881437	Socs3/Src/Pml/Met/Tnf/Il6/Sema3e/Pdgfb/Ahr/Mmp14/Gdnf/Rasip1/Npnt/Ddr1/Kdr/Etv4	16	BP
GO:0002424	T cell mediated immune response to tumor cell	0.00130288	0.00881437	H2-Q4/Ahr/H2-Q7/H2-Q6	4	BP
GO:0002689	negative regulation of leukocyte chemotaxis	0.00130288	0.00881437	Slamf8/Stap1/Dusp1/Gpr18	4	BP
GO:0034134	toll-like receptor 2 signaling pathway	0.00130288	0.00881437	Acod1/Nod2/Ripk2/Tlr2	4	BP
GO:2000696	regulation of epithelial cell differentiation involved in kidney development	0.00130288	0.00881437	Mmp9/Gdnf/Lif/Wwtr1	4	BP
GO:2001267	regulation of cysteine-type endopeptidase activity involved in apoptotic signaling pathway	0.00130288	0.00881437	Fas/Mmp9/Tnfrsf23/Plaur	4	BP
GO:0009306	protein secretion	0.00130304	0.00881437	Ccl5/Il1rn/Rsad2/Nadk/Tmem132a/Rab11fip1/Nos2/Hmga1/Ptprn/Rhbdf2/Klf7/Tnf/Il6/Il1a/Nr1h3/Adora2a/Gipr/Trpm4/Cd38/Gja1/A1cf/Il12b/Rapgef4/Hcar2/Tlr2	25	BP
GO:1990462	omegasome	0.000223896	0.0088663	Trim30a/Trim12c/Trim30d/Trim30c	4	CC
GO:0002532	production of molecular mediator involved in inflammatory response	0.00132485	0.00894898	Slamf8/Serpine1/Nod2/Nos2/Gbp5/Tnf/Il6/Lilrb4b/Lilrb4a/Mefv	10	BP
GO:0035592	establishment of protein localization to extracellular region	0.00134466	0.00905674	Ccl5/Il1rn/Rsad2/Nadk/Tmem132a/Rab11fip1/Nos2/Hmga1/Ptprn/Rhbdf2/Klf7/Tnf/Il6/Il1a/Nr1h3/Adora2a/Gipr/Trpm4/Cd38/Gja1/A1cf/Il12b/Rapgef4/Hcar2/Tlr2	25	BP
GO:1903317	regulation of protein maturation	0.00134661	0.00905674	Serpine1/Src/Plaur/Chac1/Mmp14/Hpn/Plat/Thbs1	8	BP
GO:2001244	positive regulation of intrinsic apoptotic signaling pathway	0.00134661	0.00905674	Clu/Nupr1/Ddit3/Nox1/Rnf183/Lck/Mmp2/S100a8	8	BP
GO:0035850	epithelial cell differentiation involved in kidney development	0.00135115	0.00906125	Mmp9/Jag1/Pdgfb/Gdnf/Lif/Wwtr1	6	BP
GO:0061081	positive regulation of myeloid leukocyte cytokine production involved in immune response	0.00135115	0.00906125	Rigi/Nod2/Nod1/Casp4/Ripk2/Tlr2	6	BP
GO:0010810	regulation of cell-substrate adhesion	0.00135642	0.00908356	Serpine1/Src/Itga5/Bst1/Trem1/Sema3e/Jag1/Pdpn/Pdgfb/Lims2/Npy/Mmp14/Npnt/Ddr1/Kdr/Thbs1	16	BP
GO:0034113	heterotypic cell-cell adhesion	0.00136575	0.00913294	Il1rn/Tnfaip3/Itga5/Tnf/Itgb7/Vcam1/Lck	7	BP
GO:0014902	myotube differentiation	0.00138315	0.0092361	Cxcl10/Ehd1/Cntnap1/Met/Cflar/Gdf15/Mmp14/Cxcl9/Il36g/Smyd1/Mamstr/Dner	12	BP
GO:0071478	cellular response to radiation	0.00139981	0.00933403	Ifi209/Ifi211/Ifi204/Mmp9/Ifi203/Mndal/Ifi205/N4bp1/Mmp3/Ifi213/Gadd45a/Ifi206/Rgs9/Mmp2	14	BP
GO:0001649	osteoblast differentiation	0.00141874	0.0094334	Ifi204/Cebpd/Lox/Id1/Adar/Tnf/Il6/Tent5a/Jag1/Ahr/Cebpb/Trpm4/Tnn/Gja1/Npnt/Wwtr1	16	BP
GO:0051348	negative regulation of transferase activity	0.00141874	0.0094334	Irak3/Tnfaip3/Src/Uchl1/Prkar2b/Trib3/Pml/Adar/Lilrb4b/Lilrb4a/Dusp1/Dtx3l/Dusp16/Gadd45a/Rasip1/Wwtr1	16	BP
GO:0033135	regulation of peptidyl-serine phosphorylation	0.00146593	0.00973336	Ptgs2/Irgm1/Irgm2/Igtp/Osm/Met/Ripk2/Tnf/Il6/Gadd45a/Lif/Hrc	12	BP
GO:0031589	cell-substrate adhesion	0.00148248	0.00982928	Itgal/Serpine1/Src/Itga5/Bst1/Trem1/Micall2/Sema3e/Jag1/Pdpn/Itgb7/Pdgfb/Lims2/Npy/Vcam1/Mmp14/Tnn/Col5a3/Npnt/Ddr1/Kdr/Thbs1	22	BP
GO:0016779	nucleotidyltransferase activity	0.000712952	0.00989377	Oasl2/Oas2/Oasl1/Oas1g/Parp12/Oas1a/Oas3/Parp10/Parp14/Parp9/Parp11/Tent5a	12	MF
GO:0043330	response to exogenous dsRNA	0.00151446	0.010013	Irak3/Nfkbia/Rigi/Nod2/Ifih1/Stat1/Ripk2	7	BP
GO:0050922	negative regulation of chemotaxis	0.00151446	0.010013	Slamf8/Sema4a/Stap1/Sema3e/Dusp1/Gpr18/Thbs1	7	BP
GO:0097028	dendritic cell differentiation	0.00153176	0.0101131	Slamf9/Pirb/Relb/Csf2/Cebpb/Batf	6	BP
GO:0019229	regulation of vasoconstriction	0.00155158	0.0102085	Ptgs2/Dusp5/Pdgfb/Ahr/Trpm4/Cd38/Cx3cl1/Gja1/Mmp2	9	BP
GO:0046209	nitric oxide metabolic process	0.00155158	0.0102085	Sod2/Ptgs2/Clu/Nos2/Tnf/Il6/Npy/Acp5/Tlr2	9	BP
GO:0045598	regulation of fat cell differentiation	0.00155276	0.0102085	Sod2/Ptgs2/Pim1/Jdp2/Trib3/Tnf/Ddit3/Jag1/Cebpb/Trpm4/Cmklr1/Wwtr1	12	BP
GO:0003823	antigen binding	0.000754182	0.0102855	H2-M2/H2-T23/H2-T24/Tapbp/H2-T22/H2-Q4/Tap1/H2-T10/H2-Q7/Lck/H2-Eb1/H2-Q6/H2-Aa	13	MF
GO:0004540	RNA nuclease activity	0.000791345	0.0105484	Slfn2/Helz2/Isg20/Zc3h12c/Usb1/Slfn4/Slfn8/N4bp1/Slfn1/Rnaset2a/Pnldc1	11	MF
GO:0016829	lyase activity	0.000800134	0.0105484	Acod1/Cth/Rsad2/Car13/Usb1/Hmga1/Bst1/Chac1/Hmga1b/Ggct/Hdc/Ddt/Car2/Cd38/Gucy2g	15	MF
GO:0071692	protein localization to extracellular region	0.00161918	0.0106303	Ccl5/Il1rn/Rsad2/Nadk/Tmem132a/Rab11fip1/Nos2/Hmga1/Ptprn/Rhbdf2/Klf7/Tnf/Il6/Il1a/Nr1h3/Adora2a/Gipr/Trpm4/Cd38/Gja1/A1cf/Il12b/Rapgef4/Hcar2/Tlr2	25	BP
GO:0033631	cell-cell adhesion mediated by integrin	0.00163643	0.0107135	Ccl5/Plpp3/Itga5/Npnt	4	BP
GO:0045906	negative regulation of vasoconstriction	0.00163643	0.0107135	Dusp5/Ahr/Cx3cl1/Mmp2	4	BP
GO:0042063	gliogenesis	0.00164544	0.0107506	Ccl3/Fas/Cntnap1/Plpp3/Tnfrsf1b/Clu/Atf5/Stap1/Adgrg6/Tnf/Il6/Adora2a/Pdgfb/Pou3f1/Cx3cl1/Lta/Lif/Il33/Casz1/Clcf1/S100a8/Tlr2/Dner	23	BP
GO:0001933	negative regulation of protein phosphorylation	0.0016467	0.0107506	Socs3/Irak3/Tnfaip3/Plpp3/Parp14/Uchl1/Prkar2b/Trib3/Met/Adar/Lilrb4b/Lilrb4a/Gbp4/Dusp1/Dusp16/Slfn1/Gadd45a/Rasip1/Prr5l/Wwtr1	20	BP
GO:0010742	macrophage derived foam cell differentiation	0.00168273	0.0109401	Nfkbia/Msr1/Stat1/Csf2/Pla2g5	5	BP
GO:0015732	prostaglandin transport	0.00168273	0.0109401	Ptgs2/Nos2/Il1a/P2ry2/Ptges	5	BP
GO:0060907	positive regulation of macrophage cytokine production	0.00168273	0.0109401	Nod2/Nod1/Casp4/Ripk2/Tlr2	5	BP
GO:0005539	glycosaminoglycan binding	0.00084594	0.0109695	Cxcl10/Ccl5/Nod2/Agrn/Nod1/Stab1/Pf4/Dcn/Pla2g5/Col5a3/Ltbp2/Itih1/Cemip/Adamtsl5/Thbs1/Tlr2/Lipg	17	MF
GO:0033002	muscle cell proliferation	0.001711	0.0111085	Sod2/Ccl5/Ptgs2/Mmp9/Tnfaip3/Src/Pim1/Cflar/Tnf/Il6/Ddit3/Pdgfb/Nox1/Cx3cl1/Gja1/Il12b/Mmp2/Thbs1	18	BP
GO:0061844	antimicrobial humoral immune response mediated by antimicrobial peptide	0.00172334	0.011173	Cxcl10/Cxcl2/Nod2/Ccl22/Cxcl3/Pf4/Npy/Ppbp/Cxcl9/Camp/Spink5	11	BP
GO:1904707	positive regulation of vascular associated smooth muscle cell proliferation	0.00173017	0.0112018	Mmp9/Src/Tnf/Pdgfb/Nox1/Mmp2	6	BP
GO:0015800	acidic amino acid transport	0.00174935	0.0113104	Il1rn/Slc7a11/Tnf/Slc1a4/Adora2a/Slc6a13/Gja1/Slc17a8	8	BP
GO:0048660	regulation of smooth muscle cell proliferation	0.00179259	0.011574	Sod2/Ccl5/Ptgs2/Mmp9/Tnfaip3/Src/Tnf/Il6/Pdgfb/Nox1/Cx3cl1/Il12b/Mmp2/Thbs1	14	BP
GO:0071214	cellular response to abiotic stimulus	0.00180096	0.011596	Ptgs2/Ifi209/Ifi211/Ifi204/Mmp9/Ifi203/Lrrc8d/Nlrp3/Mndal/Relb/Ifi205/N4bp1/Nox1/Mmp3/Ifi213/Gja1/Gadd45a/Ifi206/Rgs9/Prkg2/Mmp2	21	BP
GO:0104004	cellular response to environmental stimulus	0.00180096	0.011596	Ptgs2/Ifi209/Ifi211/Ifi204/Mmp9/Ifi203/Lrrc8d/Nlrp3/Mndal/Relb/Ifi205/N4bp1/Nox1/Mmp3/Ifi213/Gja1/Gadd45a/Ifi206/Rgs9/Prkg2/Mmp2	21	BP
GO:0006826	iron ion transport	0.00184951	0.0118759	Lcn2/Slc11a2/Slc11a1/Slc25a37/Myo1b/Steap2/Steap4	7	BP
GO:0045599	negative regulation of fat cell differentiation	0.00184951	0.0118759	Sod2/Jdp2/Trib3/Tnf/Ddit3/Jag1/Wwtr1	7	BP
GO:0015833	peptide transport	0.00186392	0.0119521	Ccl5/Il1rn/Slc15a3/Nadk/Slc7a11/Nos2/Hmga1/Ptprn/Klf7/Tap1/Tnf/Il6/Car2/Gipr/Trpm4/Cd38/Gja1/Lif/Rapgef4/Clcf1/S100a8	21	BP
GO:0080164	regulation of nitric oxide metabolic process	0.00190289	0.0121853	Sod2/Ptgs2/Clu/Tnf/Il6/Npy/Acp5/Tlr2	8	BP
GO:0014812	muscle cell migration	0.00194471	0.0124215	Ccl5/Serpine1/Src/Met/P2ry2/Ddit3/Pdgfb/Nox1/Ddr1/Rapgef4/Plat	11	BP
GO:0046006	regulation of activated T cell proliferation	0.00194746	0.0124215	Icosl/Lilrb4b/Lilrb4a/Il12rb1/Il12b/Il23a	6	BP
GO:0003085	negative regulation of systemic arterial blood pressure	0.00195836	0.0124215	Sod2/Ier3/Tnf/Ahr/Kdr	5	BP
GO:0034121	regulation of toll-like receptor signaling pathway	0.00195836	0.0124215	Irak3/Trim30a/Cd300lf/Gfi1/S100a8	5	BP
GO:0043129	surfactant homeostasis	0.00195836	0.0124215	Oas1g/Oas1a/Oas1b/Kdr/Oas1h	5	BP
GO:0098869	cellular oxidant detoxification	0.00195836	0.0124215	Sod2/Gch1/Gsr/Nqo1/Gpx3	5	BP
GO:1902914	regulation of protein polyubiquitination	0.00195836	0.0124215	Nod2/Birc3/Parp10/Ripk2/Spsb4	5	BP
GO:0043393	regulation of protein binding	0.00197344	0.0125002	Ifit2/Mmp9/Pim2/Src/Agrn/Tmem132a/Trib3/Lox/Ripk2/Rapgef2/Hip1r/Pdgfb/Dtx3l/Slpi	14	BP
GO:0045926	negative regulation of growth	0.00197777	0.0125107	Cth/Bst2/Osgin2/Sema4a/Pml/Mndal/Dcbld2/Ifrd1/Stc2/Sema3e/Gdf15/Ccr5/Gja1/Trim46/Socs2/Sh3bp4/Slc6a4	17	BP
GO:0045121	membrane raft	0.000386298	0.0125643	Ptgs2/Hck/Fas/Src/Tnfrsf23/Plpp3/Tnfrsf1b/Lcp2/Ezr/Plpp1/Tnf/Pdpn/Slc2a1/Lck/Hspa1a/Gja1/Gp6/Slc6a4/Kdr/Cd14/Tlr2	21	CC
GO:0098857	membrane microdomain	0.00040339	0.0125643	Ptgs2/Hck/Fas/Src/Tnfrsf23/Plpp3/Tnfrsf1b/Lcp2/Ezr/Plpp1/Tnf/Pdpn/Slc2a1/Lck/Hspa1a/Gja1/Gp6/Slc6a4/Kdr/Cd14/Tlr2	21	CC
GO:0005796	Golgi lumen	0.000412465	0.0125643	Sdc1/Agrn/Ero1a/Sdc3/Il12b	5	CC
GO:0015908	fatty acid transport	0.0019913	0.0125793	Acsl1/Ptgs2/Nos2/Il1a/P2ry2/Slc2a1/Pla2g5/Fabp7/Thbs1/Ptges	10	BP
GO:0002295	T-helper cell lineage commitment	0.00202497	0.0127576	Il6/Slamf6/Batf/Il23a	4	BP
GO:0032700	negative regulation of interleukin-17 production	0.00202497	0.0127576	Ddit3/Arg2/Il12b/Tlr2	4	BP
GO:0006911	phagocytosis, engulfment	0.00203722	0.0128003	Siglece/Marco/Msr1/Fcgr1/Stap1/Treml4/Thbs1	7	BP
GO:0050832	defense response to fungus	0.00203722	0.0128003	Clec4e/Clec4d/Zbp1/Npy/Pla2g5/Camp/Clec4n	7	BP
GO:2000146	negative regulation of cell motility	0.00204024	0.0128021	Il1rn/Slamf8/Serpine1/Fas/Sp100/Bst2/Stap1/Tnf/Jag1/Pdgfb/Dcn/Dusp1/Tnn/Cx3cl1/Gpr18/Gadd45a/Il33/Tet1/Has1/Thbs1	20	BP
GO:0031400	negative regulation of protein modification process	0.00205908	0.012903	Socs3/Isg15/Irak3/Tnfaip3/Plpp3/Parp10/Parp14/Uchl1/Prkar2b/Trib3/Met/Adar/Tnf/Lilrb4b/Lilrb4a/N4bp1/Gbp4/Dusp1/Dtx3l/Dusp16/Slfn1/Gadd45a/Rasip1/Prr5l/Wwtr1	25	BP
GO:0010324	membrane invagination	0.00206685	0.0129344	Siglece/Marco/Msr1/Fcgr1/Stap1/Smurf1/Treml4/Thbs1	8	BP
GO:0044389	ubiquitin-like protein ligase binding	0.0010213	0.0130299	Traf1/Isg15/Nfkbia/Ifi211/Ifi204/Rigi/Ikbke/Stat2/Tnfrsf1b/Clu/Stat1/Uchl1/Parp9/Prkar2b/Ptprn/Trib3/Pml/Ifi205/Dtx3l/Cebpb/Hspa1a/Prr5l	22	MF
GO:0003925	G protein activity	0.00104383	0.0131059	Irgm1/Gbp2/Irgm2/Igtp/Gbp5/Gbp2b/Mras	7	MF
GO:0034976	response to endoplasmic reticulum stress	0.00214272	0.0133913	Nod2/Nod1/Clu/Igtp/Chac1/Trib3/Pml/Nupr1/Ero1a/Trim13/Ddit3/Stc2/Nr1h3/Eif2ak2/Rnf183/Cebpb/Thbs1	17	BP
GO:0009925	basal plasma membrane	0.000499124	0.0136966	Aqp9/Nod2/Plpp3/Nod1/Slc6a12/Ezr/Slc6a9/Slco4a1/Aqp8/Met/Slc22a4/P2ry2/Pdpn/Slc6a13/Slc2a1/Pdgfb/Car2/Cd38/Hspa1a/Ddr1/Rapgef4	21	CC
GO:0045178	basal part of cell	0.00051881	0.0136966	Aqp9/Nod2/Plpp3/Slc11a2/Nod1/Slc6a12/Ezr/Slc6a9/Slco4a1/Aqp8/Met/Slc22a4/P2ry2/Pdpn/Slc6a13/Slc2a1/Pdgfb/Car2/Cd38/Hspa1a/Ddr1/Rapgef4	22	CC
GO:0010959	regulation of metal ion transport	0.00222771	0.0139039	Cxcl10/Ccl5/Ptgs2/Lcn2/Pde4b/Serpine1/Agrn/Pml/Stc2/Adora2a/Pdgfb/Ahr/Wnk2/Cx3cl1/Gja1/Cxcl9/Kcnab1/Hap1/Rgs9/Cemip/Hecw2/Hrc/Gem/Ccr1	24	BP
GO:0007566	embryo implantation	0.00224173	0.0139541	Acod1/Ptgs2/Mmp9/H2-Q7/Lif/A1cf/Ddr1/Mmp2	8	BP
GO:0045669	positive regulation of osteoblast differentiation	0.00224173	0.0139541	Ifi204/Cebpd/Il6/Tent5a/Jag1/Cebpb/Npnt/Wwtr1	8	BP
GO:0033138	positive regulation of peptidyl-serine phosphorylation	0.00226557	0.014028	Ptgs2/Irgm1/Irgm2/Igtp/Osm/Met/Ripk2/Tnf/Il6/Lif	10	BP
GO:0045454	cell redox homeostasis	0.00226557	0.014028	Prdx5/Gsr/Ero1a/Il6/Ddit3	5	BP
GO:0090077	foam cell differentiation	0.00226557	0.014028	Nfkbia/Msr1/Stat1/Csf2/Pla2g5	5	BP
GO:0150077	regulation of neuroinflammatory response	0.00226557	0.014028	Ptgs2/Tnfrsf1b/Stap1/Nupr1/Mmp8	5	BP
GO:0043409	negative regulation of MAPK cascade	0.00230802	0.0142719	Irak3/Tnip1/Ezr/Uchl1/Rnf149/Lilrb4b/Lilrb4a/Dusp5/Dusp1/Dusp16/Wnk2/Lif/Dusp8	13	BP
GO:0031668	cellular response to extracellular stimulus	0.00241164	0.014893	Ifi209/Ifi211/Ifi204/Adora2b/Fas/Mmp9/Ifi203/Pim1/Slc39a4/Mndal/Ifi205/Fosl1/Eif2ak2/Slc2a1/Vcam1/Ifi213/Ifi206	17	BP
GO:0010594	regulation of endothelial cell migration	0.00242475	0.0149542	Ptgs2/Lcn2/Adora2b/Sp100/Plpp3/Sema4a/Met/Tnf/Pdgfb/Dcn/Gadd45a/Kdr/Thbs1	13	BP
GO:0032570	response to progesterone	0.00247285	0.0152108	Acod1/Src/Nr1h3/Ptger2	4	BP
GO:1902916	positive regulation of protein polyubiquitination	0.00247285	0.0152108	Nod2/Birc3/Ripk2/Spsb4	4	BP
GO:0072349	modified amino acid transmembrane transporter activity	0.00127157	0.0157158	Slc7a11/Slc1a4/Slc22a4/Slc6a13/Gja1	5	MF
GO:0014909	smooth muscle cell migration	0.0025694	0.0157726	Ccl5/Serpine1/Src/P2ry2/Ddit3/Pdgfb/Nox1/Ddr1/Rapgef4/Plat	10	BP
GO:0002312	B cell activation involved in immune response	0.00258024	0.0157726	Tnfaip3/Bcl3/Icosl/St3gal1/Il6/Lilrb4a/Batf/Clcf1/Nfkbiz	9	BP
GO:0001503	ossification	0.00259466	0.0157726	Ptgs2/Isg15/Rsad2/Ifi204/Cebpd/Lox/Id1/Adar/Tnf/Smurf1/Il6/P2ry2/Srgn/Tent5a/Jag1/Ahr/Mmp14/Cebpb/Trpm4/Tnn/Gja1/Adamts7/Npnt/Wwtr1/Mmp2/Ccr1	26	BP
GO:0045662	negative regulation of myoblast differentiation	0.0026064	0.0157726	Ccl9/Cxcl10/Tnf/Ddit3/Il36g	5	BP
GO:0015851	nucleobase transport	0.00260799	0.0157726	Aqp9/Slc28a2/Slc28a2b	3	BP
GO:0051918	negative regulation of fibrinolysis	0.00260799	0.0157726	Serpine1/Plat/Thbs1	3	BP
GO:0070391	response to lipoteichoic acid	0.00260799	0.0157726	Ripk2/Cd14/Tlr2	3	BP
GO:0071223	cellular response to lipoteichoic acid	0.00260799	0.0157726	Ripk2/Cd14/Tlr2	3	BP
GO:0071649	regulation of chemokine (C-C motif) ligand 5 production	0.00260799	0.0157726	Oas3/Mcoln2/Arg2	3	BP
GO:1900246	positive regulation of RIG-I signaling pathway	0.00260799	0.0157726	Oasl1/Dhx58/Ddx60	3	BP
GO:2000109	regulation of macrophage apoptotic process	0.00260799	0.0157726	Ccl5/Nod2/Ccr5	3	BP
GO:2000567	regulation of memory T cell activation	0.00260799	0.0157726	H2-Q4/H2-Q7/H2-Q6	3	BP
GO:2000568	positive regulation of memory T cell activation	0.00260799	0.0157726	H2-Q4/H2-Q7/H2-Q6	3	BP
GO:0007189	adenylate cyclase-activating G protein-coupled receptor signaling pathway	0.0026778	0.0161739	Cxcl10/Pde4b/Adora2b/Adgrg6/Rapgef2/Adora2a/Gipr/Cxcl9/Ptger2/Adgre4/Rapgef4/Mc3r	12	BP
GO:0043457	regulation of cellular respiration	0.00268965	0.0162245	Oas1g/Oas1a/Nupr1/Tnf/Slc25a33/Oas1b/Oas1h	7	BP
GO:0048536	spleen development	0.00272405	0.0164109	Nfkb2/Fas/Bcl3/Samd9l/Ahr/Nfkbiz	6	BP
GO:0030175	filopodium	0.000665178	0.0164631	Vasp/Src/Ezr/Spata13/Pdpn/Vcam1/Myo1b/Scimp/Acp3/Palld	10	CC
GO:1990874	vascular associated smooth muscle cell proliferation	0.00283678	0.0170681	Sod2/Mmp9/Src/Tnf/Ddit3/Pdgfb/Nox1/Mmp2	8	BP
GO:0043331	response to dsRNA	0.00293933	0.0176624	Irak3/Nfkbia/Rigi/Nod2/Ifih1/Stat1/Ripk2	7	BP
GO:2001237	negative regulation of extrinsic apoptotic signaling pathway	0.00295634	0.0177419	Serpine1/Tnfaip3/Src/Tnfrsf23/Cflar/Tnf/Csf2/Cx3cl1/Gdnf	9	BP
GO:0002577	regulation of antigen processing and presentation	0.00298435	0.0178185	Nod2/Nod1/Slc11a1/Thbs1	4	BP
GO:0045064	T-helper 2 cell differentiation	0.00298435	0.0178185	Bcl3/Nlrp3/Il6/Batf	4	BP
GO:0051770	positive regulation of nitric-oxide synthase biosynthetic process	0.00298435	0.0178185	Nod2/Il33/Kdr/Tlr2	4	BP
GO:1900424	regulation of defense response to bacterium	0.00298435	0.0178185	Lgals9/Nod2/Arg2/Spink5	4	BP
GO:0001763	morphogenesis of a branching structure	0.00302467	0.0179893	Socs3/Src/Pml/Met/Tnf/Il6/Sema3e/Pdgfb/Ahr/Mmp14/Gdnf/Rasip1/Npnt/Ddr1/Kdr/Etv4	16	BP
GO:0010632	regulation of epithelial cell migration	0.00302467	0.0179893	Ptgs2/Lcn2/Serpine1/Adora2b/Mmp9/Sp100/Src/Plpp3/Sema4a/Met/Tnf/Pdgfb/Dcn/Gadd45a/Kdr/Thbs1	16	BP
GO:1902041	regulation of extrinsic apoptotic signaling pathway via death domain receptors	0.00302833	0.0179893	Serpine1/Tnfaip3/Sp100/Tnfrsf23/Cflar/Thbs1	6	BP
GO:1903115	regulation of actin filament-based movement	0.00302833	0.0179893	Pde4b/Pdpn/Acta2/Trpm4/Tnnc1/Tnnt2	6	BP
GO:0008625	extrinsic apoptotic signaling pathway via death domain receptors	0.00306031	0.0181333	Serpine1/Fas/Tnfaip3/Sp100/Tnfrsf23/Cflar/Tnf/Thbs1	8	BP
GO:0032092	positive regulation of protein binding	0.00306031	0.0181333	Mmp9/Agrn/Tmem132a/Trib3/Ripk2/Rapgef2/Hip1r/Dtx3l	8	BP
GO:0001889	liver development	0.00307314	0.0181633	Sod2/Tnfaip3/Met/Cflar/Tnf/Il6/Lims2/Ahr/Cebpb/Hpn/Hp	11	BP
GO:0003158	endothelium development	0.00307314	0.0181633	Cxcl10/Lcn2/Ezr/Id1/Met/Tnf/Rapgef2/Jag1/Pdpn/Pdgfb/Kdr	11	BP
GO:0006469	negative regulation of protein kinase activity	0.00308327	0.0182002	Irak3/Tnfaip3/Uchl1/Prkar2b/Trib3/Adar/Lilrb4b/Lilrb4a/Dusp1/Dusp16/Gadd45a/Rasip1/Wwtr1	13	BP
GO:0016814	hydrolase activity, acting on carbon-nitrogen (but not peptide) bonds, in cyclic amidines	0.00149934	0.0182458	Gch1/Mthfd2/Ampd3/Zbp1/Adar	5	MF
GO:0043230	extracellular organelle	0.000882649	0.0182976	Gbp3/Gbp2/Serpine1/Slc11a2/Gbp7/Arrdc4/Gbp2b/Gbp9/Gbp6/Iigp1/Slc26a4/Ppfia3	12	CC
GO:0065010	extracellular membrane-bounded organelle	0.000882649	0.0182976	Gbp3/Gbp2/Serpine1/Slc11a2/Gbp7/Arrdc4/Gbp2b/Gbp9/Gbp6/Iigp1/Slc26a4/Ppfia3	12	CC
GO:0000139	Golgi membrane	0.000930551	0.0182976	Irgm1/H2-M2/Gbp2/Irgm2/Tapbp/Igtp/H2-T22/Nlrp3/Cfp/Gbp5/Gbp2b/Srgn/Slc2a1/H2-Q7/Wscd2/Slc26a9/H2-Q6/Steap2/Chst1	19	CC
GO:0033106	cis-Golgi network membrane	0.000933021	0.0182976	H2-M2/H2-T22/Rnf183/H2-Q7/H2-Q6	5	CC
GO:0016323	basolateral plasma membrane	0.00097033	0.0182976	Aqp9/Nod2/Plpp3/Nod1/Slc6a12/Ezr/Slc6a9/Slco4a1/Aqp8/P2ry2/Pdpn/Slc6a13/Slc2a1/Pdgfb/Car2/Cd38/Hspa1a/Ddr1/Rapgef4	19	CC
GO:0030216	keratinocyte differentiation	0.00312159	0.0184033	Ptgs2/Csta2/Cflar/Il1a/Cstdc4/Tgm1/Csta3/Stfa3/Pou3f1/Palld/Nfkbiz/Etv4	12	BP
GO:1901652	response to peptide	0.00316202	0.0186181	Socs3/Nfkbia/Adora2b/Mmp9/Tnfaip3/Nod2/Stat2/Src/Nod1/Stat1/Hmga1/Trib3/Ripk2/Tnf/Slc25a33/Jag1/Fpr2/Slc2a1/Gdf15/Serpina3f/Vcam1/Car2/Gja1/Socs2/Mmp2	25	BP
GO:1903409	reactive oxygen species biosynthetic process	0.00320638	0.0188556	Sod2/Lcn2/Cflar/Slc25a33/Arg2/Ahr/Cybb	7	BP
GO:0043271	negative regulation of monoatomic ion transport	0.00324512	0.0190595	Ptgs2/Mmp9/Agrn/Slc6a9/Ahr/Wnk2/Kcnab1/Hecw2/Prkg2/Hrc/Gem	11	BP
GO:0045429	positive regulation of nitric oxide biosynthetic process	0.00335728	0.0196689	Sod2/Ptgs2/Clu/Tnf/Il6/Tlr2	6	BP
GO:0050819	negative regulation of coagulation	0.00335728	0.0196689	Procr/Serpine1/Plaur/Pdgfb/Plat/Thbs1	6	BP
GO:0072337	modified amino acid transport	0.00339711	0.0198755	Slc7a11/Slc6a12/Slc1a4/Slc22a4/Slc6a13	5	BP
GO:2001234	negative regulation of apoptotic signaling pathway	0.00340104	0.0198755	Sod2/Ptgs2/Cth/Ier3/Serpine1/Mmp9/Tnfaip3/Src/Tnfrsf23/Clu/Plaur/Cflar/Tnf/Csf2/Cx3cl1/Gdnf	16	BP
GO:0014013	regulation of gliogenesis	0.00342475	0.0199891	Fas/Tnfrsf1b/Atf5/Tnf/Il6/Lta/Lif/Il33/Casz1/Clcf1/Tlr2	11	BP
GO:0042311	vasodilation	0.00349155	0.0201732	Sod2/Gch1/Adora2b/Tnf/Adora2a/Gja1/Kdr	7	BP
GO:0070059	intrinsic apoptotic signaling pathway in response to endoplasmic reticulum stress	0.00349155	0.0201732	Chac1/Trib3/Pml/Ero1a/Ddit3/Rnf183/Cebpb	7	BP
GO:0001973	G protein-coupled adenosine receptor signaling pathway	0.003508	0.0201732	Adora2b/Adora2a/Acp3	3	BP
GO:0002419	T cell mediated cytotoxicity directed against tumor cell target	0.003508	0.0201732	H2-Q4/H2-Q7/H2-Q6	3	BP
GO:0035588	G protein-coupled purinergic receptor signaling pathway	0.003508	0.0201732	Adora2b/Adora2a/Acp3	3	BP
GO:0035672	oligopeptide transmembrane transport	0.003508	0.0201732	Slc15a3/Slc7a11/Car2	3	BP
GO:0035709	memory T cell activation	0.003508	0.0201732	H2-Q4/H2-Q7/H2-Q6	3	BP
GO:0042117	monocyte activation	0.003508	0.0201732	Lilrb4b/Lilrb4a/Npy	3	BP
GO:0070213	protein auto-ADP-ribosylation	0.003508	0.0201732	Parp12/Parp10/Parp11	3	BP
GO:0071609	chemokine (C-C motif) ligand 5 production	0.003508	0.0201732	Oas3/Mcoln2/Arg2	3	BP
GO:0150078	positive regulation of neuroinflammatory response	0.003508	0.0201732	Stap1/Nupr1/Mmp8	3	BP
GO:1903010	regulation of bone development	0.003508	0.0201732	Lox/Tnn/Kdr	3	BP
GO:0032674	regulation of interleukin-5 production	0.00356362	0.020343	Nlrp3/Lilrb4b/Lilrb4a/Il33	4	BP
GO:0042730	fibrinolysis	0.00356362	0.020343	Serpine1/Plaur/Plat/Thbs1	4	BP
GO:0043373	CD4-positive, alpha-beta T cell lineage commitment	0.00356362	0.020343	Il6/Slamf6/Batf/Il23a	4	BP
GO:0061760	antifungal innate immune response	0.00356362	0.020343	Clec4e/Clec4d/Pla2g5/Clec4n	4	BP
GO:0072202	cell differentiation involved in metanephros development	0.00356362	0.020343	Pdgfb/Gdnf/Lif/Wwtr1	4	BP
GO:2000319	regulation of T-helper 17 cell differentiation	0.00356362	0.020343	Nlrp3/Pf4/Il23a/Nfkbiz	4	BP
GO:0061008	hepaticobiliary system development	0.00361226	0.0205956	Sod2/Tnfaip3/Met/Cflar/Tnf/Il6/Lims2/Ahr/Cebpb/Hpn/Hp	11	BP
GO:0010721	negative regulation of cell development	0.00361691	0.020597	Irgm1/Fas/Pilrb1/Atf5/Sema4a/Pirb/Id1/Lilrb4b/Lilrb4a/Ifrd1/Il1a/Clec2d/Rapgef2/Sema3e/Pf4/Nox1/Ccr5/Trim46/Casz1	19	BP
GO:1903531	negative regulation of secretion by cell	0.00370914	0.0210623	Il1rn/Lgals9/Rsad2/Tnfrsf1b/Rab11fip1/Il13ra2/Osm/Rhbdf2/Klf7/Il6/Nr1h3/Lif/Il12b	13	BP
GO:0000266	mitochondrial fission	0.0037121	0.0210623	Irgm1/Stat2/Irgm2/Igtp/Dcn/Kdr	6	BP
GO:0007520	myoblast fusion	0.0037121	0.0210623	Cxcl10/Ehd1/Cflar/Gdf15/Cxcl9/Il36g	6	BP
GO:0007623	circadian rhythm	0.00379434	0.0214581	Fas/Agrn/Nos2/Atf5/Pml/Id1/Relb/Il6/Adora2a/Ahr/Csf2/Spsb4/Slc6a4/Prkg2/Mc3r	15	BP
GO:0000768	syncytium formation by plasma membrane fusion	0.00379562	0.0214581	Cxcl10/Ehd1/Stat1/Cflar/Gdf15/Cxcl9/Il36g	7	BP
GO:0140253	cell-cell fusion	0.00379562	0.0214581	Cxcl10/Ehd1/Stat1/Cflar/Gdf15/Cxcl9/Il36g	7	BP
GO:0033674	positive regulation of kinase activity	0.00384814	0.0217192	Irgm1/Irgm2/Src/Agrn/Pim1/Igtp/Slc11a1/Met/Tnf/Rapgef2/Pdgfb/Chi3l1/Rasgrp1/Dok7/Il12b/Ddr1/Cemip/Il23a/Kdr/Thbs1	20	BP
GO:0032768	regulation of monooxygenase activity	0.00385109	0.0217192	Gch1/Tnf/Il1a/Gfi1/Gdnf	5	BP
GO:0070851	growth factor receptor binding	0.00188363	0.0225751	Il1rn/Itga5/Grap/Cd300lf/Csf3/Il6/Pdgfb/Csf2/Gdnf/Flrt3/Il36a/Il12rb1	12	MF
GO:0051048	negative regulation of secretion	0.00403619	0.0227357	Il1rn/Lgals9/Rsad2/Tnfrsf1b/Rab11fip1/Il13ra2/Osm/Rhbdf2/Klf7/Tnf/Il6/Nr1h3/Lif/Il12b	14	BP
GO:0002347	response to tumor cell	0.00409399	0.0229261	Pvr/H2-Q4/Ahr/H2-Q7/Il12b/H2-Q6	6	BP
GO:0032309	icosanoid secretion	0.00409399	0.0229261	Ptgs2/Nos2/Il1a/P2ry2/Pla2g5/Ptges	6	BP
GO:0006809	nitric oxide biosynthetic process	0.00409447	0.0229261	Sod2/Ptgs2/Clu/Nos2/Tnf/Il6/Acp5/Tlr2	8	BP
GO:0034109	homotypic cell-cell adhesion	0.00409447	0.0229261	Ccl5/Plpp3/Slc7a11/Plaur/Il6/Pdpn/Gp6/Slc6a4	8	BP
GO:2000379	positive regulation of reactive oxygen species metabolic process	0.00409447	0.0229261	Acod1/Sod2/Lcn2/Fpr2/Pdgfb/Nox1/Gadd45a/Thbs1	8	BP
GO:1901224	positive regulation of non-canonical NF-kappaB signal transduction	0.00411937	0.023038	Nod2/Nod1/Ifi35/Nlrp3/Tnf/Eif2ak2/Tlr2	7	BP
GO:0002922	positive regulation of humoral immune response	0.00421471	0.0233757	Acod1/Nod2/Tnf/Lta	4	BP
GO:0032634	interleukin-5 production	0.00421471	0.0233757	Nlrp3/Lilrb4b/Lilrb4a/Il33	4	BP
GO:0032693	negative regulation of interleukin-10 production	0.00421471	0.0233757	Lilrb4b/Lilrb4a/Il12b/Il23a	4	BP
GO:0036119	response to platelet-derived growth factor	0.00421471	0.0233757	Src/Ddit3/Pdgfb/Has1	4	BP
GO:0043374	CD8-positive, alpha-beta T cell differentiation	0.00421471	0.0233757	Igtp/Lilrb4b/Lilrb4a/Gpr18	4	BP
GO:0071636	positive regulation of transforming growth factor beta production	0.00421471	0.0233757	Ptgs2/Cx3cl1/Lum/Thbs1	4	BP
GO:2001026	regulation of endothelial cell chemotaxis	0.00421471	0.0233757	Met/Pdgfb/Kdr/Thbs1	4	BP
GO:0051260	protein homooligomerization	0.00424305	0.023505	Sod2/Cth/Ehd1/Vasp/Mlkl/Nlrp3/Gbp5/Ripk2/Trpm4/Kcng3/Kcnf1/Dnm1/Steap4	13	BP
GO:0140962	multicellular organismal-level chemical homeostasis	0.00439074	0.0242944	Sod2/Oas1g/Oas1a/Slc11a2/Slc11a1/Oas1b/Kdr/Oas1h	8	BP
GO:0048754	branching morphogenesis of an epithelial tube	0.00443421	0.0245059	Src/Pml/Met/Tnf/Sema3e/Ahr/Mmp14/Gdnf/Rasip1/Npnt/Ddr1/Kdr/Etv4	13	BP
GO:0006949	syncytium formation	0.0044636	0.0245524	Cxcl10/Ehd1/Stat1/Cflar/Gdf15/Cxcl9/Il36g	7	BP
GO:0042440	pigment metabolic process	0.0044636	0.0245524	Alas1/Slc11a2/Slc7a11/Blvrb/Slc6a9/Rapgef2/Ddt	7	BP
GO:0097006	regulation of plasma lipoprotein particle levels	0.0044636	0.0245524	Ehd1/Msr1/Dgat2/Soat2/Lcat/Pla2g5/Lipg	7	BP
GO:0099024	plasma membrane invagination	0.0044636	0.0245524	Siglece/Marco/Msr1/Fcgr1/Stap1/Treml4/Thbs1	7	BP
GO:0046148	pigment biosynthetic process	0.00450416	0.0247174	Alas1/Slc11a2/Slc7a11/Slc6a9/Rapgef2/Ddt	6	BP
GO:0061005	cell differentiation involved in kidney development	0.00450416	0.0247174	Mmp9/Jag1/Pdgfb/Gdnf/Lif/Wwtr1	6	BP
GO:0002579	positive regulation of antigen processing and presentation	0.00457578	0.0247233	Nod2/Nod1/Slc11a1	3	BP
GO:0002645	positive regulation of tolerance induction	0.00457578	0.0247233	Irak3/Lilrb4b/Lilrb4a	3	BP
GO:0002732	positive regulation of dendritic cell cytokine production	0.00457578	0.0247233	Rigi/Nod2/Scimp	3	BP
GO:0015911	long-chain fatty acid import across plasma membrane	0.00457578	0.0247233	Acsl1/Slc2a1/Thbs1	3	BP
GO:0034154	toll-like receptor 7 signaling pathway	0.00457578	0.0247233	Rsad2/Treml4/Scimp	3	BP
GO:0038063	collagen-activated tyrosine kinase receptor signaling pathway	0.00457578	0.0247233	Col4a2/Ddr1/Gp6	3	BP
GO:0038094	Fc-gamma receptor signaling pathway	0.00457578	0.0247233	Clec4e/Clec4d/Lck	3	BP
GO:0061517	macrophage proliferation	0.00457578	0.0247233	Clu/Cx3cl1/Il33	3	BP
GO:0070671	response to interleukin-12	0.00457578	0.0247233	Ripk2/Il12rb1/Il12b	3	BP
GO:0071492	cellular response to UV-A	0.00457578	0.0247233	Mmp9/Mmp3/Mmp2	3	BP
GO:0071803	positive regulation of podosome assembly	0.00457578	0.0247233	Src/Tnf/Csf2	3	BP
GO:0071888	macrophage apoptotic process	0.00457578	0.0247233	Ccl5/Nod2/Ccr5	3	BP
GO:2000551	regulation of T-helper 2 cell cytokine production	0.00457578	0.0247233	Rsad2/Nlrp3/Il6	3	BP
GO:0048872	homeostasis of number of cells	0.00457917	0.0247233	Prdx5/Isg15/Pde4b/Alas1/Fas/Tnfaip3/Nod2/Tnfrsf23/Slc11a2/Slc7a11/Stat1/Hmga1/Ampd3/Pirb/Adar/Cflar/Il6/Lilrb4a/Bcl2a1a/Ahr/Ccr4/Nfkbiz	22	BP
GO:0016004	phospholipase activator activity	0.00209778	0.0247663	Ccl5/Ccl3/Src/Lck	4	MF
GO:0015294	solute:monoatomic cation symporter activity	0.0021357	0.0248432	Slc11a2/Slc28a2/Slc6a12/Slc6a9/Slc39a4/Slc28a2b/Slc6a13/Slc17a8/Slc10a6/Slc6a4	10	MF
GO:0048640	negative regulation of developmental growth	0.00461263	0.0248753	Sema4a/Ifrd1/Stc2/Sema3e/Gdf15/Ccr5/Gja1/Trim46/Socs2/Slc6a4	10	BP
GO:0009991	response to extracellular stimulus	0.00479034	0.0258039	Sod2/Ifi209/Ifi211/Ifi204/Adora2b/Fas/Mmp9/Nod2/Ifi203/Pim1/Slc39a4/Mndal/Ifi205/Lilrb4a/Ddit3/Fosl1/Eif2ak2/Slc2a1/Npy/Gdf15/Vcam1/Ifi213/Ifi206/Nfkbiz	24	BP
GO:1902475	L-alpha-amino acid transmembrane transport	0.00482911	0.0259828	Slc7a11/Slc6a9/Slc11a1/Tnf/Slc1a4/Arg2/Slc17a8	7	BP
GO:0043087	regulation of GTPase activity	0.00487103	0.0261712	Ccl9/Ccl5/Ccl4/Ccl3/Ccl22/Agrn/Ralgds/Met/Rgl1/Rapgef2/Ccl6/Rasgrp1/Rgs16/Cx3cl1/Rasip1/Rgs9/Sh3bp4/Rapgef4	18	BP
GO:1902003	regulation of amyloid-beta formation	0.00488649	0.0261712	Gsap/Clu/Rtn2/Tnf/Hap1	5	BP
GO:2000191	regulation of fatty acid transport	0.00488649	0.0261712	Acsl1/Il1a/P2ry2/Thbs1/Ptges	5	BP
GO:2000279	negative regulation of DNA biosynthetic process	0.00488649	0.0261712	Src/Pml/Dusp1/Ahr/Gja1	5	BP
GO:0002363	alpha-beta T cell lineage commitment	0.00494154	0.0262977	Il6/Slamf6/Batf/Il23a	4	BP
GO:0034114	regulation of heterotypic cell-cell adhesion	0.00494154	0.0262977	Il1rn/Tnfaip3/Tnf/Lck	4	BP
GO:0043011	myeloid dendritic cell differentiation	0.00494154	0.0262977	Pirb/Relb/Csf2/Batf	4	BP
GO:0045591	positive regulation of regulatory T cell differentiation	0.00494154	0.0262977	Lgals9/Il2rg/Lilrb4b/Lilrb4a	4	BP
GO:0060055	angiogenesis involved in wound healing	0.00494154	0.0262977	Serpine1/Tnf/Cx3cl1/Kdr	4	BP
GO:0051289	protein homotetramerization	0.00494381	0.0262977	Sod2/Cth/Vasp/Gbp5/Trpm4/Dnm1	6	BP
GO:2001242	regulation of intrinsic apoptotic signaling pathway	0.00504964	0.0268302	Sod2/Ptgs2/Mmp9/Src/Clu/Plaur/Nupr1/Ddit3/Nox1/Rnf183/Lck/Mmp2/S100a8	13	BP
GO:0001952	regulation of cell-matrix adhesion	0.00514324	0.0272965	Serpine1/Src/Bst1/Trem1/Sema3e/Jag1/Mmp14/Ddr1/Kdr/Thbs1	10	BP
GO:0050818	regulation of coagulation	0.00521669	0.027655	Procr/Serpine1/Plaur/Enpp4/Pdgfb/Plat/Thbs1	7	BP
GO:0032970	regulation of actin filament-based process	0.0052758	0.0279367	Hck/Pde4b/Vasp/Bst2/Bst1/Rnd1/Rhoc/Csf3/Id1/Met/Rnd3/Il1a/Pdpn/Acta2/Baiap2l1/Hip1r/Trpm4/Cx3cl1/Gja1/Tnnc1/Tnnt2/Tlr2	22	BP
GO:0002823	negative regulation of adaptive immune response based on somatic recombination of immune receptors built from immunoglobulin superfamily domains	0.00541416	0.0286046	Nod2/Lilrb4b/Lilrb4a/Pf4/Ahr/Il33	6	BP
GO:0032715	negative regulation of interleukin-6 production	0.00541416	0.0286046	Irak3/Tnfaip3/Trim30a/Tnf/Lilrb4b/Lilrb4a	6	BP
GO:0045577	regulation of B cell differentiation	0.00547195	0.0288773	Slamf8/Fas/Il2rg/Lilrb4a/Mmp14	5	BP
GO:0034358	plasma lipoprotein particle	0.00168879	0.0290765	Msr1/Clu/Apol9a/Apol9b/Lcat/Hp	6	CC
GO:1990777	lipoprotein particle	0.00168879	0.0290765	Msr1/Clu/Apol9a/Apol9b/Lcat/Hp	6	CC
GO:0051651	maintenance of location in cell	0.0055825	0.0294276	Cxcl10/Sp100/Pml/Ero1a/Srgn/Ddit3/Lck/Ccr5/Cx3cl1/Gja1/Cxcl9/Hap1/Cemip/Hrc/Frey1	15	BP
GO:0030246	carbohydrate binding	0.00257604	0.0295312	Clec4e/Lgals9/Siglece/Clec4d/Cd69/Klra2/Clec2d/P4ha2/Atrnl1/Ly75/P3h2/Olr1/H2-Eb1/Siglecg/Itih1/Cemip/Clec4n/Galnt3	18	MF
GO:0015695	organic cation transport	0.00562715	0.0296296	Adora2b/Slc6a12/Aqp8/Slc22a4/Adora2a/Slc17a8/Pou2f2	7	BP
GO:0051209	release of sequestered calcium ion into cytosol	0.00572051	0.0299619	Cxcl10/Ero1a/Ddit3/Lck/Ccr5/Cx3cl1/Cxcl9/Hap1/Cemip/Hrc	10	BP
GO:0033673	negative regulation of kinase activity	0.00573179	0.0299619	Irak3/Tnfaip3/Uchl1/Prkar2b/Trib3/Adar/Lilrb4b/Lilrb4a/Dusp1/Dusp16/Gadd45a/Rasip1/Wwtr1	13	BP
GO:0033627	cell adhesion mediated by integrin	0.00574361	0.0299619	Ccl5/Itgal/Serpine1/Plpp3/Itga5/Itgb7/Lif/Npnt	8	BP
GO:0042542	response to hydrogen peroxide	0.00574361	0.0299619	Sod2/Lcn2/Tnfaip3/Src/Il6/Lck/Nqo1/Mmp2	8	BP
GO:0002710	negative regulation of T cell mediated immunity	0.00574788	0.0299619	Nod2/Lilrb4b/Lilrb4a/Ahr	4	BP
GO:0010743	regulation of macrophage derived foam cell differentiation	0.00574788	0.0299619	Nfkbia/Msr1/Csf2/Pla2g5	4	BP
GO:0010884	positive regulation of lipid storage	0.00574788	0.0299619	Ehd1/Ikbke/Msr1/Hilpda	4	BP
GO:0046426	negative regulation of receptor signaling pathway via JAK-STAT	0.00574788	0.0299619	Socs3/Bcl3/Parp14/Socs2	4	BP
GO:0071800	podosome assembly	0.00574788	0.0299619	Hck/Src/Tnf/Csf2	4	BP
GO:0002759	regulation of antimicrobial humoral response	0.00581954	0.0301009	Acod1/Nod2/Spink5	3	BP
GO:0006501	C-terminal protein lipidation	0.00581954	0.0301009	Irgm1/Irgm2/Igtp	3	BP
GO:0033689	negative regulation of osteoblast proliferation	0.00581954	0.0301009	Eif2ak2/Ahr/Tnn	3	BP
GO:0036296	response to increased oxygen levels	0.00581954	0.0301009	Sod2/Fas/Nox1	3	BP
GO:0061762	CAMKK-AMPK signaling cascade	0.00581954	0.0301009	Irgm1/Irgm2/Igtp	3	BP
GO:1900044	regulation of protein K63-linked ubiquitination	0.00581954	0.0301009	Nod2/Parp10/Ripk2	3	BP
GO:1905671	regulation of lysosome organization	0.00581954	0.0301009	Irgm1/Irgm2/Igtp	3	BP
GO:0030292	protein tyrosine kinase inhibitor activity	0.00268093	0.0302765	Socs3/Lilrb4b/Lilrb4a	3	MF
GO:0051019	mitogen-activated protein kinase binding	0.00271761	0.0302765	Gch1/Tnip1/Dusp1/Dusp16/Prkg2	5	MF
GO:0015370	solute:sodium symporter activity	0.00278594	0.0306067	Slc28a2/Slc6a12/Slc6a9/Slc28a2b/Slc6a13/Slc17a8/Slc10a6/Slc6a4	8	MF
GO:0045814	negative regulation of gene expression, epigenetic	0.00597582	0.0308751	Ifi209/Ifi211/Ifi204/Ifi203/Mndal/Ifi205/Znfx1/Dnmt3l/Ifi213/Ifi206/Tet1	11	BP
GO:0051283	negative regulation of sequestering of calcium ion	0.00602749	0.0311077	Cxcl10/Ero1a/Ddit3/Lck/Ccr5/Cx3cl1/Cxcl9/Hap1/Cemip/Hrc	10	BP
GO:0045428	regulation of nitric oxide biosynthetic process	0.00606131	0.0312478	Sod2/Ptgs2/Clu/Tnf/Il6/Acp5/Tlr2	7	BP
GO:0010573	vascular endothelial growth factor production	0.00610522	0.031405	Ptgs2/Adora2b/Tnf/Il6/Il1a	5	BP
GO:0045589	regulation of regulatory T cell differentiation	0.00610522	0.031405	Lgals9/Il2rg/Lilrb4b/Lilrb4a/Lck	5	BP
GO:0014015	positive regulation of gliogenesis	0.00612664	0.0314461	Tnfrsf1b/Tnf/Il6/Lta/Lif/Il33/Clcf1/Tlr2	8	BP
GO:1903035	negative regulation of response to wounding	0.00612664	0.0314461	Serpine1/Plaur/Tnf/Pdgfb/Il33/Siglecg/Plat/Thbs1	8	BP
GO:0046425	regulation of receptor signaling pathway via JAK-STAT	0.00634714	0.0325421	Socs3/Bcl3/Parp14/Tnf/Il6/Gadd45a/Lif/Socs2/Il12b/Il23a	10	BP
GO:0001667	ameboidal-type cell migration	0.00637972	0.0326734	Ptgs2/Lcn2/Serpine1/Adora2b/Mmp9/Sp100/Src/Plpp3/Sema4a/Pml/Met/Tnf/Sema3e/Acta2/Itgb7/Pdgfb/Dcn/Tpbg/Gdnf/Gadd45a/Prr5l/Kdr/Has1/Thbs1	24	BP
GO:0046718	symbiont entry into host cell	0.00652875	0.0334001	Ifitm3/Trim30a/Trim12c/Trim34a/Trim30d/Trim30c/Ch25h/Ifitm6	8	BP
GO:0015291	secondary active transmembrane transporter activity	0.00309413	0.0335268	Slc15a3/Slc11a2/Slc28a2/Slc7a11/Slc6a12/Slc6a9/Slc39a4/Slc11a1/Slco4a1/Slc1a4/Slc22a4/Slc28a2b/Slc6a13/Slc26a4/Slc17a8/Slc26a9/Slc10a6/Slc6a4	18	MF
GO:0009267	cellular response to starvation	0.00659619	0.0336613	Ifi209/Ifi211/Ifi204/Fas/Ifi203/Slc39a4/Mndal/Ifi205/Eif2ak2/Slc2a1/Ifi213/Ifi206	12	BP
GO:0002523	leukocyte migration involved in inflammatory response	0.00663734	0.0336613	Slamf8/Cx3cl1/Ppbp/S100a8	4	BP
GO:0030194	positive regulation of blood coagulation	0.00663734	0.0336613	Serpine1/Enpp4/Plat/Thbs1	4	BP
GO:0043369	CD4-positive or CD8-positive, alpha-beta T cell lineage commitment	0.00663734	0.0336613	Il6/Slamf6/Batf/Il23a	4	BP
GO:0045742	positive regulation of epidermal growth factor receptor signaling pathway	0.00663734	0.0336613	Mmp9/Plaur/Hip1r/Hap1	4	BP
GO:1900048	positive regulation of hemostasis	0.00663734	0.0336613	Serpine1/Enpp4/Plat/Thbs1	4	BP
GO:2000193	positive regulation of fatty acid transport	0.00663734	0.0336613	Acsl1/Il1a/P2ry2/Ptges	4	BP
GO:2000561	regulation of CD4-positive, alpha-beta T cell proliferation	0.00663734	0.0336613	Irgm1/Lgals9/Ripk2/Arg2	4	BP
GO:0051282	regulation of sequestering of calcium ion	0.00667982	0.0338401	Cxcl10/Ero1a/Ddit3/Lck/Ccr5/Cx3cl1/Cxcl9/Hap1/Cemip/Hrc	10	BP
GO:0008217	regulation of blood pressure	0.00677844	0.0342782	Sod2/Ptgs2/Gch1/Ier3/Nos2/Tnf/Acta2/Pdgfb/Npy/Ahr/Nox1/Gja1/Mc3r/Kdr	14	BP
GO:0051281	positive regulation of release of sequestered calcium ion into cytosol	0.00678827	0.0342782	Cxcl10/Cx3cl1/Cxcl9/Hap1/Cemip	5	BP
GO:0071634	regulation of transforming growth factor beta production	0.00678827	0.0342782	Ptgs2/Met/Cx3cl1/Lum/Thbs1	5	BP
GO:0010883	regulation of lipid storage	0.00702148	0.0353795	Nfkbia/Ehd1/Ikbke/Msr1/Nr1h3/Hilpda	6	BP
GO:1902622	regulation of neutrophil migration	0.00702148	0.0353795	Slamf8/Nod2/Bst1/Il1a/Il23a/Tlr2	6	BP
GO:0048511	rhythmic process	0.00714259	0.0359511	Nfkb2/Fas/Src/Agrn/Nos2/Ptprn/Atf5/Pml/Id1/Relb/Il6/Adora2a/Ahr/Csf2/Spsb4/Slc6a4/Prkg2/Mc3r	18	BP
GO:0051099	positive regulation of binding	0.00720667	0.0360854	Mmp9/Agrn/Tmem132a/Plaur/Parp9/Trib3/Met/Ripk2/Rapgef2/Hip1r/Dtx3l	11	BP
GO:0002755	MyD88-dependent toll-like receptor signaling pathway	0.00724637	0.0360854	Tnip1/Cd300lf/Tlr2	3	BP
GO:0010936	negative regulation of macrophage cytokine production	0.00724637	0.0360854	Irak3/Nod2/Acp5	3	BP
GO:0019511	peptidyl-proline hydroxylation	0.00724637	0.0360854	Ero1a/P4ha2/P3h2	3	BP
GO:0032490	detection of molecule of bacterial origin	0.00724637	0.0360854	Nod2/Casp4/Tlr2	3	BP
GO:0034145	positive regulation of toll-like receptor 4 signaling pathway	0.00724637	0.0360854	Ifi35/Nr1h3/Cd14	3	BP
GO:0035590	purinergic nucleotide receptor signaling pathway	0.00724637	0.0360854	Adora2b/Adora2a/Acp3	3	BP
GO:0070673	response to interleukin-18	0.00724637	0.0360854	Casp4/Ripk2/Pdgfb	3	BP
GO:0160049	negative regulation of cGAS/STING signaling pathway	0.00724637	0.0360854	Irgm1/Irgm2/Igtp	3	BP
GO:1905063	regulation of vascular associated smooth muscle cell differentiation	0.00724637	0.0360854	Sod2/Cth/Pdgfb	3	BP
GO:0043547	positive regulation of GTPase activity	0.00730819	0.0363545	Ccl9/Ccl5/Ccl4/Ccl3/Ccl22/Ralgds/Rgl1/Rapgef2/Ccl6/Rasgrp1/Rgs16/Cx3cl1/Rgs9/Rapgef4	14	BP
GO:0051208	sequestering of calcium ion	0.00738562	0.0366998	Cxcl10/Ero1a/Ddit3/Lck/Ccr5/Cx3cl1/Cxcl9/Hap1/Cemip/Hrc	10	BP
GO:0008544	epidermis development	0.00739327	0.0366998	Ptgs2/Csta2/Mreg/Klf7/Met/Cflar/Tnf/Il1a/Jag1/Cstdc4/Tgm1/Maff/Csta3/Stfa3/Mycl/Pou3f1/Gfi1/Palld/Nfkbiz/Spink5/Etv4	21	BP
GO:0051879	Hsp90 protein binding	0.00352024	0.0370367	Gbp2/Nod2/Nos2/Gbp2b/Ahr/Ksr1	6	MF
GO:0019956	chemokine binding	0.00354042	0.0370367	Ccrl2/Pdpn/Ccr5/Ccr4/Ccr1	5	MF
GO:0005035	death receptor activity	0.00360534	0.0370367	Fas/Tnfrsf23/Tnfrsf1b	3	MF
GO:0005041	low-density lipoprotein particle receptor activity	0.00360534	0.0370367	Stab1/Olr1/Cxcl16	3	MF
GO:1904036	negative regulation of epithelial cell apoptotic process	0.00751405	0.0372204	Serpine1/Tnfaip3/Id1/Nupr1/Adar/Cflar/Kdr	7	BP
GO:1904705	regulation of vascular associated smooth muscle cell proliferation	0.00751405	0.0372204	Sod2/Mmp9/Src/Tnf/Pdgfb/Nox1/Mmp2	7	BP
GO:0050998	nitric-oxide synthase binding	0.00368927	0.0374129	Nos2/Arg2/Slc6a4/Dnm1	4	MF
GO:0042594	response to starvation	0.00761098	0.0375795	Ifi209/Ifi211/Ifi204/Fas/Ifi203/Slc39a4/Mndal/Ifi205/Ddit3/Eif2ak2/Slc2a1/Ifi213/Ifi206	13	BP
GO:0042104	positive regulation of activated T cell proliferation	0.00761337	0.0375795	Icosl/Il12rb1/Il12b/Il23a	4	BP
GO:0097049	motor neuron apoptotic process	0.00761337	0.0375795	Fas/Tnfrsf23/Agrn/Clcf1	4	BP
GO:0072666	establishment of protein localization to vacuole	0.00762668	0.0375795	Irgm1/Tnfaip3/Irgm2/Clu/Igtp/Smurf1	6	BP
GO:2000351	regulation of endothelial cell apoptotic process	0.00762668	0.0375795	Serpine1/Tnfaip3/Id1/Tnf/Kdr/Thbs1	6	BP
GO:0051347	positive regulation of transferase activity	0.00770585	0.0379296	Irgm1/Irgm2/Src/Agrn/Pim1/Igtp/Arrdc4/Trib3/Slc11a1/Met/Tnf/Rapgef2/Pdgfb/Chi3l1/Rasgrp1/Dok7/Il12b/Ddr1/Cemip/Il23a/Kdr/Thbs1	22	BP
GO:0006874	intracellular calcium ion homeostasis	0.0078274	0.0384875	Cxcl10/Ccl5/Marcksl1/Pml/Ero1a/P2ry2/Ddit3/Stc2/Mcub/Npy/Lck/Ccr5/Cx3cl1/Cxcl9/Hap1/Cemip/Hrc/Ccr1	18	BP
GO:0071901	negative regulation of protein serine/threonine kinase activity	0.00785543	0.0385847	Irak3/Tnfaip3/Uchl1/Prkar2b/Dusp1/Dusp16/Gadd45a/Rasip1	8	BP
GO:0030308	negative regulation of cell growth	0.0079151	0.0388371	Cth/Bst2/Osgin2/Sema4a/Pml/Mndal/Dcbld2/Ifrd1/Sema3e/Ccr5/Gja1/Trim46/Sh3bp4	13	BP
GO:0032994	protein-lipid complex	0.00240529	0.0396873	Msr1/Clu/Apol9a/Apol9b/Lcat/Hp	6	CC
GO:0055074	calcium ion homeostasis	0.00810714	0.0397377	Cxcl10/Ccl5/Marcksl1/Pml/Ero1a/P2ry2/Ddit3/Stc2/Mcub/Npy/Lck/Ccr5/Cx3cl1/Cxcl9/Hap1/Cemip/Kdr/Hrc/Ccr1	19	BP
GO:0042887	amide transmembrane transporter activity	0.00401262	0.040177	Aqp9/Slc15a3/Aqp8/Tap1/Gja1	5	MF
GO:0046777	protein autophosphorylation	0.00822872	0.0402914	Irak3/Hck/Pim2/Src/Pim1/Met/Eif2ak2/Pdgfb/Lck/Wnk2/Txk/Ddr1/Kdr	13	BP
GO:0071902	positive regulation of protein serine/threonine kinase activity	0.00825313	0.04036	Irgm1/Irgm2/Src/Pim1/Igtp/Tnf/Rapgef2/Pdgfb/Rasgrp1/Cemip/Thbs1	11	BP
GO:0002820	negative regulation of adaptive immune response	0.00826859	0.04036	Nod2/Lilrb4b/Lilrb4a/Pf4/Ahr/Il33	6	BP
GO:0032892	positive regulation of organic acid transport	0.00826859	0.04036	Acsl1/Il1a/P2ry2/Adora2a/Slc17a8/Ptges	6	BP
GO:0045671	negative regulation of osteoclast differentiation	0.00831134	0.0404843	Pilrb1/Pirb/Lilrb4b/Lilrb4a/Clec2d	5	BP
GO:0071604	transforming growth factor beta production	0.00831134	0.0404843	Ptgs2/Met/Cx3cl1/Lum/Thbs1	5	BP
GO:0044409	symbiont entry into host	0.00833973	0.0405382	Ifitm3/Trim30a/Trim12c/Trim34a/Trim30d/Trim30c/Ch25h/Ifitm6	8	BP
GO:1901222	regulation of non-canonical NF-kappaB signal transduction	0.00833973	0.0405382	Nod2/Birc3/Nod1/Ifi35/Nlrp3/Tnf/Eif2ak2/Tlr2	8	BP
GO:0006836	neurotransmitter transport	0.00846629	0.0411107	Slc28a2/Slc6a12/Stx11/Slc6a9/P2ry2/Slc28a2b/Adora2a/Slc6a13/Npy/Gdnf/Slc17a8/Ppfia3/Rph3a/Slc6a4	14	BP
GO:0005044	scavenger receptor activity	0.00436234	0.0415736	Lgals3bp/Msr1/Stab1/Cxcl16	4	MF
GO:0023023	MHC protein complex binding	0.00436234	0.0415736	Tapbp/Pirb/H2-Eb1/H2-Aa	4	MF
GO:0046965	nuclear retinoid X receptor binding	0.00436234	0.0415736	Hmga1/Hmga1b/Arid5a/Nr1h3	4	MF
GO:0060229	lipase activator activity	0.00436234	0.0415736	Ccl5/Ccl3/Src/Lck	4	MF
GO:0014009	glial cell proliferation	0.00861589	0.041755	Fas/Clu/Tnf/Il6/Cx3cl1/Lta/Il33	7	BP
GO:0019935	cyclic-nucleotide-mediated signaling	0.00862355	0.041755	Pde4b/Adora2b/Nos2/Adgrg6/Rapgef2/Ahr/Gipr/Ksr1/Thbs1	9	BP
GO:0010575	positive regulation of vascular endothelial growth factor production	0.00867925	0.041755	Ptgs2/Adora2b/Il6/Il1a	4	BP
GO:0051767	nitric-oxide synthase biosynthetic process	0.00867925	0.041755	Nod2/Il33/Kdr/Tlr2	4	BP
GO:0051769	regulation of nitric-oxide synthase biosynthetic process	0.00867925	0.041755	Nod2/Il33/Kdr/Tlr2	4	BP
GO:0060445	branching involved in salivary gland morphogenesis	0.00867925	0.041755	Met/Tnf/Il6/Pdgfb	4	BP
GO:0062098	regulation of programmed necrotic cell death	0.00867925	0.041755	Birc3/Zbp1/Nupr1/Cflar	4	BP
GO:1901186	positive regulation of ERBB signaling pathway	0.00867925	0.041755	Mmp9/Plaur/Hip1r/Hap1	4	BP
GO:1904893	negative regulation of receptor signaling pathway via STAT	0.00867925	0.041755	Socs3/Bcl3/Parp14/Socs2	4	BP
GO:0045860	positive regulation of protein kinase activity	0.0087358	0.0419839	Irgm1/Irgm2/Src/Agrn/Pim1/Igtp/Slc11a1/Tnf/Rapgef2/Pdgfb/Chi3l1/Rasgrp1/Dok7/Il12b/Cemip/Il23a/Thbs1	17	BP
GO:0009895	negative regulation of catabolic process	0.00883384	0.0422013	Irak3/Slfn2/Ier3/Tnfaip3/Ikbke/Tmem132a/Igf2bp2/Nos2/Slc11a1/Pml/Nupr1/Tnf/Tent5a/N4bp1/Gdnf/Rasip1/A1cf/Nqo1/Hcar2	19	BP
GO:0002430	complement receptor mediated signaling pathway	0.00886219	0.0422013	Fpr1/Fpr2/Cmklr1	3	BP
GO:0010744	positive regulation of macrophage derived foam cell differentiation	0.00886219	0.0422013	Msr1/Csf2/Pla2g5	3	BP
GO:0010831	positive regulation of myotube differentiation	0.00886219	0.0422013	Mmp14/Smyd1/Mamstr	3	BP
GO:0032308	positive regulation of prostaglandin secretion	0.00886219	0.0422013	Il1a/P2ry2/Ptges	3	BP
GO:0042541	hemoglobin biosynthetic process	0.00886219	0.0422013	Alas1/Slc6a9/Slc25a37	3	BP
GO:0072531	pyrimidine-containing compound transmembrane transport	0.00886219	0.0422013	Slc28a2/Slc25a33/Slc28a2b	3	BP
GO:0140896	cGAS/STING signaling pathway	0.00886219	0.0422013	Irgm1/Irgm2/Igtp	3	BP
GO:2000343	positive regulation of chemokine (C-X-C motif) ligand 2 production	0.00886219	0.0422013	Ccl5/Mcoln2/Tnf	3	BP
GO:0010812	negative regulation of cell-substrate adhesion	0.00894838	0.0425684	Serpine1/Src/Sema3e/Jag1/Mmp14/Thbs1	6	BP
GO:0001776	leukocyte homeostasis	0.00896883	0.0426224	Pde4b/Fas/Tnfaip3/Tnfrsf23/Slc7a11/Pirb/Il6/Lilrb4a/Bcl2a1a/Ahr	10	BP
GO:0001968	fibronectin binding	0.00452816	0.0426402	Mmp9/Lilrb4b/Lilrb4a/Mmp2/Thbs1	5	MF
GO:0010634	positive regulation of epithelial cell migration	0.00901375	0.0427924	Ptgs2/Lcn2/Serpine1/Adora2b/Mmp9/Src/Plpp3/Met/Pdgfb/Kdr/Thbs1	11	BP
GO:0032735	positive regulation of interleukin-12 production	0.00915508	0.0432878	Nod2/Scimp/Il12b/Il23a/Tlr2	5	BP
GO:0050918	positive chemotaxis	0.00915508	0.0432878	Met/Fpr2/Ccr4/Cx3cl1/Kdr	5	BP
GO:0060193	positive regulation of lipase activity	0.00915508	0.0432878	Ccl5/Rhoc/Nr1h3/Pla2g5/Txk	5	BP
GO:1904645	response to amyloid-beta	0.00915508	0.0432878	Mmp9/Fpr2/Vcam1/Gja1/Mmp2	5	BP
GO:0072665	protein localization to vacuole	0.00920925	0.0435	Irgm1/Tnfaip3/Irgm2/Clu/Igtp/Smurf1/Sh3bp4	7	BP
GO:0097197	tetraspanin-enriched microdomain	0.00275481	0.0436361	Pdpn/Scimp/Gp6	3	CC
GO:0032393	MHC class I receptor activity	0.00470174	0.0437539	Pirb/Lilrb4b/Lilrb4a	3	MF
GO:1904892	regulation of receptor signaling pathway via STAT	0.00940244	0.0443678	Socs3/Bcl3/Parp14/Tnf/Il6/Gadd45a/Lif/Socs2/Il12b/Il23a	10	BP
GO:0051222	positive regulation of protein transport	0.00957671	0.0451446	Ptgs2/Src/Nadk/Tmem132a/Tnf/Il6/Il1a/Adora2a/Gipr/Trpm4/Cd38/Gja1/A1cf/Rapgef4/Prr5l/Hcar2/Tlr2	17	BP
GO:0050714	positive regulation of protein secretion	0.0095957	0.0451886	Nadk/Tmem132a/Il1a/Adora2a/Gipr/Trpm4/Cd38/Gja1/A1cf/Rapgef4/Hcar2/Tlr2	12	BP
GO:0046460	neutral lipid biosynthetic process	0.0096672	0.0453883	Acsl1/Dgat2/Plpp1/Gk/Nr1h3/Gpat3	6	BP
GO:0046463	acylglycerol biosynthetic process	0.0096672	0.0453883	Acsl1/Dgat2/Plpp1/Gk/Nr1h3/Gpat3	6	BP
GO:0072577	endothelial cell apoptotic process	0.0096672	0.0453883	Serpine1/Tnfaip3/Id1/Tnf/Kdr/Thbs1	6	BP
GO:0045123	cellular extravasation	0.00983198	0.0458229	Ccl5/Itgal/Trem3/Trem1/Tnf/Itgb7/Vcam1	7	BP
GO:0010878	cholesterol storage	0.00983807	0.0458229	Ehd1/Msr1/Nr1h3/Soat2	4	BP
GO:0010955	negative regulation of protein processing	0.00983807	0.0458229	Serpine1/Chac1/Plat/Thbs1	4	BP
GO:0034143	regulation of toll-like receptor 4 signaling pathway	0.00983807	0.0458229	Acod1/Ifi35/Nr1h3/Cd14	4	BP
GO:0050820	positive regulation of coagulation	0.00983807	0.0458229	Serpine1/Enpp4/Plat/Thbs1	4	BP
GO:0060444	branching involved in mammary gland duct morphogenesis	0.00983807	0.0458229	Src/Pml/Ddr1/Etv4	4	BP
GO:0090382	phagosome maturation	0.00983807	0.0458229	Slamf8/Mreg/Rab20/Pla2g5	4	BP
GO:1903318	negative regulation of protein maturation	0.00983807	0.0458229	Serpine1/Chac1/Plat/Thbs1	4	BP
GO:0045066	regulatory T cell differentiation	0.010056	0.0467451	Lgals9/Il2rg/Lilrb4b/Lilrb4a/Lck	5	BP
GO:1902991	regulation of amyloid precursor protein catabolic process	0.010056	0.0467451	Gsap/Clu/Rtn2/Tnf/Hap1	5	BP
GO:0016493	C-C chemokine receptor activity	0.00511349	0.0470322	Ccrl2/Ccr5/Ccr4/Ccr1	4	MF
GO:1904019	epithelial cell apoptotic process	0.0102549	0.0476222	Serpine1/Fas/Tnfaip3/Id1/Nupr1/Adar/Cflar/Tnf/Kdr/Nfkbiz/Thbs1	11	BP
GO:0008360	regulation of cell shape	0.0103175	0.0478351	Hck/Ccl3/Ezr/Sema4a/Il6/Sema3e/Pdpn/Gas7/Hpn/Kdr	10	BP
GO:0098742	cell-cell adhesion via plasma-membrane adhesion molecules	0.0103212	0.0478351	Il1rn/Lgals9/Itgal/Tnfaip3/Itga5/Pvr/Celsr3/Ntng2/Vcam1/Cx3cl1/Flrt3/Igsf9/Palld	13	BP
GO:0070588	calcium ion transmembrane transport	0.0105013	0.0485819	Cxcl10/Pde4b/Mcoln2/Pml/Ero1a/Ddit3/Mcub/Ahr/Lck/Ccr5/Trpm4/Cx3cl1/Cxcl9/Hap1/Rgs9/Cemip/Hrc/Gem	18	BP
GO:0006835	dicarboxylic acid transport	0.0105031	0.0485819	Il1rn/Slc7a11/Lrrc8d/Tnf/Slc1a4/Adora2a/Gja1/Slc17a8	8	BP
GO:2000106	regulation of leukocyte apoptotic process	0.0105917	0.048737	Ccl5/Nod2/Bcl3/Slc7a11/St3gal1/Rapgef2/Bcl2a1a/Arg2/Ccr5	9	BP
GO:0002467	germinal center formation	0.0106719	0.048737	Nfkb2/Tnfaip3/Bcl3	3	BP
GO:0006825	copper ion transport	0.0106719	0.048737	Slc11a2/Steap2/Steap4	3	BP
GO:0006857	oligopeptide transport	0.0106719	0.048737	Slc15a3/Slc7a11/Car2	3	BP
GO:0010715	regulation of extracellular matrix disassembly	0.0106719	0.048737	Il6/Pdpn/Ddr1	3	BP
GO:0010766	negative regulation of sodium ion transport	0.0106719	0.048737	Agrn/Wnk2/Hecw2	3	BP
GO:0033084	regulation of immature T cell proliferation in thymus	0.0106719	0.048737	Ripk2/Il1a/Tnfrsf9	3	BP
GO:0038065	collagen-activated signaling pathway	0.0106719	0.048737	Col4a2/Ddr1/Gp6	3	BP
GO:0038093	Fc receptor signaling pathway	0.0106719	0.048737	Clec4e/Clec4d/Lck	3	BP
GO:0042454	ribonucleoside catabolic process	0.0106719	0.048737	Enpp4/Upp1/Urah	3	BP
GO:0045760	positive regulation of action potential	0.0106719	0.048737	Tnf/Trpm4/Rapgef4	3	BP
GO:0070141	response to UV-A	0.0106719	0.048737	Mmp9/Mmp3/Mmp2	3	BP
GO:1904181	positive regulation of membrane depolarization	0.0106719	0.048737	Dcn/Trpm4/Kdr	3	BP
GO:0071466	cellular response to xenobiotic stimulus	0.0108014	0.04928	Acsl1/Ccl4/Pde4b/Slamf8/Serpine1/Nos2/Uchl1/Cd69/Rnf149/Ahr/Gstt1/Cyp26a1	12	BP
GO:0001540	amyloid-beta binding	0.00549358	0.0499474	Marco/Gsap/Msr1/Clu/Pirb/Fpr2/Tlr2	7	MF

## Sheet: Sh2-Vias_GO_LPS_down
Supplementary Table 7. Sustained GO terms downregulated after LPS treatment (100 ng/ml; 12 and 24 h). GO terms threshold: p.adj < 0.05
ID	Description	pvalue	p.adjust	geneID	Count	Ontology
GO:0010631	epithelial cell migration	5.89279e-10	1.05727e-06	Rin2/Cxcr4/Tgfbr1/Hdac9/Mef2c/Itgav/Lgmn/Ptp4a3/Kank2/Tgfbr2/Hdac5/Irs2/Nrp1/Nanos1/Angpt2/Wdpcp/Epha2/Il4/Serpinf1/Pparg/Jup/Rhoj/Plekhg5/Efna1/Card10/Igf1/Itgb3	27	BP
GO:0090132	epithelium migration	6.73989e-10	1.05727e-06	Rin2/Cxcr4/Tgfbr1/Hdac9/Mef2c/Itgav/Lgmn/Ptp4a3/Kank2/Tgfbr2/Hdac5/Irs2/Nrp1/Nanos1/Angpt2/Wdpcp/Epha2/Il4/Serpinf1/Pparg/Jup/Rhoj/Plekhg5/Efna1/Card10/Igf1/Itgb3	27	BP
GO:0090130	tissue migration	7.70046e-10	1.05727e-06	Rin2/Cxcr4/Tgfbr1/Hdac9/Mef2c/Itgav/Lgmn/Ptp4a3/Kank2/Tgfbr2/Hdac5/Irs2/Nrp1/Nanos1/Angpt2/Wdpcp/Epha2/Il4/Serpinf1/Pparg/Jup/Rhoj/Plekhg5/Efna1/Card10/Igf1/Itgb3	27	BP
GO:0043542	endothelial cell migration	9.34257e-09	9.62051e-06	Rin2/Cxcr4/Tgfbr1/Hdac9/Mef2c/Itgav/Lgmn/Ptp4a3/Hdac5/Nrp1/Angpt2/Epha2/Serpinf1/Pparg/Jup/Rhoj/Plekhg5/Efna1/Card10/Igf1/Itgb3	21	BP
GO:0042692	muscle cell differentiation	3.04998e-08	2.51257e-05	Camk1/Cfh/Fzd7/Hdac9/Rgs2/Mef2c/Pdcd4/Mef2a/Hdac5/Smarca2/Sort1/Dmpk/Foxo4/Naglu/Pgm5/Rxra/Dyrk1b/Tmod1/Rora/Vangl2/Wfikkn1/Il4/Tmem204/Nox4/Cd9/Dysf/Myom3/Hes1/Hey1/Igf1	30	BP
GO:0001667	ameboidal-type cell migration	2.81446e-07	0.000193213	Rin2/Cxcr4/Tgfbr1/Hdac9/Mef2c/Itgav/Lgmn/Ptp4a3/Kank2/Tgfbr2/Hdac5/Sema4g/Irs2/Nrp1/Nanos1/Angpt2/Wdpcp/Epha2/Il4/Serpinf1/Pparg/Jup/Rhoj/Plekhg5/Efna1/Card10/Igf1/Itgb3	28	BP
GO:0043535	regulation of blood vessel endothelial cell migration	5.2233e-07	0.000307354	Hdac9/Mef2c/Hdac5/Nrp1/Angpt2/Epha2/Pparg/Jup/Rhoj/Efna1/Card10/Igf1	12	BP
GO:0010594	regulation of endothelial cell migration	6.00607e-07	0.000309238	Rin2/Hdac9/Mef2c/Lgmn/Hdac5/Nrp1/Angpt2/Epha2/Serpinf1/Pparg/Jup/Rhoj/Efna1/Card10/Igf1/Itgb3	16	BP
GO:0010632	regulation of epithelial cell migration	6.84638e-07	0.000313336	Rin2/Hdac9/Mef2c/Lgmn/Tgfbr2/Hdac5/Irs2/Nrp1/Angpt2/Epha2/Il4/Serpinf1/Pparg/Jup/Rhoj/Efna1/Card10/Igf1/Itgb3	19	BP
GO:0043534	blood vessel endothelial cell migration	1.45573e-06	0.000599616	Cxcr4/Hdac9/Mef2c/Hdac5/Nrp1/Angpt2/Epha2/Pparg/Jup/Rhoj/Efna1/Card10/Igf1	13	BP
GO:0043202	lysosomal lumen	2.81952e-06	0.000927151	Hpse/Lgmn/Man2b1/Sgsh/Hexb/Naglu	6	CC
GO:0043235	receptor complex	4.8542e-06	0.000927151	Ighm/Tgfbr1/Itgav/Ptpra/Trf/Plxdc1/Tgfbr2/Plxnc1/Il6ra/Itgb5/Vipr1/Mertk/Lifr/Rxra/Shisa9/Plxnb3/Epha2/Il12rb2/Pparg/Gpr160/Cpt1c/Gprc5c/Itgb3/Flt1	24	CC
GO:0005775	vacuolar lumen	8.58978e-06	0.00109377	Hpse/Lgmn/Man2b1/Sgsh/Hexb/Naglu	6	CC
GO:0005925	focal adhesion	1.33402e-05	0.00127398	Itgav/Fblim1/Ptpra/Itgb5/Abcb4/Nrp1/Il1rl1/Pgm5/Thsd1/Epha2/Klf11/Afap1/Nox4/Itgb3	14	CC
GO:0072001	renal system development	3.48581e-06	0.00130528	Cfh/Cxcr4/Tgfbr1/Mef2c/Sulf2/Sox4/Kank2/Eya1/Aph1c/Hdac5/Il6ra/Ptpro/Nrp1/Angpt2/Wdpcp/Vangl2/Id3/Hes1/Zbtb16/Hey1/Klhl3/Itgb3	22	BP
GO:0002573	myeloid leukocyte differentiation	4.56879e-06	0.00153719	Mafb/Gpr183/C1qc/Mef2c/Trf/Trem2/Tgfbr2/Ocstamp/Il1rl1/Naglu/Zfpm1/Cbfa2t3/Epha2/Bmyc/Il4/Pparg/Cd101/Lrrc17/Itgb3	19	BP
GO:0098883	synapse pruning	5.29904e-06	0.00153719	C1qc/Trem2/Plxnc1/C1qa/C1qb	5	BP
GO:0042063	gliogenesis	5.35429e-06	0.00153719	Gpr183/Cxcr4/Ptpra/Sox4/Trf/Trem2/B4galt6/Gpr157/C1qa/Hexb/Naglu/P2ry12/Cdk5r1/Disc1/Pparg/Cd9/Epm2a/Ccr2/Adam22/Hes1/Igf1/P2ry1/Flt1	23	BP
GO:0001822	kidney development	5.87282e-06	0.00153719	Cfh/Cxcr4/Tgfbr1/Mef2c/Sulf2/Sox4/Kank2/Eya1/Aph1c/Il6ra/Ptpro/Nrp1/Angpt2/Wdpcp/Vangl2/Id3/Hes1/Zbtb16/Hey1/Klhl3/Itgb3	21	BP
GO:0006935	chemotaxis	6.23064e-06	0.00153719	Gpr183/Gas6/Cxcr4/Itgav/St6gal1/Lgmn/Trem2/Sema4g/Ptpro/Nrp1/Angpt2/Fcgr3/Lsp1/P2ry12/Plxnb3/Epha2/Il4/Dysf/Ccr2/Plekhg5/Cmtm8/Itgb3/Rtn4rl1/Flt1/Ccl24	25	BP
GO:0042060	wound healing	6.71507e-06	0.00153719	Cfh/Gas6/Hpse/Cxcr4/Fzd7/Plau/Clec7a/Il6ra/Vwf/Mertk/Tec/P2ry12/Vangl2/Proz/Pparg/Cd9/Dysf/Ccr2/Igf1/Itgb3/P2ry1/Clec10a	22	BP
GO:0042330	taxis	6.71752e-06	0.00153719	Gpr183/Gas6/Cxcr4/Itgav/St6gal1/Lgmn/Trem2/Sema4g/Ptpro/Nrp1/Angpt2/Fcgr3/Lsp1/P2ry12/Plxnb3/Epha2/Il4/Dysf/Ccr2/Plekhg5/Cmtm8/Itgb3/Rtn4rl1/Flt1/Ccl24	25	BP
GO:0003181	atrioventricular valve morphogenesis	9.93051e-06	0.00189688	Sox4/Tgfbr2/Naglu/Zfpm1/Efna1/Hey1	6	BP
GO:0150146	cell junction disassembly	9.93051e-06	0.00189688	Tgfbr1/C1qc/Trem2/Plxnc1/C1qa/C1qb	6	BP
GO:0006029	proteoglycan metabolic process	1.00666e-05	0.00189688	Hpse/Man1c1/Chst3/Sulf2/Sgsh/Hexb/Naglu/Vangl2/Chst10/Igf1	10	BP
GO:0032835	glomerulus development	1.01314e-05	0.00189688	Cfh/Mef2c/Sulf2/Il6ra/Ptpro/Angpt2/Vangl2/Hes1/Itgb3	9	BP
GO:0008347	glial cell migration	1.14e-05	0.0020416	Gpr183/Trem2/Hexb/P2ry12/Cdk5r1/Disc1/Cd9/Ccr2/P2ry1	9	BP
GO:0022604	regulation of cell morphogenesis	1.20605e-05	0.00206988	Ighm/Cxcr4/Arhgap18/Fblim1/Arhgap15/Bcl9l/Plxnc1/Hexb/Fgd4/Ago4/Plxnb3/Fam171a1/Ypel4/Rhoj/Bhlhb9/Prkn/P2ry1/Ccl24	18	BP
GO:0030055	cell-substrate junction	2.99432e-05	0.00228766	Itgav/Fblim1/Ptpra/Itgb5/Abcb4/Nrp1/Il1rl1/Pgm5/Thsd1/Epha2/Klf11/Afap1/Nox4/Itgb3	14	CC
GO:0001818	negative regulation of cytokine production	1.66676e-05	0.00274616	Gas6/Hdac9/Serpinb1a/Pdcd4/Vsir/Trem2/Laptm5/Mertk/Il1rl1/Zfpm1/Epha2/Il4/Pparg/Abcd2/Igf1/Flt1/Cd83/Trib2/Serpinb1c	19	BP
GO:0005096	GTPase activator activity	7.55747e-06	0.00280851	Rasgrp3/Rin2/Rgs2/Arhgap18/Arhgap15/Rgs10/Rasa3/Tbc1d16/Stard8/Nrp1/Tbc1d8/Rgs12/Arhgap44/Grtp1/Garnl3/Tbc1d30/Arhgap32	17	MF
GO:0019838	growth factor binding	8.39613e-06	0.00280851	Igfbp4/Tgfbr1/Itgav/Tgfbr2/Il6ra/Sort1/Nrp1/Lifr/Ltbp3/Epha2/Wfikkn1/Itgb3/Flt1	13	MF
GO:0003171	atrioventricular valve development	2.39393e-05	0.00379253	Sox4/Tgfbr2/Naglu/Zfpm1/Efna1/Hey1	6	BP
GO:0048771	tissue remodeling	2.77461e-05	0.00423282	Mef2c/Itgav/Trf/Plekhm1/Angpt2/Ltbp3/Epha2/Gnat2/Pparg/Nox4/Ypel4/Ccr2/Igf1/Itgb3/Clec10a	15	BP
GO:0030695	GTPase regulator activity	2.62422e-05	0.00424764	Rasgrp3/Rin2/Rgs2/Arhgap18/Arhgap15/Rgs10/Rasa3/Rab3il1/Fgd4/Tbc1d16/Stard8/Nrp1/Fbxo8/Eps8l1/Tbc1d8/Rgs12/Arhgap44/Dgki/Grtp1/Garnl3/Tbc1d30/Arhgap32/Plekhg5	23	MF
GO:0060589	nucleoside-triphosphatase regulator activity	2.62422e-05	0.00424764	Rasgrp3/Rin2/Rgs2/Arhgap18/Arhgap15/Rgs10/Rasa3/Rab3il1/Fgd4/Tbc1d16/Stard8/Nrp1/Fbxo8/Eps8l1/Tbc1d8/Rgs12/Arhgap44/Dgki/Grtp1/Garnl3/Tbc1d30/Arhgap32/Plekhg5	23	MF
GO:0016174	NAD(P)H oxidase H2O2-forming activity	3.17462e-05	0.00424764	Mical1/Kmo/Fmo5/Nox4	4	MF
GO:0019955	cytokine binding	4.13023e-05	0.00460521	Cxcr4/Tgfbr1/Itgav/Tgfbr2/Il6ra/Lifr/Il1rl1/Ltbp3/Wfikkn1/Il12rb2/Ccr2/Itgb3	12	MF
GO:0008360	regulation of cell shape	3.2713e-05	0.00481231	Arhgap18/Fblim1/Arhgap15/Plxnc1/Hexb/Fgd4/Plxnb3/Fam171a1/Ypel4/Rhoj/P2ry1/Ccl24	12	BP
GO:0051145	smooth muscle cell differentiation	4.48587e-05	0.00634957	Cfh/Mef2c/Pdcd4/Smarca2/Foxo4/Vangl2/Tmem204/Hes1/Hey1	9	BP
GO:0050678	regulation of epithelial cell proliferation	4.6246e-05	0.00634957	Tgfbr1/Fzd7/Plau/Mef2c/Sulf2/Eya1/Irs2/Ang/Egfl7/Plxnb3/Esr1/Bmyc/Serpinf1/Pparg/Dysf/Hes1/Hey1/Gli1/Igf1/Itgb3/Flt1/Ccl24	22	BP
GO:0002696	positive regulation of leukocyte activation	4.82991e-05	0.00641754	Gpr183/Ighm/Gas6/Mef2c/Cd28/Vsir/Cd300lb/Sox4/Clec7a/Trem2/Tgfbr2/Smarca2/Irs2/Il1rl1/Tafa3/Il4/Ccr2/Hes1/Zbtb16/Igf1/Cd83	21	BP
GO:0150076	neuroinflammatory response	5.41053e-05	0.00696437	Trem2/C1qa/Naglu/Gnat2/Cd200r2/Tafa3/Il4/Pparg/Igf1	9	BP
GO:0007596	blood coagulation	6.18299e-05	0.00771749	Cfh/Gas6/Hpse/Plau/Il6ra/Vwf/Mertk/Tec/P2ry12/Proz/Cd9/Itgb3/P2ry1	13	BP
GO:0043537	negative regulation of blood vessel endothelial cell migration	7.09787e-05	0.00859886	Mef2c/Hdac5/Angpt2/Pparg/Jup/Card10	6	BP
GO:0050817	coagulation	7.33699e-05	0.00863459	Cfh/Gas6/Hpse/Plau/Il6ra/Vwf/Mertk/Tec/P2ry12/Proz/Cd9/Itgb3/P2ry1	13	BP
GO:0007599	hemostasis	7.76105e-05	0.00887994	Cfh/Gas6/Hpse/Plau/Il6ra/Vwf/Mertk/Tec/P2ry12/Proz/Cd9/Itgb3/P2ry1	13	BP
GO:0060412	ventricular septum morphogenesis	8.31063e-05	0.00925175	Tgfbr1/Sox4/Tgfbr2/Zfpm1/Vangl2/Hes1/Hey1	7	BP
GO:0051146	striated muscle cell differentiation	8.95033e-05	0.00970169	Fzd7/Hdac9/Rgs2/Mef2c/Mef2a/Hdac5/Sort1/Dmpk/Naglu/Pgm5/Rxra/Dyrk1b/Tmod1/Il4/Nox4/Cd9/Dysf/Myom3/Igf1	19	BP
GO:0003179	heart valve morphogenesis	9.38639e-05	0.00991347	Mef2c/Sox4/Tgfbr2/Naglu/Zfpm1/Efna1/Hey1	7	BP
GO:0048102	autophagic cell death	9.63726e-05	0.00992397	Trp53inp1/Trem2/Laptm5/Bmf	4	BP
GO:0010633	negative regulation of epithelial cell migration	0.000111338	0.0103455	Mef2c/Hdac5/Angpt2/Il4/Serpinf1/Pparg/Jup/Card10	8	BP
GO:0050867	positive regulation of cell activation	0.000111403	0.0103455	Gpr183/Ighm/Gas6/Mef2c/Cd28/Vsir/Cd300lb/Sox4/Clec7a/Trem2/Tgfbr2/Smarca2/Irs2/Il1rl1/Tafa3/Il4/Ccr2/Hes1/Zbtb16/Igf1/Cd83	21	BP
GO:0035909	aorta morphogenesis	0.000113041	0.0103455	Sox4/Eya1/Tgfbr2/Naglu/Hes1/Hey1	6	BP
GO:0044273	sulfur compound catabolic process	0.000113041	0.0103455	Hpse/Sgsh/Hexb/Csad/Naglu/Mlycd	6	BP
GO:0030903	notochord development	0.000117345	0.0103455	Gdf3/Epha2/Id3/Efna1/Gli1	5	BP
GO:1903706	regulation of hemopoiesis	0.000117679	0.0103455	Mafb/Gas6/C1qc/Lmo2/Mef2c/Cd28/Vsir/Sox4/Trem2/Tgfbr2/Ocstamp/Smarca2/Zfpm1/Bmyc/Il4/Cd101/Ypel4/Lrrc17/Ccr2/Zbtb16/Itgb3/Cd83	22	BP
GO:0014706	striated muscle tissue development	0.000120368	0.0103455	Tgfbr1/Fzd7/Hdac9/Rgs2/Mef2c/Mef2a/Eya1/Tgfbr2/Hdac5/Naglu/Pgm5/Rxra/Zfpm1/Nox4/Hey1/Gli1/Igf1	17	BP
GO:0072006	nephron development	0.000122483	0.0103455	Cfh/Mef2c/Sulf2/Eya1/Il6ra/Ptpro/Angpt2/Vangl2/Hes1/Hey1/Klhl3/Itgb3	12	BP
GO:0030098	lymphocyte differentiation	0.000125818	0.0103455	Mafb/Gpr183/Ighm/Gas6/Fzd7/Hdac9/Cd28/Vsir/Sox4/Tgfbr2/Hdac5/Il6ra/Smarca2/Laptm5/Lyl1/Mertk/Wwp1/Rora/Il4/Ccr2/Fut7/Zbtb16/Cd83	23	BP
GO:0051345	positive regulation of hydrolase activity	0.000125818	0.0103455	Rasgrp3/Cd300a/Mef2c/Vsir/Rgs10/Lgmn/Clec7a/Aph1c/Tbc1d16/Nlrp1b/Laptm5/Atp2a3/Ang/Tbc1d8/Arhgap44/Epha2/Grtp1/Bmyc/Tbc1d30/Pparg/Efna1/Flt1/Ccl24	23	BP
GO:0010573	vascular endothelial growth factor production	0.000130773	0.0103455	Hpse/Sulf2/Il6ra/Rora/Ccr2/Flt1	6	BP
GO:0003183	mitral valve morphogenesis	0.000132802	0.0103455	Sox4/Naglu/Zfpm1/Efna1	4	BP
GO:0010596	negative regulation of endothelial cell migration	0.000133118	0.0103455	Mef2c/Hdac5/Angpt2/Serpinf1/Pparg/Jup/Card10	7	BP
GO:1902105	regulation of leukocyte differentiation	0.000143592	0.0109528	Mafb/Gas6/C1qc/Cd28/Vsir/Sox4/Trem2/Tgfbr2/Ocstamp/Smarca2/Zfpm1/Bmyc/Il4/Cd101/Lrrc17/Ccr2/Zbtb16/Itgb3/Cd83	19	BP
GO:0030168	platelet activation	0.000150084	0.0112399	Cfh/Il6ra/Vwf/Mertk/Tec/P2ry12/Cd9/Itgb3/P2ry1	9	BP
GO:0045638	negative regulation of myeloid cell differentiation	0.000162232	0.0119328	Mafb/C1qc/Lmo2/Zfpm1/Bmyc/Il4/Ypel4/Lrrc17/Zbtb16	9	BP
GO:0031589	cell-substrate adhesion	0.000171045	0.0123602	Rin2/Gas6/Hpse/Fzd7/Plau/Itgav/St6gal1/Ptpra/Itgb5/Vwf/Mertk/Nrp1/Angpt2/Wdpcp/Thsd1/Disc1/Jup/Efna1/Itgb3	19	BP
GO:0003174	mitral valve development	0.000178251	0.0124443	Sox4/Naglu/Zfpm1/Efna1	4	BP
GO:0150079	negative regulation of neuroinflammatory response	0.000178251	0.0124443	Trem2/Tafa3/Pparg/Igf1	4	BP
GO:0150063	visual system development	0.00018671	0.0128176	Cfh/Tgfbr1/Sox4/Gdf3/Tgfbr2/C1qa/Mertk/Nrp1/Naglu/Nectin3/Rxra/Wdpcp/Tmem231/P2ry12/Tmod1/Pbx4/Epha2/Gnat2/Rhoj/Hes1/Flt1	21	BP
GO:0043277	apoptotic cell clearance	0.000197498	0.013336	Gas6/Itgav/Trem2/Mertk/Ccr2/Itgb3	6	BP
GO:0001935	endothelial cell proliferation	0.000201668	0.0133979	Tgfbr1/Mef2c/Ang/Egfl7/Plxnb3/Epha2/Pparg/Dysf/Igf1/Itgb3/Flt1/Ccl24	12	BP
GO:0048880	sensory system development	0.000211435	0.0138238	Cfh/Tgfbr1/Sox4/Gdf3/Tgfbr2/C1qa/Mertk/Nrp1/Naglu/Nectin3/Rxra/Wdpcp/Tmem231/P2ry12/Tmod1/Pbx4/Epha2/Gnat2/Rhoj/Hes1/Flt1	21	BP
GO:0015850	organic hydroxy compound transport	0.000223197	0.0143648	Cd300a/Nat8l/Pink1/Trem2/Eepd1/Abcb4/Slc16a7/Fcgr3/P2ry12/Tmf1/Pparg/Prkn/Pltp/Apoc1/Slco2b1/Itgb3/P2ry1	17	BP
GO:0004721	phosphoprotein phosphatase activity	0.000151925	0.0145197	Ctdsp2/Pald1/Ppm1e/Ptp4a3/Ptpra/Eya1/Eya4/Ptpro/Phlpp1/Ppm1j/Styxl2/Epm2a	12	MF
GO:1901342	regulation of vasculature development	0.000231617	0.0146634	Cxcr4/Tgfbr1/Tgfbr2/Nrp1/Angpt2/Foxo4/Epha2/Zfp354c/Serpinf1/Pparg/Jup/Rhoj/Ccr2/Efna1/Itgb3/Flt1/Ccl24	17	BP
GO:0001936	regulation of endothelial cell proliferation	0.000243045	0.0146634	Tgfbr1/Mef2c/Ang/Egfl7/Plxnb3/Pparg/Dysf/Igf1/Itgb3/Flt1/Ccl24	11	BP
GO:0003206	cardiac chamber morphogenesis	0.000243045	0.0146634	Tgfbr1/Mef2c/Sox4/Tgfbr2/Nrp1/Naglu/Rxra/Zfpm1/Vangl2/Hes1/Hey1	11	BP
GO:0061437	renal system vasculature development	0.000245636	0.0146634	Il6ra/Nrp1/Angpt2/Hes1/Itgb3	5	BP
GO:0061440	kidney vasculature development	0.000245636	0.0146634	Il6ra/Nrp1/Angpt2/Hes1/Itgb3	5	BP
GO:0006956	complement activation	0.000251438	0.0147953	Ighm/Cfh/C1qc/Trem2/C1qa/C1qb/Cd5l	7	BP
GO:0033674	positive regulation of kinase activity	0.000255558	0.014826	Camk1/Gas6/Cd300a/Trem2/Il6ra/Fgd4/Mertk/Ang/Epha2/Cdk5r1/Vangl2/Il4/Nox4/Efna1/Card10/Igf1/Itgb3/Flt1	18	BP
GO:0048844	artery morphogenesis	0.00027089	0.0153591	Tgfbr1/Sox4/Eya1/Tgfbr2/Nrp1/Naglu/Hes1/Hey1	8	BP
GO:0003231	cardiac ventricle development	0.000272206	0.0153591	Cxcr4/Tgfbr1/Mef2c/Sox4/Tgfbr2/Naglu/Rxra/Zfpm1/Vangl2/Hes1/Hey1	11	BP
GO:0045637	regulation of myeloid cell differentiation	0.000283404	0.0157749	Mafb/C1qc/Lmo2/Mef2c/Trem2/Ocstamp/Zfpm1/Bmyc/Il4/Cd101/Ypel4/Lrrc17/Zbtb16/Itgb3	14	BP
GO:0050664	oxidoreductase activity, acting on NAD(P)H, oxygen as acceptor	0.00019037	0.0159197	Mical1/Kmo/Fmo5/Nox4	4	MF
GO:0060411	cardiac septum morphogenesis	0.000293913	0.0161417	Tgfbr1/Sox4/Tgfbr2/Nrp1/Zfpm1/Vangl2/Hes1/Hey1	8	BP
GO:0071295	cellular response to vitamin	0.000301123	0.0163201	Gas6/Kank2/Rxra/Mn1	4	BP
GO:0032653	regulation of interleukin-10 production	0.000305777	0.0163571	Cd28/Vsir/Clec7a/Trem2/Il4/Cd83/Trib2	7	BP
GO:0003170	heart valve development	0.000336272	0.0177578	Mef2c/Sox4/Tgfbr2/Naglu/Zfpm1/Efna1/Hey1	7	BP
GO:0003151	outflow tract morphogenesis	0.000372742	0.0194345	Mef2c/Eya1/Tgfbr2/Nrp1/Zfpm1/Vangl2/Hes1/Hey1	8	BP
GO:0060317	cardiac epithelial to mesenchymal transition	0.000396571	0.0199363	Tgfbr1/Pdcd4/Tgfbr2/Efna1/Hey1	5	BP
GO:0150077	regulation of neuroinflammatory response	0.000396571	0.0199363	Trem2/Cd200r2/Tafa3/Pparg/Igf1	5	BP
GO:0003281	ventricular septum development	0.000402548	0.0199363	Cxcr4/Tgfbr1/Sox4/Tgfbr2/Zfpm1/Vangl2/Hes1/Hey1	8	BP
GO:0032613	interleukin-10 production	0.000404567	0.0199363	Cd28/Vsir/Clec7a/Trem2/Il4/Cd83/Trib2	7	BP
GO:0035710	CD4-positive, alpha-beta T cell activation	0.000406567	0.0199363	Gpr183/Cd28/Vsir/Tgfbr2/Il6ra/Rora/Il4/Ccr2/Fut7/Cd83	10	BP
GO:1902107	positive regulation of leukocyte differentiation	0.000420138	0.0201227	Gas6/Vsir/Sox4/Trem2/Tgfbr2/Ocstamp/Smarca2/Il4/Cd101/Ccr2/Zbtb16/Itgb3/Cd83	13	BP
GO:1903708	positive regulation of hemopoiesis	0.000420138	0.0201227	Gas6/Vsir/Sox4/Trem2/Tgfbr2/Ocstamp/Smarca2/Il4/Cd101/Ccr2/Zbtb16/Itgb3/Cd83	13	BP
GO:0030099	myeloid cell differentiation	0.000428653	0.0202945	Mafb/Gpr183/C1qc/Lmo2/Mef2c/Trf/Trem2/Tgfbr2/Ocstamp/Il1rl1/Naglu/Zfpm1/Cbfa2t3/Epha2/Bmyc/Il4/Pparg/Cd101/Ypel4/Lrrc17/Zbtb16/Itgb3	22	BP
GO:0042116	macrophage activation	0.00043824	0.0205126	Trem2/C1qa/Il1rl1/Naglu/Rora/Tafa3/Il4/Pparg/Dysf	9	BP
GO:0051896	regulation of phosphatidylinositol 3-kinase/protein kinase B signal transduction	0.000445502	0.0206182	Gas6/Hpse/Tgfbr1/Cd28/Trem2/Sesn1/Pik3ip1/Irs2/Mertk/Phlpp1/P2ry12/Epha2/Nox4/Igf1/Flt1	15	BP
GO:0001774	microglial cell activation	0.000457786	0.0209513	Trem2/C1qa/Naglu/Tafa3/Il4/Pparg	6	BP
GO:0002274	myeloid leukocyte activation	0.000480492	0.0217489	Cd300a/Cd300lb/Trem2/Tgfbr2/Myo1f/C1qa/Il1rl1/Fcgr3/Naglu/Rora/Tafa3/Il4/Pparg/Dysf/Ccr2	15	BP
GO:0051897	positive regulation of phosphatidylinositol 3-kinase/protein kinase B signal transduction	0.000495168	0.0221695	Gas6/Hpse/Tgfbr1/Cd28/Trem2/Irs2/Mertk/Phlpp1/P2ry12/Nox4/Igf1/Flt1	12	BP
GO:0097529	myeloid leukocyte migration	0.000507102	0.0224597	Cd300a/Lgmn/Trem2/Myo1f/Ptpro/Fcgr3/P2ry12/Il4/Cd9/Dysf/Ccr2/Fut7/Flt1/Ccl24	14	BP
GO:0045765	regulation of angiogenesis	0.000532994	0.0233053	Cxcr4/Tgfbr2/Nrp1/Angpt2/Foxo4/Epha2/Zfp354c/Serpinf1/Pparg/Jup/Rhoj/Ccr2/Efna1/Itgb3/Flt1/Ccl24	16	BP
GO:0051147	regulation of muscle cell differentiation	0.00054306	0.0233053	Camk1/Fzd7/Hdac9/Rgs2/Mef2c/Pdcd4/Hdac5/Dmpk/Foxo4/Hey1/Igf1	11	BP
GO:0070665	positive regulation of leukocyte proliferation	0.000543168	0.0233053	Gpr183/Ighm/Mef2c/Cd28/St6gal1/Tgfbr2/Ocstamp/Irs2/Il4/Ccr2/Hes1/Igf1	12	BP
GO:0031032	actomyosin structure organization	0.000567972	0.0241183	Tgfbr1/Mef2c/Ppm1e/Mef2a/Fhod1/Kank2/Itgb5/Nrp1/Pgm5/Tmod1/Fam171a1/Nox4/Myom3	13	BP
GO:0031099	regeneration	0.000661817	0.0278166	Fzd7/Plau/Sulf2/Lifr/Tec/Gnat2/Cd9/Dysf/Gli1/Igf1/Rtn4rl1	11	BP
GO:0050764	regulation of phagocytosis	0.000679502	0.0282714	Gas6/Cd300a/Itgav/Clec7a/Trem2/Mertk/Fcgr3/Pparg/Dysf	9	BP
GO:0010574	regulation of vascular endothelial growth factor production	0.000695441	0.0282982	Hpse/Sulf2/Rora/Ccr2/Flt1	5	BP
GO:0002269	leukocyte activation involved in inflammatory response	0.000695878	0.0282982	Trem2/C1qa/Naglu/Tafa3/Il4/Pparg	6	BP
GO:0061448	connective tissue development	0.000700757	0.0282982	Cfh/Tgfbr1/Mef2c/Sulf2/Tgfbr2/Il6ra/Dyrk1b/Ltbp3/Matn1/Pparg/Guca2b/Matn3/Zbtb16/Igf1/Itgb3/Umodl1	16	BP
GO:0035904	aorta development	0.000735274	0.0294038	Cxcr4/Sox4/Eya1/Tgfbr2/Naglu/Hes1/Hey1	7	BP
GO:0003205	cardiac chamber development	0.000743116	0.0294317	Cxcr4/Tgfbr1/Mef2c/Sox4/Tgfbr2/Nrp1/Naglu/Rxra/Zfpm1/Vangl2/Hes1/Hey1	12	BP
GO:0061133	endopeptidase activator activity	0.00040667	0.0302291	Vsir/Lgmn/Aph1c/Nlrp1b	4	MF
GO:0016324	apical plasma membrane	0.00048549	0.0309095	Tgfbr1/Atp6v0d2/Trf/Slc26a11/Il6ra/Slc2a9/Ptpro/Abcb4/Cd300lg/Cyp4f18/Vangl2/Tjp3/Nox4/Cd9/Cfap126/Acy3/Slco2b1/Slc13a2/Itgb3/P2ry1	20	CC
GO:0015711	organic anion transport	0.000792628	0.0310937	Ank/Rgs2/Slc37a2/Slc17a5/Slc13a3/Slc2a9/Abcb4/Slc7a4/Irs2/Slc6a17/Slc16a7/Slc2a8/Kmo/Sv2a/Gnat2/Pparg/Epm2a/Slco2b1/Slc13a2/Abcd2	20	BP
GO:0002687	positive regulation of leukocyte migration	0.000801437	0.0311426	Gas6/Lgmn/Trem2/Myo1f/P2ry12/Il4/Dysf/Ccr2/Fut7/Itgb3/Ccl24	11	BP
GO:0010745	negative regulation of macrophage derived foam cell differentiation	0.000849276	0.0316319	Itgav/Pparg/Itgb3	3	BP
GO:0030167	proteoglycan catabolic process	0.000849276	0.0316319	Hpse/Sgsh/Naglu	3	BP
GO:0034351	negative regulation of glial cell apoptotic process	0.000849276	0.0316319	Gas6/Trem2/Igf1	3	BP
GO:0070561	vitamin D receptor signaling pathway	0.000849276	0.0316319	Kank2/Rxra/Mn1	3	BP
GO:0046321	positive regulation of fatty acid oxidation	0.000855333	0.0316319	Irs2/Mlycd/Pparg/Abcd2	4	BP
GO:0060840	artery development	0.000860105	0.0316319	Cxcr4/Tgfbr1/Sox4/Eya1/Tgfbr2/Nrp1/Naglu/Hes1/Hey1	9	BP
GO:0051251	positive regulation of lymphocyte activation	0.000891011	0.0320999	Gpr183/Ighm/Gas6/Mef2c/Cd28/Vsir/Sox4/Clec7a/Tgfbr2/Smarca2/Irs2/Il4/Ccr2/Hes1/Zbtb16/Igf1/Cd83	17	BP
GO:0006958	complement activation, classical pathway	0.000896211	0.0320999	Ighm/C1qc/Trem2/C1qa/C1qb	5	BP
GO:0031670	cellular response to nutrient	0.000896211	0.0320999	Gas6/Kank2/Rxra/Mn1/Pdk2	5	BP
GO:0032946	positive regulation of mononuclear cell proliferation	0.00092148	0.0327205	Gpr183/Ighm/Mef2c/Cd28/St6gal1/Tgfbr2/Irs2/Il4/Ccr2/Hes1/Igf1	11	BP
GO:0042246	tissue regeneration	0.000930042	0.0327422	Fzd7/Plau/Tec/Gnat2/Cd9/Dysf/Igf1	7	BP
GO:0051347	positive regulation of transferase activity	0.00094018	0.0328187	Camk1/Gas6/Cd300a/Trem2/Il6ra/Fgd4/Mertk/Ang/Epha2/Cdk5r1/Vangl2/Il4/Nox4/Efna1/Card10/Igf1/Itgb3/Flt1/Trib2	19	BP
GO:0050731	positive regulation of peptidyl-tyrosine phosphorylation	0.00100949	0.0347116	Ighm/Clec7a/Trem2/Il6ra/Nrp1/Il4/Nox4/Hes1/Efna1/Igf1/Itgb3	11	BP
GO:0044342	type B pancreatic cell proliferation	0.00101138	0.0347116	Igfbp4/Serpinb1a/Irs2/Igf1/Serpinb1c	5	BP
GO:0048145	regulation of fibroblast proliferation	0.00101969	0.0347116	Gas6/Cd300a/Trp53inp1/Smarca2/Esr1/Bmyc/Pparg/Igf1/Itgb3	9	BP
GO:0040013	negative regulation of locomotion	0.00106847	0.0351042	Cd300a/Tgfbr1/Trp53inp1/Mef2c/Rap2a/St6gal1/Hdac5/Sema4g/Nrp1/Angpt2/Egfl7/Plxnb3/Il4/Serpinf1/Pparg/Jup/Card10	17	BP
GO:0002761	regulation of myeloid leukocyte differentiation	0.00107008	0.0351042	Mafb/C1qc/Trem2/Ocstamp/Zfpm1/Bmyc/Il4/Cd101/Lrrc17/Itgb3	10	BP
GO:0050900	leukocyte migration	0.00108144	0.0351042	Gpr183/Gas6/Cd300a/Lgmn/Trem2/Myo1f/Cadm1/Ptpro/Fcgr3/P2ry12/Il4/Cd9/Dysf/Ccr2/Fut7/Itgb3/Flt1/Ccl24	18	BP
GO:0052548	regulation of endopeptidase activity	0.00110326	0.0351042	Timp2/Gas6/Serpinb1a/Mical1/Vsir/Lgmn/Clec7a/Aph1c/Nlrp1b/Laptm5/Atp2a3/Bmyc/Serpinf1/Pparg/Efna1/Serpinb1c	16	BP
GO:0001961	positive regulation of cytokine-mediated signaling pathway	0.00111676	0.0351042	Gas6/Cxcr4/Trem2/Crebrf/Laptm5/Prkn	6	BP
GO:0043030	regulation of macrophage activation	0.00111676	0.0351042	Trem2/Il1rl1/Rora/Tafa3/Il4/Pparg	6	BP
GO:0061900	glial cell activation	0.00111676	0.0351042	Trem2/C1qa/Naglu/Tafa3/Il4/Pparg	6	BP
GO:0051056	regulation of small GTPase mediated signal transduction	0.00111871	0.0351042	Timp2/Arhgap18/Itgav/Rasa3/Kank2/Stard8/Nrp1/Fbxo8/Eps8l1/Arhgap44/Dgki/Garnl3/Igf1	13	BP
GO:0090049	regulation of cell migration involved in sprouting angiogenesis	0.00113718	0.0351042	Hdac9/Hdac5/Nrp1/Rhoj/Card10	5	BP
GO:0001654	eye development	0.00113818	0.0351042	Cfh/Tgfbr1/Sox4/Gdf3/Tgfbr2/Mertk/Nrp1/Naglu/Nectin3/Rxra/Wdpcp/Tmem231/Tmod1/Pbx4/Epha2/Gnat2/Rhoj/Hes1/Flt1	19	BP
GO:0002246	wound healing involved in inflammatory response	0.00115054	0.0351042	Pparg/Ccr2/Clec10a	3	BP
GO:0035701	hematopoietic stem cell migration	0.00115054	0.0351042	Gas6/Cxcr4/Ccr2	3	BP
GO:0045647	negative regulation of erythrocyte differentiation	0.00115054	0.0351042	Mafb/Lmo2/Ypel4	3	BP
GO:0097278	complement-dependent cytotoxicity	0.00115054	0.0351042	Cfh/Il4/Cd5l	3	BP
GO:0055001	muscle cell development	0.00116164	0.0351823	Hdac9/Rgs2/Mef2c/Mef2a/Hdac5/Naglu/Pgm5/Tmod1/Wfikkn1/Dysf/Myom3/Hes1/Igf1	13	BP
GO:0048562	embryonic organ morphogenesis	0.00117426	0.0353048	Mafb/Tgfbr1/Mef2c/Eya1/Tgfbr2/Eya4/Naglu/Wdpcp/Epha2/Tmie/Vangl2/Hes1/Mdfi/Efna1/Pdzd7/Gli1	16	BP
GO:0045860	positive regulation of protein kinase activity	0.00119694	0.0353781	Camk1/Gas6/Cd300a/Il6ra/Fgd4/Ang/Cdk5r1/Vangl2/Il4/Nox4/Efna1/Card10/Igf1/Itgb3/Flt1	15	BP
GO:0003279	cardiac septum development	0.00120246	0.0353781	Cxcr4/Tgfbr1/Sox4/Tgfbr2/Nrp1/Zfpm1/Vangl2/Hes1/Hey1	9	BP
GO:1904035	regulation of epithelial cell apoptotic process	0.00120246	0.0353781	Gas6/Pdcd4/Sort1/Tmf1/Esr1/Il4/Igf1/Itgb3/Umodl1	9	BP
GO:0032279	asymmetric synapse	0.000652662	0.0356167	Camk1/Plxnc1/Cadm1/Ptpro/Sort1/Bsn/Slc16a7/Nectin3/Shisa9/Arhgap44/Dgki/Cdk5r1/Disc1/Pacsin1/Map1a/Arhgap32/Adam22/Map2/P2ry1	19	CC
GO:0030100	regulation of endocytosis	0.00124908	0.0360519	Ighm/Gas6/Cd300a/Itgav/Clec7a/Trf/Trem2/Mertk/Fcgr3/Pacsin1/Il4/Pparg/Dysf/Prkn/Apoc1/Itgb3	16	BP
GO:0003208	cardiac ventricle morphogenesis	0.0012505	0.0360519	Tgfbr1/Mef2c/Sox4/Tgfbr2/Naglu/Rxra/Hey1	7	BP
GO:0050920	regulation of chemotaxis	0.00125162	0.0360519	Gpr183/Gas6/Cxcr4/St6gal1/Lgmn/Trem2/Sema4g/Nrp1/Angpt2/P2ry12/Il4/Dysf/Ccr2	13	BP
GO:0032692	negative regulation of interleukin-1 production	0.0012742	0.0364373	Gas6/Serpinb1a/Trem2/Igf1/Serpinb1c	5	BP
GO:0014910	regulation of smooth muscle cell migration	0.00128269	0.0364373	Plau/Mef2c/Foxo4/Egfl7/Pparg/Nox4/Igf1/Itgb3	8	BP
GO:0070663	regulation of leukocyte proliferation	0.00131955	0.0372277	Gpr183/Ighm/Cd300a/Mef2c/Cd28/St6gal1/Vsir/Tgfbr2/Ocstamp/Laptm5/Irs2/Il4/Ccr2/Hes1/Igf1	15	BP
GO:0010611	regulation of cardiac muscle hypertrophy	0.00134271	0.037369	Rgs2/Mef2c/Mef2a/Fbxo32/Pparg/Trim63/Igf1	7	BP
GO:0032147	activation of protein kinase activity	0.00134271	0.037369	Cd300a/Il6ra/Ang/Il4/Card10/Igf1/Itgb3	7	BP
GO:0032368	regulation of lipid transport	0.00136251	0.0376413	Itgav/Trem2/Eepd1/Abcb4/Irs2/Tmf1/Pparg/Pltp/Apoc1/Itgb3	10	BP
GO:0007264	small GTPase-mediated signal transduction	0.00137077	0.0376413	Rasgrp3/Timp2/Arhgap18/Itgav/Rap2a/Rasa3/Kank2/Stard8/Nrp1/Fbxo8/Eps8l1/Arhgap44/Dgki/Vangl2/Garnl3/Arhgap32/Rhoj/Plekhg5/Igf1	19	BP
GO:0050727	regulation of inflammatory response	0.00138968	0.0379079	Cd28/Pdcd4/Trem2/Daglb/Nlrp1b/Nlrp10/Il1rl1/Fcgr3/Rora/Esr1/Cd200r2/Tafa3/Il4/Pparg/Ccr2/Fut7/Igf1/Ccl24	18	BP
GO:0030217	T cell differentiation	0.00141086	0.0382325	Mafb/Gpr183/Fzd7/Cd28/Vsir/Sox4/Tgfbr2/Il6ra/Smarca2/Wwp1/Rora/Il4/Ccr2/Fut7/Zbtb16/Cd83	16	BP
GO:1905953	negative regulation of lipid localization	0.00144931	0.0390178	Itgav/Trem2/Irs2/Pparg/Apoc1/Itgb3	6	BP
GO:0042976	activation of Janus kinase activity	0.00151145	0.0401657	Cd300a/Il6ra/Il4	3	BP
GO:0060525	prostate glandular acinus development	0.00151145	0.0401657	Rxra/Esr1/Igf1	3	BP
GO:0002685	regulation of leukocyte migration	0.00155709	0.0408543	Gas6/Cd300a/Lgmn/Trem2/Myo1f/P2ry12/Il4/Cd9/Dysf/Ccr2/Fut7/Itgb3/Ccl24	13	BP
GO:0010950	positive regulation of endopeptidase activity	0.00156712	0.0408543	Vsir/Lgmn/Clec7a/Aph1c/Nlrp1b/Laptm5/Atp2a3/Bmyc/Pparg/Efna1	10	BP
GO:0050729	positive regulation of inflammatory response	0.00156712	0.0408543	Cd28/Pdcd4/Trem2/Nlrp1b/Nlrp10/Il1rl1/Fcgr3/Tafa3/Ccr2/Ccl24	10	BP
GO:0032733	positive regulation of interleukin-10 production	0.0015843	0.0409601	Cd28/Clec7a/Trem2/Il4/Cd83	5	BP
GO:0032970	regulation of actin filament-based process	0.00159107	0.0409601	Tgfbr1/Arhgap18/Mef2c/Ppm1e/Fhod1/Kank2/Myo1f/Nrp1/Myh7b/Tmod1/Arhgap44/Cdk5r1/Vangl2/Nox4/Jup/Prkn/Itgb3/Ccl24	18	BP
GO:1903975	regulation of glial cell migration	0.00164153	0.0417336	Gpr183/Trem2/P2ry12/Ccr2	4	BP
GO:0014743	regulation of muscle hypertrophy	0.00165151	0.0417336	Rgs2/Mef2c/Mef2a/Fbxo32/Pparg/Trim63/Igf1	7	BP
GO:0034103	regulation of tissue remodeling	0.00165151	0.0417336	Itgav/Trf/Plekhm1/Ltbp3/Pparg/Ypel4/Itgb3	7	BP
GO:1905952	regulation of lipid localization	0.00169534	0.04258	Itgav/Trem2/Eepd1/Abcb4/Irs2/Tmf1/Pparg/Apoc4/Pltp/Apoc1/Itgb3	11	BP
GO:0030316	osteoclast differentiation	0.0017328	0.0430311	Mafb/Gpr183/Trf/Trem2/Ocstamp/Epha2/Il4/Lrrc17/Itgb3	9	BP
GO:0046631	alpha-beta T cell activation	0.00174328	0.0430311	Gpr183/Cd300a/Cd28/Vsir/Tgfbr2/Il6ra/Rora/Il4/Ccr2/Fut7/Zbtb16/Cd83	12	BP
GO:0035886	vascular associated smooth muscle cell differentiation	0.00175858	0.0430311	Cfh/Pdcd4/Smarca2/Vangl2/Hes1	5	BP
GO:0042552	myelination	0.00176646	0.0430311	Cxcr4/Trf/B4galt6/Hexb/Rxra/Lpin1/Cd9/Adam22/Cmtm8/Abcd2/Igf1	11	BP
GO:0032944	regulation of mononuclear cell proliferation	0.00179177	0.0430311	Gpr183/Ighm/Cd300a/Mef2c/Cd28/St6gal1/Vsir/Tgfbr2/Laptm5/Irs2/Il4/Ccr2/Hes1/Igf1	14	BP
GO:0072659	protein localization to plasma membrane	0.00180713	0.0430311	Gas6/Rap2a/Tspan14/Efr3b/Trem2/Rab40c/Nectin3/Scn3b/Arhgap44/Epha2/Pacsin1/Ypel4/Epm2a/Jup/P2ry1	15	BP
GO:0015844	monoamine transport	0.00182442	0.0430311	Cd300a/Nat8l/Pink1/Fcgr3/P2ry12/Prkn/Itgb3/P2ry1	8	BP
GO:0016525	negative regulation of angiogenesis	0.00182442	0.0430311	Angpt2/Foxo4/Epha2/Zfp354c/Serpinf1/Pparg/Ccr2/Flt1	8	BP
GO:0002762	negative regulation of myeloid leukocyte differentiation	0.00185244	0.0430311	Mafb/C1qc/Zfpm1/Bmyc/Il4/Lrrc17	6	BP
GO:0048545	response to steroid hormone	0.00185667	0.0430311	Kank2/Calcoco1/Crebrf/Lbh/Rxra/Fbxo32/Tmf1/Sult1a1/Esr1/Peg13/Cpn1/Trim63/Igf1	13	BP
GO:1904019	epithelial cell apoptotic process	0.00187802	0.0430311	Gas6/Pdcd4/Tgfbr2/Sort1/Tmf1/Esr1/Il4/Igf1/Itgb3/Umodl1	10	BP
GO:0043010	camera-type eye development	0.00189236	0.0430311	Cfh/Tgfbr1/Sox4/Tgfbr2/Mertk/Nrp1/Naglu/Nectin3/Rxra/Wdpcp/Tmem231/Tmod1/Epha2/Gnat2/Rhoj/Hes1/Flt1	17	BP
GO:0045780	positive regulation of bone resorption	0.00189701	0.0430311	Trf/Plekhm1/Ltbp3/Itgb3	4	BP
GO:0060143	positive regulation of syncytium formation by plasma membrane fusion	0.00189701	0.0430311	Camk1/Trem2/Ocstamp/Il4	4	BP
GO:0007411	axon guidance	0.00192196	0.0430311	Cxcr4/Mef2c/Sema4g/Ptpro/Nrp1/Cdk5r1/Vangl2/Unc5a/Efna1/Apbb1/Kif5c/Megf9/Rtn4rl1	13	BP
GO:0048570	notochord morphogenesis	0.00193598	0.0430311	Epha2/Efna1/Gli1	3	BP
GO:0060192	negative regulation of lipase activity	0.00193598	0.0430311	Rgs2/Sort1/Apoc1	3	BP
GO:0071305	cellular response to vitamin D	0.00193598	0.0430311	Kank2/Rxra/Mn1	3	BP
GO:0001569	branching involved in blood vessel morphogenesis	0.00194651	0.0430311	Cxcr4/Tgfbr2/Nrp1/Vangl2/Flt1	5	BP
GO:0009743	response to carbohydrate	0.00195012	0.0430311	Gas6/Sox4/Trem2/Khk/Irs2/Rab11fip5/Naglu/Pde1c/Guca2b/Nox4/Prkn/Igf1	12	BP
GO:0048839	inner ear development	0.00195012	0.0430311	Mafb/Eya1/C1qb/Naglu/Wdpcp/Tmie/Vangl2/Mcoln3/Hes1/Pdzd7/Hey1/Igf1	12	BP
GO:0043491	phosphatidylinositol 3-kinase/protein kinase B signal transduction	0.00197981	0.0430311	Gas6/Hpse/Tgfbr1/Cd28/Trem2/Sesn1/Pik3ip1/Irs2/Mertk/Phlpp1/P2ry12/Epha2/Nox4/Igf1/Flt1	15	BP
GO:0097485	neuron projection guidance	0.00198913	0.0430311	Cxcr4/Mef2c/Sema4g/Ptpro/Nrp1/Cdk5r1/Vangl2/Unc5a/Efna1/Apbb1/Kif5c/Megf9/Rtn4rl1	13	BP
GO:0007272	ensheathment of neurons	0.00199454	0.0430311	Cxcr4/Trf/B4galt6/Hexb/Rxra/Lpin1/Cd9/Adam22/Cmtm8/Abcd2/Igf1	11	BP
GO:0008366	axon ensheathment	0.00199454	0.0430311	Cxcr4/Trf/B4galt6/Hexb/Rxra/Lpin1/Cd9/Adam22/Cmtm8/Abcd2/Igf1	11	BP
GO:0035051	cardiocyte differentiation	0.00199454	0.0430311	Fzd7/Rgs2/Mef2c/Pdcd4/Mef2a/Naglu/Rxra/Vangl2/Nox4/Hes1/Igf1	11	BP
GO:0060760	positive regulation of response to cytokine stimulus	0.00200405	0.0430311	Gas6/Cxcr4/Trem2/Crebrf/Laptm5/Prkn	6	BP
GO:0031331	positive regulation of cellular catabolic process	0.00200582	0.0430311	Trp53inp1/Tpcn1/Pink1/Sesn1/Deptor/Daglb/Laptm5/Irs2/Nanos1/Tob1/Ang/Il4/Epm2a/Prkn/Abcd2/Igf1	16	BP
GO:2000181	negative regulation of blood vessel morphogenesis	0.00204041	0.0435464	Angpt2/Foxo4/Epha2/Zfp354c/Serpinf1/Pparg/Ccr2/Flt1	8	BP
GO:0009100	glycoprotein metabolic process	0.00206367	0.0435642	Hpse/Man1c1/Chst3/St6gal1/Sulf2/Sgsh/Hexb/St8sia4/Naglu/Tmtc4/Galnt9/Vangl2/Chst10/Fut7/Igf1/Asgr2	16	BP
GO:0006790	sulfur compound metabolic process	0.00210239	0.0435642	Hpse/Mical1/Chst3/Sulf2/Sgsh/Hexb/Csad/Naglu/Acss1/Mlycd/Sult1a1/Gamt/Vangl2/Nox4/Pdk2	15	BP
GO:0030522	intracellular receptor signaling pathway	0.00212292	0.0435642	Colec12/Kank2/Calcoco1/Trem2/Tlr13/Nlrp1b/Lbh/Rxra/Tmf1/Rora/Esr1/Mn1/Peg13/Pparg/Igf1/Flt1	16	BP
GO:0043583	ear development	0.00212928	0.0435642	Mafb/Eya1/Eya4/C1qb/Naglu/Wdpcp/Tmie/Vangl2/Mcoln3/Hes1/Pdzd7/Hey1/Igf1	13	BP
GO:0060113	inner ear receptor cell differentiation	0.00214604	0.0435642	Naglu/Wdpcp/Vangl2/Mcoln3/Hes1/Pdzd7/Hey1	7	BP
GO:0032373	positive regulation of sterol transport	0.0021487	0.0435642	Trem2/Eepd1/Abcb4/Pparg/Pltp	5	BP
GO:0032376	positive regulation of cholesterol transport	0.0021487	0.0435642	Trem2/Eepd1/Abcb4/Pparg/Pltp	5	BP
GO:0048147	negative regulation of fibroblast proliferation	0.0021487	0.0435642	Cd300a/Trp53inp1/Smarca2/Bmyc/Pparg	5	BP
GO:1901343	negative regulation of vasculature development	0.00215569	0.0435642	Angpt2/Foxo4/Epha2/Zfp354c/Serpinf1/Pparg/Ccr2/Flt1	8	BP
GO:0071674	mononuclear cell migration	0.00215949	0.0435642	Gpr183/Gas6/Lgmn/Cadm1/Ptpro/Il4/Ccr2/Fut7/Itgb3/Flt1/Ccl24	11	BP
GO:0060119	inner ear receptor cell development	0.00216486	0.0435642	Naglu/Wdpcp/Vangl2/Hes1/Pdzd7/Hey1	6	BP
GO:0001573	ganglioside metabolic process	0.00217874	0.0435642	B4galt6/Hexb/St8sia4/Naglu	4	BP
GO:0072012	glomerulus vasculature development	0.00217874	0.0435642	Il6ra/Angpt2/Hes1/Itgb3	4	BP
GO:0010927	cellular component assembly involved in morphogenesis	0.00221529	0.0438691	Mef2c/Mef2a/Pgm5/Tmf1/Tmod1/Cd9/Myom3/Rfx2/Zpbp	9	BP
GO:0046632	alpha-beta T cell differentiation	0.00221529	0.0438691	Gpr183/Tgfbr2/Il6ra/Rora/Il4/Ccr2/Fut7/Zbtb16/Cd83	9	BP
GO:0002460	adaptive immune response based on somatic recombination of immune receptors built from immunoglobulin superfamily domains	0.0022334	0.0440161	Ighm/Cfh/C1qc/Mef2c/Cd28/Vsir/Clec7a/Trem2/Il6ra/C1qa/C1qb/Nlrp10/Il1rl1/Fcgr3/Rora/Il4/Ccr2/Fut7	18	BP
GO:0045621	positive regulation of lymphocyte differentiation	0.0023235	0.0453714	Gas6/Vsir/Sox4/Tgfbr2/Smarca2/Il4/Ccr2/Zbtb16/Cd83	9	BP
GO:0000768	syncytium formation by plasma membrane fusion	0.00233521	0.0453714	Camk1/Trem2/Ocstamp/Dyrk1b/Il4/Cd9	6	BP
GO:0140253	cell-cell fusion	0.00233521	0.0453714	Camk1/Trem2/Ocstamp/Dyrk1b/Il4/Cd9	6	BP
GO:0030038	contractile actin filament bundle assembly	0.00240158	0.0461004	Tgfbr1/Ppm1e/Fhod1/Kank2/Itgb5/Nrp1/Fam171a1/Nox4	8	BP
GO:0043149	stress fiber assembly	0.00240158	0.0461004	Tgfbr1/Ppm1e/Fhod1/Kank2/Itgb5/Nrp1/Fam171a1/Nox4	8	BP
GO:0043031	negative regulation of macrophage activation	0.00242775	0.0461004	Tafa3/Il4/Pparg	3	BP
GO:1903977	positive regulation of glial cell migration	0.00242775	0.0461004	Trem2/P2ry12/Ccr2	3	BP
GO:0033627	cell adhesion mediated by integrin	0.00243264	0.0461004	Plau/Itgav/Itgb5/P2ry12/Epha2/Efna1/Itgb3	7	BP
GO:0006631	fatty acid metabolic process	0.00243988	0.0461004	Ephx1/Tbxas1/Acox3/Daglb/Irs2/Hacd4/Mgst3/Acss1/Lpin1/Mlycd/Cyp4f18/Ltc4s/Pparg/Pdk2/Cyp2s1/Cpt1c/Apoc1/Hacl1/Abcd2	19	BP
GO:0003007	heart morphogenesis	0.00246114	0.0461631	Tgfbr1/Mef2c/Pdcd4/Sox4/Eya1/Tgfbr2/Nrp1/Naglu/Rxra/Zfpm1/Vangl2/Hes1/Efna1/Hey1	14	BP
GO:0006910	phagocytosis, recognition	0.00248803	0.0461631	Colec12/Clec7a/Trem2/Fcgr3	4	BP
GO:1900027	regulation of ruffle assembly	0.00248803	0.0461631	Plekhm1/Eps8l1/Wdpcp/P2ry12	4	BP
GO:1905562	regulation of vascular endothelial cell proliferation	0.00248803	0.0461631	Mef2c/Pparg/Igf1/Flt1	4	BP
GO:0032956	regulation of actin cytoskeleton organization	0.00250898	0.0461877	Tgfbr1/Arhgap18/Mef2c/Ppm1e/Fhod1/Kank2/Myo1f/Nrp1/Tmod1/Arhgap44/Cdk5r1/Vangl2/Nox4/Prkn/Itgb3/Ccl24	16	BP
GO:0006470	protein dephosphorylation	0.00251178	0.0461877	Cd300a/Ctdsp2/Ppm1e/Ptp4a3/Ptpra/Pink1/Eya1/Ptpro/Phlpp1/Ppm1j/Styxl2/Epm2a	12	BP
GO:0014909	smooth muscle cell migration	0.00253249	0.0463067	Plau/Mef2c/Foxo4/Egfl7/Pparg/Nox4/Igf1/Itgb3	8	BP
GO:0009755	hormone-mediated signaling pathway	0.00254074	0.0463067	Kank2/Calcoco1/Crebrf/Lbh/Rxra/Tmf1/Esr1/Peg13/Pparg/Igf1	10	BP
GO:0014015	positive regulation of gliogenesis	0.00258655	0.0469339	Cxcr4/Ptpra/Trf/Pparg/Hes1/Igf1/Flt1	7	BP
GO:0050679	positive regulation of epithelial cell proliferation	0.00260181	0.0470038	Fzd7/Eya1/Irs2/Ang/Egfl7/Plxnb3/Esr1/Bmyc/Dysf/Igf1/Itgb3/Ccl24	12	BP
GO:0060326	cell chemotaxis	0.00265764	0.0478027	Gpr183/Gas6/Cxcr4/Lgmn/Ptpro/Nrp1/Fcgr3/Plxnb3/Epha2/Il4/Dysf/Ccr2/Plekhg5/Flt1/Ccl24	15	BP
GO:0006949	syncytium formation	0.00270595	0.0484601	Camk1/Trem2/Ocstamp/Dyrk1b/Il4/Cd9	6	BP
GO:0050671	positive regulation of lymphocyte proliferation	0.00276103	0.0490673	Gpr183/Ighm/Mef2c/Cd28/Tgfbr2/Irs2/Il4/Ccr2/Hes1/Igf1	10	BP
GO:0006909	phagocytosis	0.00278975	0.0490673	Gas6/Cd300a/Itgav/Colec12/Clec7a/Trem2/Mertk/Fcgr3/Pparg/Dysf/Ccr2/Itgb3	12	BP
GO:0014902	myotube differentiation	0.00279909	0.0490673	Hdac9/Hdac5/Sort1/Dmpk/Dyrk1b/Il4/Cd9/Dysf/Igf1	9	BP
GO:0106027	neuron projection organization	0.00281101	0.0490673	Lgmn/Trem2/Arhgap44/Cdk5r1/Map1a/Bhlhb9/Efna1/Abcd2	8	BP
GO:0010888	negative regulation of lipid storage	0.0028262	0.0490673	Itgav/Trem2/Pparg/Itgb3	4	BP
GO:0051590	positive regulation of neurotransmitter transport	0.0028262	0.0490673	Nat8l/Kmo/Cacna1b/Prkn	4	BP
GO:0101023	vascular endothelial cell proliferation	0.0028262	0.0490673	Mef2c/Pparg/Igf1/Flt1	4	BP
GO:0030890	positive regulation of B cell proliferation	0.00284707	0.0490673	Gpr183/Ighm/Mef2c/Irs2/Il4	5	BP
GO:0072538	T-helper 17 type immune response	0.00284707	0.0490673	Clec7a/Il6ra/Nlrp10/Rora/Il4	5	BP
GO:0045806	negative regulation of endocytosis	0.00290706	0.0492654	Cd300a/Itgav/Pacsin1/Dysf/Apoc1/Itgb3	6	BP
GO:0051148	negative regulation of muscle cell differentiation	0.00290706	0.0492654	Fzd7/Rgs2/Pdcd4/Hdac5/Foxo4/Hey1	6	BP
GO:0006109	regulation of carbohydrate metabolic process	0.00293365	0.0492654	Igfbp4/Rubcnl/Khk/Irs2/Mlycd/Cbfa2t3/Rora/Pdk2/Prkn/Igf1/P2ry1	11	BP
GO:0070371	ERK1 and ERK2 cascade	0.00295171	0.0492654	Gpr183/Gas6/Cxcr4/Itgav/Trf/Trem2/Nrp1/Phlpp1/Esr1/Epha2/Bmyc/Nox4/Igf1/Itgb3/P2ry1/Ccl24	16	BP
GO:0003188	heart valve formation	0.00299013	0.0492654	Zfpm1/Efna1/Hey1	3	BP
GO:0003198	epithelial to mesenchymal transition involved in endocardial cushion formation	0.00299013	0.0492654	Tgfbr1/Tgfbr2/Hey1	3	BP
GO:0010889	regulation of sequestering of triglyceride	0.00299013	0.0492654	Trem2/Pparg/Apoc4	3	BP
GO:0033690	positive regulation of osteoblast proliferation	0.00299013	0.0492654	Hpse/Itgav/Itgb3	3	BP
GO:0034350	regulation of glial cell apoptotic process	0.00299013	0.0492654	Gas6/Trem2/Igf1	3	BP
GO:0060442	branching involved in prostate gland morphogenesis	0.00299013	0.0492654	Rxra/Esr1/Igf1	3	BP
GO:1900029	positive regulation of ruffle assembly	0.00299013	0.0492654	Plekhm1/Eps8l1/P2ry12	3	BP
GO:0009749	response to glucose	0.00304439	0.0499596	Gas6/Sox4/Trem2/Khk/Irs2/Rab11fip5/Pde1c/Guca2b/Nox4/Prkn/Igf1	11	BP

## Sheet: Sh3-Vias_GO_IL4_up
Supplementary Table 8. Sustained GO terms upregulated after IL-4 treatment (25 ng/ml; 12 and 24 h). GO terms threshold: p.adj < 0.05
ID	Description	pvalue	p.adjust	geneID	Count	Ontology
GO:0001818	negative regulation of cytokine production	4.63639e-09	1.23143e-05	Hfe/Tlr8/Klf4/Arg1/Anxa4/Zfp36/Gata3/Pdcd1lg2/Abcd2/Igf1/Flt1/Cd83/Trib2/Serpinb1c	14	BP
GO:0007159	leukocyte cell-cell adhesion	5.76387e-08	7.65442e-05	Hfe/Cblb/Klf4/Arg1/Sdc4/H2-M5/Aif1/Gata3/Pdcd1lg2/Zfp609/Pecam1/Gm5150/Fgl2/Igf1/Cd83	15	BP
GO:1903037	regulation of leukocyte cell-cell adhesion	1.23104e-07	0.000108988	Hfe/Cblb/Klf4/Arg1/Sdc4/H2-M5/Aif1/Gata3/Pdcd1lg2/Zfp609/Gm5150/Fgl2/Igf1/Cd83	14	BP
GO:0003012	muscle system process	4.55047e-07	0.000302151	Ptgs1/Klf4/Gatm/Tiam1/Aif1/Lmod3/Ang2/Ccn4/Pi16/Clcn1/Ryr1/Igf1/P2ry1/Flt1	14	BP
GO:0050863	regulation of T cell activation	8.66286e-07	0.000460171	Hfe/Cblb/Arg1/Sdc4/H2-M5/Aif1/Gata3/Pdcd1lg2/Zfp609/Gm5150/Fgl2/Igf1/Cd83	13	BP
GO:0005537	mannose binding	1.53628e-06	0.000548452	Clec4a3/Mgl2/Mrc1/Clec10a/Asgr2	5	MF
GO:0002695	negative regulation of leukocyte activation	6.57004e-06	0.00260373	Hfe/Cnr2/Cblb/Arg1/Sdc4/Samsn1/H2-M5/Pdcd1lg2/Fgl2	9	BP
GO:0170041	non-proteinogenic amino acid metabolic process	6.86224e-06	0.00260373	Azin2/Arg1/Kynu/Otc/Ido2/Sardh	6	BP
GO:1903038	negative regulation of leukocyte cell-cell adhesion	1.10056e-05	0.00329395	Hfe/Cblb/Klf4/Arg1/Sdc4/H2-M5/Pdcd1lg2/Fgl2	8	BP
GO:0022408	negative regulation of cell-cell adhesion	1.11617e-05	0.00329395	Hfe/Cblb/Klf4/Arg1/Sdc4/H2-M5/Pdcd1lg2/Spint2/Fgl2	9	BP
GO:0050866	negative regulation of cell activation	1.27712e-05	0.00339203	Hfe/Cnr2/Cblb/Arg1/Sdc4/Samsn1/H2-M5/Pdcd1lg2/Fgl2	9	BP
GO:0051250	negative regulation of lymphocyte activation	2.20921e-05	0.00533423	Hfe/Cblb/Arg1/Sdc4/Samsn1/H2-M5/Pdcd1lg2/Fgl2	8	BP
GO:0001938	positive regulation of endothelial cell proliferation	3.38627e-05	0.00693635	Arg1/Ang2/Pgf/Igf1/Itgb3/Ccl24	6	BP
GO:0001936	regulation of endothelial cell proliferation	3.39505e-05	0.00693635	Arg1/Ang2/Pgf/Igf1/Itgb3/Flt1/Ccl24	7	BP
GO:0006591	ornithine metabolic process	4.25663e-05	0.00753707	Azin2/Arg1/Otc	3	BP
GO:0099519	dense core granule cytoskeletal transport	4.25663e-05	0.00753707	Tanc2/Kif1a/Map2	3	BP
GO:0050868	negative regulation of T cell activation	4.89894e-05	0.00813224	Hfe/Cblb/Arg1/Sdc4/H2-M5/Pdcd1lg2/Fgl2	7	BP
GO:0048588	developmental cell growth	5.659e-05	0.00883512	Eif2b2/Tiam1/Picalm/Dclk1/Ang2/Ccn4/Pi16/Igf1/Map2	9	BP
GO:0007264	small GTPase-mediated signal transduction	5.98766e-05	0.00883512	Bcar3/Arhgap12/Tiam1/Itsn1/Ksr2/Aif1/Arhgap31/Pecam1/Iqsec3/Arhgef18/Igf1	11	BP
GO:1901950	dense core granule transport	6.98207e-05	0.0097602	Tanc2/Kif1a/Map2	3	BP
GO:0001935	endothelial cell proliferation	7.99799e-05	0.0104858	Arg1/Ang2/Pgf/Igf1/Itgb3/Flt1/Ccl24	7	BP
GO:0002687	positive regulation of leukocyte migration	8.29073e-05	0.0104858	Aif1/F7/Pecam1/Cxcr2/Pgf/Itgb3/Ccl24	7	BP
GO:0032587	ruffle membrane	9.534e-05	0.010571	Tiam1/Aif1/Wwc1/Itgb3/Map2	5	CC
GO:0019897	extrinsic component of plasma membrane	9.88701e-05	0.010571	Ap2m1/Cnr2/Tiam1/Picalm/Gnat3/Ryr1	6	CC
GO:0098690	glycinergic synapse	0.000168462	0.010571	Eif2b2/Iqsec3/Itgb3	3	CC
GO:0098833	presynaptic endocytic zone	0.000168462	0.010571	Ap2m1/Itsn1/Picalm	3	CC
GO:0006935	chemotaxis	8.90617e-05	0.0106883	Cnr2/Tiam1/Aif1/Rnase2a/F7/Cxcr2/Pgf/Itgb3/Rtn4rl1/Flt1/Ccl24	11	BP
GO:0042330	taxis	9.25569e-05	0.0106883	Cnr2/Tiam1/Aif1/Rnase2a/F7/Cxcr2/Pgf/Itgb3/Rtn4rl1/Flt1/Ccl24	11	BP
GO:1901606	alpha-amino acid catabolic process	9.94585e-05	0.0110067	Arg1/Kynu/Otc/Ido2/Sardh	5	BP
GO:0050900	leukocyte migration	0.000125001	0.0132802	Cnr2/Aif1/Gata3/F7/Pecam1/Cxcr2/Pgf/Itgb3/Flt1/Ccl24	10	BP
GO:0016358	dendrite development	0.000144657	0.0137394	Fyn/Tiam1/Itsn1/Btbd3/Picalm/Tanc2/Dclk1/Kif1a/Map2	9	BP
GO:0048813	dendrite morphogenesis	0.000147636	0.0137394	Fyn/Tiam1/Btbd3/Picalm/Tanc2/Dclk1/Kif1a	7	BP
GO:0048660	regulation of smooth muscle cell proliferation	0.000152448	0.0137394	Klf4/Aif1/Ang2/Ccn4/Igf1/Itgb3/Flt1	7	BP
GO:0043500	muscle adaptation	0.000165268	0.0137394	Klf4/Gatm/Aif1/Ccn4/Pi16/Igf1	6	BP
GO:0007272	ensheathment of neurons	0.000167652	0.0137394	Fyn/Cldn11/Eif2b2/Egr2/Myrf/Abcd2/Igf1	7	BP
GO:0008366	axon ensheathment	0.000167652	0.0137394	Fyn/Cldn11/Eif2b2/Egr2/Myrf/Abcd2/Igf1	7	BP
GO:0042098	T cell proliferation	0.000177866	0.0137394	Fyn/Cblb/Arg1/Sdc4/H2-M5/Aif1/Pdcd1lg2/Igf1	8	BP
GO:0003298	physiological muscle hypertrophy	0.000184762	0.0137394	Ang2/Ccn4/Pi16/Igf1	4	BP
GO:0003301	physiological cardiac muscle hypertrophy	0.000184762	0.0137394	Ang2/Ccn4/Pi16/Igf1	4	BP
GO:0061049	cell growth involved in cardiac muscle cell development	0.000184762	0.0137394	Ang2/Ccn4/Pi16/Igf1	4	BP
GO:0090257	regulation of muscle system process	0.000187241	0.0137394	Ptgs1/Klf4/Aif1/Ccn4/Pi16/Ryr1/Igf1/Flt1	8	BP
GO:0045444	fat cell differentiation	0.000197019	0.0137394	Wdfy2/Klf4/Metrnl/Zfp36/Egr2/Ccn4/Igf1/Trib2	8	BP
GO:0007162	negative regulation of cell adhesion	0.000197758	0.0137394	Hfe/Cblb/Klf4/Arg1/Sdc4/H2-M5/Pdcd1lg2/Spint2/Fgl2	9	BP
GO:0048659	smooth muscle cell proliferation	0.000201746	0.0137394	Klf4/Aif1/Ang2/Ccn4/Igf1/Itgb3/Flt1	7	BP
GO:0050870	positive regulation of T cell activation	0.000207212	0.0137589	H2-M5/Aif1/Gata3/Pdcd1lg2/Zfp609/Gm5150/Igf1/Cd83	8	BP
GO:0050678	regulation of epithelial cell proliferation	0.000212976	0.0137967	Arg1/Zfp36/Gata3/St8sia1/Ang2/Pgf/Igf1/Itgb3/Flt1/Ccl24	10	BP
GO:0006898	receptor-mediated endocytosis	0.000228902	0.0144753	Hfe/Ap2m1/Itsn1/Cd36/Picalm/Cxcr2/Mrc1/Itgb3	8	BP
GO:0045598	regulation of fat cell differentiation	0.000260548	0.0160411	Wdfy2/Metrnl/Zfp36/Ccn4/Igf1/Trib2	6	BP
GO:0014904	myotube cell development	0.000271781	0.0160411	Lmod3/Myorg/Ryr1/Igf1	4	BP
GO:0050798	activated T cell proliferation	0.000271781	0.0160411	Fyn/Arg1/Pdcd1lg2/Igf1	4	BP
GO:0009063	amino acid catabolic process	0.000291184	0.0165117	Arg1/Kynu/Otc/Ido2/Sardh	5	BP
GO:0050732	negative regulation of peptidyl-tyrosine phosphorylation	0.000292188	0.0165117	Cblb/Samsn1/Pecam1/Igf1	4	BP
GO:0032673	regulation of interleukin-4 production	0.000336265	0.0183689	Irf4/H2-M5/Gata3/Cd83	4	BP
GO:0042129	regulation of T cell proliferation	0.000338884	0.0183689	Cblb/Arg1/Sdc4/H2-M5/Aif1/Pdcd1lg2/Igf1	7	BP
GO:0042060	wound healing	0.000381993	0.0196184	Sdc4/Cd36/F7/Pecam1/Ccn4/Igf1/Itgb3/P2ry1/Clec10a	9	BP
GO:0042130	negative regulation of T cell proliferation	0.000383343	0.0196184	Cblb/Arg1/Sdc4/H2-M5/Pdcd1lg2	5	BP
GO:1903039	positive regulation of leukocyte cell-cell adhesion	0.000384096	0.0196184	H2-M5/Aif1/Gata3/Pdcd1lg2/Zfp609/Gm5150/Igf1/Cd83	8	BP
GO:0001726	ruffle	0.000392793	0.0197182	Tiam1/Aif1/Wwc1/Pecam1/Itgb3/Map2	6	CC
GO:1904019	epithelial cell apoptotic process	0.000464077	0.0226749	Casp6/Zfp36/Gata3/Igf1/Itgb3/Umodl1	6	BP
GO:1901652	response to peptide	0.00046524	0.0226749	Bcar3/Fyn/Gatm/Eif2b2/Cd36/Egr2/Ang2/Serpina3n/Igf1/Umodl1	10	BP
GO:0043502	regulation of muscle adaptation	0.000475686	0.0226749	Klf4/Aif1/Ccn4/Pi16/Igf1	5	BP
GO:0050679	positive regulation of epithelial cell proliferation	0.000478084	0.0226749	Arg1/St8sia1/Ang2/Pgf/Igf1/Itgb3/Ccl24	7	BP
GO:0018108	peptidyl-tyrosine phosphorylation	0.000488966	0.0227841	Fyn/Cblb/Samsn1/Cd36/Pecam1/Igf1/Itgb3/Flt1	8	BP
GO:0018212	peptidyl-tyrosine modification	0.000510318	0.0233691	Fyn/Cblb/Samsn1/Cd36/Pecam1/Igf1/Itgb3/Flt1	8	BP
GO:0030595	leukocyte chemotaxis	0.000529038	0.0238157	Cnr2/Aif1/F7/Cxcr2/Pgf/Flt1/Ccl24	7	BP
GO:0032633	interleukin-4 production	0.000560898	0.024691	Irf4/H2-M5/Gata3/Cd83	4	BP
GO:0055001	muscle cell development	0.000584227	0.024691	Lmod3/Ang2/Ccn4/Pi16/Myorg/Ryr1/Igf1	7	BP
GO:0031643	positive regulation of myelination	0.00059151	0.024691	Egr2/Myrf/Igf1	3	BP
GO:0032253	dense core granule localization	0.00059151	0.024691	Tanc2/Kif1a/Map2	3	BP
GO:0032653	regulation of interleukin-10 production	0.000594965	0.024691	Irf4/Pdcd1lg2/Cd83/Trib2	4	BP
GO:0043491	phosphatidylinositol 3-kinase/protein kinase B signal transduction	0.000628729	0.0256908	Fyn/Klf4/Itsn1/Gata3/Nyap2/Myorg/Igf1/Flt1	8	BP
GO:0048661	positive regulation of smooth muscle cell proliferation	0.000657056	0.0263621	Aif1/Ccn4/Igf1/Itgb3/Flt1	5	BP
GO:0010466	negative regulation of peptidase activity	0.000675503	0.0263621	Klf4/Serpinb6b/Picalm/Serpina3n/Spint2/Pi16/Serpinb1c	7	BP
GO:0032613	interleukin-10 production	0.000705961	0.0263621	Irf4/Pdcd1lg2/Cd83/Trib2	4	BP
GO:0002685	regulation of leukocyte migration	0.000708321	0.0263621	Aif1/F7/Pecam1/Cxcr2/Pgf/Itgb3/Ccl24	7	BP
GO:0003300	cardiac muscle hypertrophy	0.000709532	0.0263621	Tiam1/Ang2/Ccn4/Pi16/Igf1	5	BP
GO:0050672	negative regulation of lymphocyte proliferation	0.000709532	0.0263621	Cblb/Arg1/Sdc4/H2-M5/Pdcd1lg2	5	BP
GO:0050830	defense response to Gram-positive bacterium	0.00073136	0.0263621	Cd36/H2-M5/Rnase2a/Ang2/Rnase6/Rnase4	6	BP
GO:0106027	neuron projection organization	0.000736916	0.0263621	Fyn/Tiam1/Tanc2/Kif1a/Abcd2	5	BP
GO:0032663	regulation of interleukin-2 production	0.000746005	0.0263621	Irf4/Zfp36/Gata3/Cd83	4	BP
GO:0045766	positive regulation of angiogenesis	0.000752681	0.0263621	Klf4/Cxcr2/Pgf/Itgb3/Flt1/Ccl24	6	BP
GO:0032945	negative regulation of mononuclear cell proliferation	0.000765082	0.0263621	Cblb/Arg1/Sdc4/H2-M5/Pdcd1lg2	5	BP
GO:0060326	cell chemotaxis	0.000768426	0.0263621	Cnr2/Tiam1/Aif1/F7/Cxcr2/Pgf/Flt1/Ccl24	8	BP
GO:0014911	positive regulation of smooth muscle cell migration	0.000787629	0.0263621	Aif1/Ccn4/Igf1/Itgb3	4	BP
GO:0045600	positive regulation of fat cell differentiation	0.000787629	0.0263621	Wdfy2/Metrnl/Zfp36/Igf1	4	BP
GO:0050730	regulation of peptidyl-tyrosine phosphorylation	0.000795917	0.0263621	Fyn/Cblb/Samsn1/Cd36/Pecam1/Igf1/Itgb3	7	BP
GO:0099173	postsynapse organization	0.000814421	0.0263621	Fyn/Tiam1/Itsn1/Tanc2/Iqsec3/Kif1a/Itgb3	7	BP
GO:1904018	positive regulation of vasculature development	0.000819539	0.0263621	Klf4/Cxcr2/Pgf/Itgb3/Flt1/Ccl24	6	BP
GO:0014897	striated muscle hypertrophy	0.000823817	0.0263621	Tiam1/Ang2/Ccn4/Pi16/Igf1	5	BP
GO:0015874	norepinephrine transport	0.000880265	0.0276803	Ptgs1/Slc18a1/P2ry1	3	BP
GO:0014896	muscle hypertrophy	0.000885852	0.0276803	Tiam1/Ang2/Ccn4/Pi16/Igf1	5	BP
GO:0070372	regulation of ERK1 and ERK2 cascade	0.000914586	0.0280297	Klf4/Dusp4/Tiam1/Cd36/Igf1/Itgb3/P2ry1/Ccl24	8	BP
GO:0046620	regulation of organ growth	0.000918143	0.0280297	Bcl2l11/Wwc1/Ccn4/Pi16/Igf1	5	BP
GO:0001784	phosphotyrosine residue binding	0.000217352	0.0284961	Sla/Bcar3/Cblb/Samsn1	4	MF
GO:0048029	monosaccharide binding	0.000239463	0.0284961	Clec4a3/Mgl2/Mrc1/Clec10a/Asgr2	5	MF
GO:0070664	negative regulation of leukocyte proliferation	0.000951301	0.028712	Cblb/Arg1/Sdc4/H2-M5/Pdcd1lg2	5	BP
GO:0045428	regulation of nitric oxide biosynthetic process	0.000970605	0.0289655	Klf4/Cd36/Aif1/Igf1	4	BP
GO:0051897	positive regulation of phosphatidylinositol 3-kinase/protein kinase B signal transduction	0.000993372	0.0292196	Fyn/Itsn1/Gata3/Myorg/Igf1/Flt1	6	BP
GO:0042552	myelination	0.00102035	0.0292196	Fyn/Eif2b2/Egr2/Myrf/Abcd2/Igf1	6	BP
GO:0032252	secretory granule localization	0.00105289	0.0292196	Tanc2/Kif1a/Map2	3	BP
GO:0048799	animal organ maturation	0.00105289	0.0292196	Gata3/Ryr1/Igf1	3	BP
GO:0061050	regulation of cell growth involved in cardiac muscle cell development	0.00105289	0.0292196	Ccn4/Pi16/Igf1	3	BP
GO:0071353	cellular response to interleukin-4	0.00105289	0.0292196	Nfil3/Gata3/Mrc1	3	BP
GO:1904035	regulation of epithelial cell apoptotic process	0.00105613	0.0292196	Zfp36/Gata3/Igf1/Itgb3/Umodl1	5	BP
GO:0022409	positive regulation of cell-cell adhesion	0.00108228	0.0296343	H2-M5/Aif1/Gata3/Pdcd1lg2/Zfp609/Gm5150/Igf1/Cd83	8	BP
GO:0032623	interleukin-2 production	0.0011261	0.0302114	Irf4/Zfp36/Gata3/Cd83	4	BP
GO:0080164	regulation of nitric oxide metabolic process	0.0011261	0.0302114	Klf4/Cd36/Aif1/Igf1	4	BP
GO:0045807	positive regulation of endocytosis	0.00116382	0.0306049	Hfe/Ap2m1/Itsn1/Cd36/Picalm/Gm5150	6	BP
GO:0071674	mononuclear cell migration	0.00116382	0.0306049	Aif1/Gata3/Pecam1/Itgb3/Flt1/Ccl24	6	BP
GO:0099003	vesicle-mediated transport in synapse	0.00118447	0.0308427	Ap2m1/Atp6v0a1/Itsn1/Picalm/Slc18a1/Itgb3/P2ry1	7	BP
GO:0045861	negative regulation of proteolysis	0.00120712	0.0311274	Hfe/Klf4/Serpinb6b/Picalm/Serpina3n/Spint2/Pi16/Serpinb1c	8	BP
GO:0044282	small molecule catabolic process	0.00122901	0.0313869	Arg1/Galm/Gda/Kynu/Otc/Ido2/Abcd2/Sardh	8	BP
GO:0070670	response to interleukin-4	0.00124552	0.0315058	Nfil3/Gata3/Mrc1	3	BP
GO:0051896	regulation of phosphatidylinositol 3-kinase/protein kinase B signal transduction	0.00126162	0.031612	Fyn/Klf4/Itsn1/Gata3/Myorg/Igf1/Flt1	7	BP
GO:0051251	positive regulation of lymphocyte activation	0.00129656	0.0321837	H2-M5/Aif1/Gata3/Pdcd1lg2/Zfp609/Gm5150/Igf1/Cd83	8	BP
GO:0050670	regulation of lymphocyte proliferation	0.00137056	0.0337056	Cblb/Arg1/Sdc4/H2-M5/Aif1/Pdcd1lg2/Igf1	7	BP
GO:0033002	muscle cell proliferation	0.00139891	0.0340872	Klf4/Aif1/Ang2/Ccn4/Igf1/Itgb3/Flt1	7	BP
GO:0099175	regulation of postsynapse organization	0.00142227	0.0342288	Fyn/Tiam1/Itsn1/Tanc2/Kif1a	5	BP
GO:0032736	positive regulation of interleukin-13 production	0.001459	0.0342288	Irf4/H2-M5/Gata3	3	BP
GO:1904646	cellular response to amyloid-beta	0.001459	0.0342288	Fyn/Cd36/Igf1	3	BP
GO:0009749	response to glucose	0.00146048	0.0342288	Casp6/Eif2b2/Tiam1/Pim3/Ang2/Igf1	6	BP
GO:0000050	urea cycle	0.00150891	0.0342288	Arg1/Otc	2	BP
GO:1905274	regulation of modification of postsynaptic actin cytoskeleton	0.00150891	0.0342288	Tiam1/Itsn1	2	BP
GO:0032944	regulation of mononuclear cell proliferation	0.00151693	0.0342288	Cblb/Arg1/Sdc4/H2-M5/Aif1/Pdcd1lg2/Igf1	7	BP
GO:0070371	ERK1 and ERK2 cascade	0.00151714	0.0342288	Klf4/Dusp4/Tiam1/Cd36/Igf1/Itgb3/P2ry1/Ccl24	8	BP
GO:0009746	response to hexose	0.00153359	0.0342288	Casp6/Eif2b2/Tiam1/Pim3/Ang2/Igf1	6	BP
GO:1901605	alpha-amino acid metabolic process	0.00153359	0.0342288	Azin2/Arg1/Kynu/Otc/Ido2/Sardh	6	BP
GO:0034284	response to monosaccharide	0.00157118	0.0347754	Casp6/Eif2b2/Tiam1/Pim3/Ang2/Igf1	6	BP
GO:0099243	extrinsic component of synaptic membrane	0.000875796	0.0366375	Ap2m1/Tiam1/Picalm	3	CC
GO:0060998	regulation of dendritic spine development	0.00169638	0.0372363	Tiam1/Itsn1/Tanc2/Kif1a	4	BP
GO:0046634	regulation of alpha-beta T cell activation	0.00176595	0.0375332	Hfe/Cblb/H2-M5/Gata3/Cd83	5	BP
GO:0006809	nitric oxide biosynthetic process	0.0017701	0.0375332	Klf4/Cd36/Aif1/Igf1	4	BP
GO:0046651	lymphocyte proliferation	0.00179616	0.0375332	Fyn/Cblb/Arg1/Sdc4/H2-M5/Aif1/Pdcd1lg2/Igf1	8	BP
GO:0002725	negative regulation of T cell cytokine production	0.00183709	0.0375332	Hfe/Arg1	2	BP
GO:0019627	urea metabolic process	0.00183709	0.0375332	Arg1/Otc	2	BP
GO:0031077	post-embryonic camera-type eye development	0.00183709	0.0375332	Klf4/Flt1	2	BP
GO:0043568	positive regulation of insulin-like growth factor receptor signaling pathway	0.00183709	0.0375332	Myorg/Igf1	2	BP
GO:0071415	cellular response to purine-containing compound	0.00183709	0.0375332	Ryr1/P2ry1	2	BP
GO:0071941	nitrogen cycle metabolic process	0.00183709	0.0375332	Arg1/Otc	2	BP
GO:0032102	negative regulation of response to external stimulus	0.00185264	0.0375618	Arg1/Metrnl/Zfp36/H2-M5/Aif1/Gata3/Fgl2/Igf1/Rtn4rl1	9	BP
GO:0032943	mononuclear cell proliferation	0.00201454	0.0405349	Fyn/Cblb/Arg1/Sdc4/H2-M5/Aif1/Pdcd1lg2/Igf1	8	BP
GO:0031623	receptor internalization	0.00204622	0.0406084	Ap2m1/Cd36/Picalm/Cxcr2/Itgb3	5	BP
GO:0046631	alpha-beta T cell activation	0.00207904	0.0406084	Hfe/Irf4/Cblb/H2-M5/Gata3/Cd83	6	BP
GO:0032656	regulation of interleukin-13 production	0.00208899	0.0406084	Irf4/H2-M5/Gata3	3	BP
GO:0002718	regulation of cytokine production involved in immune response	0.00210595	0.0406084	Hfe/Arg1/Cd36/H2-M5/Gata3	5	BP
GO:0035265	organ growth	0.00212636	0.0406084	Bcl2l11/Wwc1/Ang2/Ccn4/Pi16/Igf1	6	BP
GO:0046209	nitric oxide metabolic process	0.00217223	0.0406084	Klf4/Cd36/Aif1/Igf1	4	BP
GO:0006568	tryptophan metabolic process	0.002196	0.0406084	Kynu/Ido2	2	BP
GO:0006586	indolalkylamine metabolic process	0.002196	0.0406084	Kynu/Ido2	2	BP
GO:0009435	NAD biosynthetic process	0.002196	0.0406084	Kynu/Ido2	2	BP
GO:1901072	glucosamine-containing compound catabolic process	0.002196	0.0406084	Chil3/Chil4	2	BP
GO:2000551	regulation of T-helper 2 cell cytokine production	0.002196	0.0406084	Arg1/Gata3	2	BP
GO:0009743	response to carbohydrate	0.00222343	0.0406084	Casp6/Eif2b2/Tiam1/Pim3/Ang2/Igf1	6	BP
GO:0032616	interleukin-13 production	0.00223224	0.0406084	Irf4/H2-M5/Gata3	3	BP
GO:1904645	response to amyloid-beta	0.00223224	0.0406084	Fyn/Cd36/Igf1	3	BP
GO:0014015	positive regulation of gliogenesis	0.00225961	0.0408266	Egr2/Myrf/Igf1/Flt1	4	BP
GO:0070663	regulation of leukocyte proliferation	0.00231152	0.0414825	Cblb/Arg1/Sdc4/H2-M5/Aif1/Pdcd1lg2/Igf1	7	BP
GO:2001057	reactive nitrogen species metabolic process	0.00234937	0.0418788	Klf4/Cd36/Aif1/Igf1	4	BP
GO:0046006	regulation of activated T cell proliferation	0.00238144	0.0421673	Arg1/Pdcd1lg2/Igf1	3	BP
GO:0002696	positive regulation of leukocyte activation	0.00239949	0.0422055	H2-M5/Aif1/Gata3/Pdcd1lg2/Zfp609/Gm5150/Igf1/Cd83	8	BP
GO:0031348	negative regulation of defense response	0.00248526	0.04325	Arg1/Metrnl/Zfp36/H2-M5/Gata3/Fgl2/Igf1	7	BP
GO:0051099	positive regulation of binding	0.00249143	0.04325	Hfe/Irf4/Tiam1/Gata3/Igf1	5	BP
GO:0002724	regulation of T cell cytokine production	0.00253667	0.0437494	Hfe/Arg1/Gata3	3	BP
GO:1900244	positive regulation of synaptic vesicle endocytosis	0.00258525	0.0438581	Ap2m1/Picalm	2	BP
GO:0099504	synaptic vesicle cycle	0.00258972	0.0438581	Ap2m1/Atp6v0a1/Itsn1/Picalm/Slc18a1/P2ry1	6	BP
GO:0043434	response to peptide hormone	0.00259251	0.0438581	Bcar3/Gatm/Eif2b2/Egr2/Ang2/Serpina3n/Igf1/Umodl1	8	BP
GO:0019898	extrinsic component of membrane	0.00126027	0.0451895	Ap2m1/Cnr2/Tiam1/Picalm/Gnat3/Ryr1	6	CC
GO:0048741	skeletal muscle fiber development	0.00269803	0.0453542	Lmod3/Myorg/Ryr1	3	BP
GO:0048638	regulation of developmental growth	0.00275553	0.0458138	Eif2b2/Bcl2l11/Picalm/Wwc1/Ccn4/Pi16/Igf1/Map2	8	BP
GO:0006909	phagocytosis	0.00275986	0.0458138	Arhgap12/Cd36/Aif1/Pecam1/Gm5150/Itgb3	6	BP
GO:0043388	positive regulation of DNA binding	0.00286558	0.0472732	Irf4/Gata3/Igf1	3	BP
GO:0007160	cell-matrix adhesion	0.00293827	0.0478944	Tiam1/Sdc4/Cd36/Bcl2l11/Pecam1/Itgb3	6	BP
GO:0050921	positive regulation of chemotaxis	0.00300318	0.0478944	Tiam1/Aif1/F7/Cxcr2/Pgf	5	BP
GO:0032717	negative regulation of interleukin-8 production	0.00300449	0.0478944	Klf4/Anxa4	2	BP
GO:0051610	serotonin uptake	0.00300449	0.0478944	Slc18a1/Itgb3	2	BP
GO:0170044	non-proteinogenic amino acid catabolic process	0.00300449	0.0478944	Otc/Sardh	2	BP
GO:0032753	positive regulation of interleukin-4 production	0.0030394	0.0478944	Irf4/H2-M5/Gata3	3	BP
GO:0072583	clathrin-dependent endocytosis	0.0030394	0.0478944	Ap2m1/Itsn1/Picalm	3	BP
GO:0120162	positive regulation of cold-induced thermogenesis	0.0030475	0.0478944	Irf4/Gatm/Cd36/Ksr2	4	BP
GO:0046394	carboxylic acid biosynthetic process	0.00306734	0.0479227	Ptgs1/Dhrs9/Dse/Gatm/Kynu/Otc/Abcd2	7	BP
GO:0016054	organic acid catabolic process	0.0031894	0.0489912	Arg1/Kynu/Otc/Ido2/Abcd2/Sardh	6	BP
GO:0046395	carboxylic acid catabolic process	0.0031894	0.0489912	Arg1/Kynu/Otc/Ido2/Abcd2/Sardh	6	BP
GO:0045429	positive regulation of nitric oxide biosynthetic process	0.00321958	0.0489912	Klf4/Cd36/Aif1	3	BP
GO:0016053	organic acid biosynthetic process	0.00322796	0.0489912	Ptgs1/Dhrs9/Dse/Gatm/Kynu/Otc/Abcd2	7	BP
GO:0051346	negative regulation of hydrolase activity	0.00322796	0.0489912	Klf4/Serpinb6b/Picalm/Serpina3n/Spint2/Pi16/Serpinb1c	7	BP

## Sheet: Sh4-Vias_GO_IL4_down
Supplementary Table 9. Sustained GO terms downregulated after IL-4 treatment (25 ng/ml; 12 and 24 h). GO terms threshold: p.adj < 0.05
ID	Description	pvalue	p.adjust	geneID	Count	Ontology
GO:0090287	regulation of cellular response to growth factor stimulus	1.15505e-08	2.51685e-05	Chst11/Ccbe1/Vegfa/Runx2/Cyfip2/Htra1/Spry2/Prkcb/Cav1/Fgf1/Thbs1	11	BP
GO:0070371	ERK1 and ERK2 cascade	3.66397e-08	3.9919e-05	Ptger4/Dusp6/Vegfa/Spry2/Adra1a/Gcnt2/Mturn/Cav1/Fgf1/Tlr2/Ccr1	11	BP
GO:0070372	regulation of ERK1 and ERK2 cascade	1.85677e-07	0.000134864	Dusp6/Vegfa/Spry2/Adra1a/Gcnt2/Mturn/Cav1/Fgf1/Tlr2/Ccr1	10	BP
GO:1901681	sulfur compound binding	7.77605e-07	0.000216952	Vegfa/Nav2/Col23a1/Chst15/Fgf1/Ambp/Thbs1/Ptges/Lipg	9	MF
GO:0005539	glycosaminoglycan binding	1.7542e-06	0.000244711	Vegfa/Nav2/Col23a1/Fgf1/Ambp/Thbs1/Tlr2/Lipg	8	MF
GO:0070374	positive regulation of ERK1 and ERK2 cascade	1.27222e-06	0.000693041	Vegfa/Spry2/Adra1a/Gcnt2/Mturn/Fgf1/Tlr2/Ccr1	8	BP
GO:0038187	pattern recognition receptor activity	1.1015e-05	0.0010244	Ptafr/Cd14/Clec4n/Tlr2	4	MF
GO:0033002	muscle cell proliferation	4.3857e-06	0.00191129	Map3k5/Egr1/Vegfa/Ptafr/Megf10/Cav1/Fgf1/Thbs1	8	BP
GO:0008201	heparin binding	3.24387e-05	0.0022626	Vegfa/Nav2/Col23a1/Fgf1/Thbs1/Lipg	6	MF
GO:1901342	regulation of vasculature development	1.08523e-05	0.00394119	Ptger4/Ccbe1/Vegfa/Spry2/Prkcb/Fgf1/Cybb/Thbs1	8	BP
GO:0052547	regulation of peptidase activity	1.30329e-05	0.00405697	Map3k5/Rffl/Vegfa/Cyfip2/Cav1/Ambp/Slpi/Thbs1/Spink5	9	BP
GO:0043405	regulation of MAP kinase activity	1.85326e-05	0.00406753	Map3k5/Vegfa/Spry2/Cav1/Fgf1/Thbs1	6	BP
GO:0002685	regulation of leukocyte migration	1.99934e-05	0.00406753	Ptger4/Padi2/Vegfa/Ptafr/Thbs1/Tlr2/Ccr1	7	BP
GO:0071560	cellular response to transforming growth factor beta stimulus	2.05147e-05	0.00406753	Chst11/Htra1/Spry2/Gcnt2/Cav1/Nfkbiz/Thbs1	7	BP
GO:0006937	regulation of muscle contraction	2.05336e-05	0.00406753	Kcnj2/Ptger4/Ptafr/Adra1a/Scn5a/Cav1	6	BP
GO:0071559	response to transforming growth factor beta	2.32928e-05	0.00416089	Chst11/Htra1/Spry2/Gcnt2/Cav1/Nfkbiz/Thbs1	7	BP
GO:0141091	transforming growth factor beta receptor superfamily signaling pathway	2.65265e-05	0.00416089	Chst11/Egr1/Runx2/Htra1/Spry2/Gcnt2/Cav1/Thbs1	8	BP
GO:0002687	positive regulation of leukocyte migration	2.67336e-05	0.00416089	Ptger4/Vegfa/Ptafr/Thbs1/Tlr2/Ccr1	6	BP
GO:0045766	positive regulation of angiogenesis	3.33199e-05	0.00484028	Ccbe1/Vegfa/Prkcb/Fgf1/Cybb/Thbs1	6	BP
GO:1904018	positive regulation of vasculature development	3.65144e-05	0.00497281	Ccbe1/Vegfa/Prkcb/Fgf1/Cybb/Thbs1	6	BP
GO:0048661	positive regulation of smooth muscle cell proliferation	4.57357e-05	0.00559879	Map3k5/Egr1/Vegfa/Ptafr/Thbs1	5	BP
GO:0048660	regulation of smooth muscle cell proliferation	4.62497e-05	0.00559879	Map3k5/Egr1/Vegfa/Ptafr/Cav1/Thbs1	6	BP
GO:0007178	transmembrane receptor protein serine/threonine kinase signaling pathway	5.30658e-05	0.00578151	Chst11/Egr1/Runx2/Htra1/Spry2/Gcnt2/Cav1/Thbs1	8	BP
GO:0050900	leukocyte migration	5.30658e-05	0.00578151	Ptger4/Padi2/Vegfa/Ptafr/Thbs1/Tlr2/Ccr1/Cxcl16	8	BP
GO:0048659	smooth muscle cell proliferation	5.95808e-05	0.00599932	Map3k5/Egr1/Vegfa/Ptafr/Cav1/Thbs1	6	BP
GO:2001026	regulation of endothelial cell chemotaxis	6.05714e-05	0.00599932	Vegfa/Fgf1/Thbs1	3	BP
GO:0032970	regulation of actin filament-based process	6.76646e-05	0.0062699	Kcnj2/Ptger4/Cyfip2/Scn5a/Fhod3/Sorbs3/Cav1/Tlr2	8	BP
GO:1900746	regulation of vascular endothelial growth factor signaling pathway	6.90581e-05	0.0062699	Ccbe1/Vegfa/Spry2	3	BP
GO:0045765	regulation of angiogenesis	8.01577e-05	0.00642689	Ccbe1/Vegfa/Spry2/Prkcb/Fgf1/Cybb/Thbs1	7	BP
GO:0032680	regulation of tumor necrosis factor production	8.19582e-05	0.00642689	Ptger4/Ptafr/Cd14/Cybb/Thbs1/Tlr2	6	BP
GO:0050678	regulation of epithelial cell proliferation	8.4076e-05	0.00642689	Vegfa/Runx2/Htra1/Scn5a/Cav1/Fgf1/Thbs1/Etv4	8	BP
GO:0006940	regulation of smooth muscle contraction	8.45383e-05	0.00642689	Ptger4/Ptafr/Adra1a/Cav1	4	BP
GO:1902547	regulation of cellular response to vascular endothelial growth factor stimulus	8.82852e-05	0.00642689	Ccbe1/Vegfa/Spry2	3	BP
GO:1903555	regulation of tumor necrosis factor superfamily cytokine production	8.8484e-05	0.00642689	Ptger4/Ptafr/Cd14/Cybb/Thbs1/Tlr2	6	BP
GO:0098900	regulation of action potential	9.45359e-05	0.00651066	Kcnj2/Adra1a/Scn5a/Cav1	4	BP
GO:0032640	tumor necrosis factor production	9.78222e-05	0.00651066	Ptger4/Ptafr/Cd14/Cybb/Thbs1/Tlr2	6	BP
GO:0055117	regulation of cardiac muscle contraction	9.98443e-05	0.00651066	Kcnj2/Adra1a/Scn5a/Cav1	4	BP
GO:0071706	tumor necrosis factor superfamily cytokine production	0.000105328	0.00651066	Ptger4/Ptafr/Cd14/Cybb/Thbs1/Tlr2	6	BP
GO:0032760	positive regulation of tumor necrosis factor production	0.000107223	0.00651066	Ptafr/Cd14/Cybb/Thbs1/Tlr2	5	BP
GO:0051346	negative regulation of hydrolase activity	0.000107565	0.00651066	Rffl/Vegfa/Spry2/Ambp/Slpi/Thbs1/Spink5	7	BP
GO:1903557	positive regulation of tumor necrosis factor superfamily cytokine production	0.000114627	0.00675057	Ptafr/Cd14/Cybb/Thbs1/Tlr2	5	BP
GO:0050679	positive regulation of epithelial cell proliferation	0.000130629	0.00749055	Vegfa/Runx2/Htra1/Scn5a/Cav1/Fgf1	6	BP
GO:0006935	chemotaxis	0.000145392	0.00801488	Padi2/Sema4c/Vegfa/Ptafr/Fgf1/Thbs1/Ccr1/Cxcl16	8	BP
GO:0042330	taxis	0.000149788	0.00801488	Padi2/Sema4c/Vegfa/Ptafr/Fgf1/Thbs1/Ccr1/Cxcl16	8	BP
GO:0035767	endothelial cell chemotaxis	0.000150808	0.00801488	Vegfa/Fgf1/Thbs1	3	BP
GO:0019838	growth factor binding	0.000148566	0.00828998	Vegfa/Htra1/Scn5a/Col4a1/Thbs1	5	MF
GO:0050920	regulation of chemotaxis	0.000164164	0.00839914	Padi2/Sema4c/Vegfa/Fgf1/Thbs1/Ccr1	6	BP
GO:0032102	negative regulation of response to external stimulus	0.000166051	0.00839914	Dtx4/Ptger4/Padi2/Sema4c/Htra1/Thbs1/Ccr1/Spink5	8	BP
GO:0019221	cytokine-mediated signaling pathway	0.000170956	0.00839914	Il13ra1/Rffl/Padi2/Egr1/Cav1/Nfkbiz/Ccr1/Ifitm6	8	BP
GO:0008543	fibroblast growth factor receptor signaling pathway	0.000173456	0.00839914	Runx2/Spry2/Fgf1/Thbs1	4	BP
GO:0010466	negative regulation of peptidase activity	0.000179346	0.00849554	Rffl/Vegfa/Ambp/Slpi/Thbs1/Spink5	6	BP
GO:0042692	muscle cell differentiation	0.000183743	0.00851865	Bhlhe41/Sema4c/Vegfa/Syne1/Adra1a/Fhod3/Megf10/Dner	8	BP
GO:0032368	regulation of lipid transport	0.000194547	0.00883164	Abca13/Cav1/Thbs1/Ptges/Lipg	5	BP
GO:0040036	regulation of fibroblast growth factor receptor signaling pathway	0.000199322	0.00886371	Runx2/Spry2/Thbs1	3	BP
GO:0060306	regulation of membrane repolarization	0.000217485	0.00947799	Kcnj2/Scn5a/Cav1	3	BP
GO:0006942	regulation of striated muscle contraction	0.000236966	0.0101245	Kcnj2/Adra1a/Scn5a/Cav1	4	BP
GO:0090257	regulation of muscle system process	0.000267301	0.0112009	Kcnj2/Ptger4/Ptafr/Adra1a/Scn5a/Cav1	6	BP
GO:0086091	regulation of heart rate by cardiac conduction	0.000278309	0.0114422	Kcnj2/Scn5a/Cav1	3	BP
GO:0086004	regulation of cardiac muscle cell contraction	0.000324385	0.013007	Kcnj2/Scn5a/Cav1	3	BP
GO:0044344	cellular response to fibroblast growth factor stimulus	0.00032831	0.013007	Runx2/Spry2/Fgf1/Thbs1	4	BP
GO:0001530	lipopolysaccharide binding	0.000307881	0.0143165	Ptafr/Cd14/Tlr2	3	MF
GO:0071774	response to fibroblast growth factor	0.00036829	0.0143304	Runx2/Spry2/Fgf1/Thbs1	4	BP
GO:0032370	positive regulation of lipid transport	0.000396804	0.0149637	Abca13/Cav1/Ptges/Lipg	4	BP
GO:0086002	cardiac muscle cell action potential involved in contraction	0.000402279	0.0149637	Kcnj2/Scn5a/Cav1	3	BP
GO:0002237	response to molecule of bacterial origin	0.000405168	0.0149637	Ptger4/Ptafr/Cd14/Nfkbiz/Slpi/Tlr2/Cxcl16	7	BP
GO:0038084	vascular endothelial growth factor signaling pathway	0.000430679	0.0150653	Ccbe1/Vegfa/Spry2	3	BP
GO:1903670	regulation of sprouting angiogenesis	0.000430679	0.0150653	Vegfa/Fgf1/Thbs1	3	BP
GO:0071900	regulation of protein serine/threonine kinase activity	0.000431173	0.0150653	Map3k5/Vegfa/Spry2/Cav1/Fgf1/Thbs1	6	BP
GO:0043406	positive regulation of MAP kinase activity	0.000442487	0.0150653	Map3k5/Vegfa/Fgf1/Thbs1	4	BP
GO:0090288	negative regulation of cellular response to growth factor stimulus	0.000442487	0.0150653	Htra1/Spry2/Cav1/Thbs1	4	BP
GO:0048754	branching morphogenesis of an epithelial tube	0.000452767	0.0151781	Vegfa/Spry2/Col4a1/Fgf1/Etv4	5	BP
GO:1905952	regulation of lipid localization	0.000463671	0.0152926	Abca13/Cav1/Thbs1/Ptges/Lipg	5	BP
GO:0070391	response to lipoteichoic acid	0.00048756	0.0152926	Cd14/Tlr2	2	BP
GO:0071223	cellular response to lipoteichoic acid	0.00048756	0.0152926	Cd14/Tlr2	2	BP
GO:0032373	positive regulation of sterol transport	0.000491273	0.0152926	Abca13/Cav1/Lipg	3	BP
GO:0032376	positive regulation of cholesterol transport	0.000491273	0.0152926	Abca13/Cav1/Lipg	3	BP
GO:0086009	membrane repolarization	0.000523512	0.0159425	Kcnj2/Scn5a/Cav1	3	BP
GO:0010595	positive regulation of endothelial cell migration	0.000526782	0.0159425	Ccbe1/Vegfa/Fgf1/Thbs1	4	BP
GO:0002027	regulation of heart rate	0.000582517	0.0172756	Kcnj2/Adra1a/Scn5a/Cav1	4	BP
GO:1903115	regulation of actin filament-based movement	0.000591984	0.0172756	Kcnj2/Scn5a/Cav1	3	BP
GO:0090037	positive regulation of protein kinase C signaling	0.000594616	0.0172756	Vegfa/Adra1a	2	BP
GO:0006939	smooth muscle contraction	0.000663185	0.0190142	Ptger4/Ptafr/Adra1a/Cav1	4	BP
GO:0007179	transforming growth factor beta receptor signaling pathway	0.000681095	0.0192741	Chst11/Htra1/Spry2/Gcnt2/Thbs1	5	BP
GO:0045907	positive regulation of vasoconstriction	0.000745521	0.0208268	Hrh1/Adra1a/Cav1	3	BP
GO:0006936	muscle contraction	0.000757212	0.0208856	Kcnj2/Ptger4/Ptafr/Adra1a/Scn5a/Cav1	6	BP
GO:2000116	regulation of cysteine-type endopeptidase activity	0.000806438	0.0219654	Map3k5/Rffl/Vegfa/Cyfip2/Thbs1	5	BP
GO:0060326	cell chemotaxis	0.000819842	0.0220548	Padi2/Vegfa/Fgf1/Thbs1/Ccr1/Cxcl16	6	BP
GO:1902170	cellular response to reactive nitrogen species	0.000839626	0.0222564	Map3k5/Thbs1	2	BP
GO:1905954	positive regulation of lipid localization	0.000847766	0.0222564	Abca13/Cav1/Ptges/Lipg	4	BP
GO:0052548	regulation of endopeptidase activity	0.000859297	0.0222906	Map3k5/Rffl/Vegfa/Cyfip2/Thbs1/Spink5	6	BP
GO:0035265	organ growth	0.000911191	0.0233587	Dusp6/Spry2/Adra1a/Fgf1/Thbs1	5	BP
GO:0030857	negative regulation of epithelial cell differentiation	0.000970284	0.023665	Vegfa/Spry2/Cav1	3	BP
GO:0032757	positive regulation of interleukin-8 production	0.000970284	0.023665	Ptger4/Cd14/Tlr2	3	BP
GO:0050922	negative regulation of chemotaxis	0.000970284	0.023665	Padi2/Sema4c/Thbs1	3	BP
GO:0002468	dendritic cell antigen processing and presentation	0.000977443	0.023665	Mpeg1/Thbs1	2	BP
GO:0010749	regulation of nitric oxide mediated signal transduction	0.000977443	0.023665	Vegfa/Thbs1	2	BP
GO:0061138	morphogenesis of a branching epithelium	0.00102577	0.0245546	Vegfa/Spry2/Col4a1/Fgf1/Etv4	5	BP
GO:0014812	muscle cell migration	0.00103673	0.0245546	Ptger4/Egr1/Megf10/Cav1	4	BP
GO:0060048	cardiac muscle contraction	0.00106594	0.0249751	Kcnj2/Adra1a/Scn5a/Cav1	4	BP
GO:0022409	positive regulation of cell-cell adhesion	0.00107907	0.0250138	Ptafr/Cd1d1/Gcnt2/Megf10/Cav1/Nfkbiz	6	BP
GO:0035924	cellular response to vascular endothelial growth factor stimulus	0.00112362	0.0250224	Ccbe1/Vegfa/Spry2	3	BP
GO:0086001	cardiac muscle cell action potential	0.00112362	0.0250224	Kcnj2/Scn5a/Cav1	3	BP
GO:0014831	gastro-intestinal system smooth muscle contraction	0.00112538	0.0250224	Ptger4/Ptafr	2	BP
GO:0043652	engulfment of apoptotic cell	0.00112538	0.0250224	Megf10/Thbs1	2	BP
GO:0045088	regulation of innate immune response	0.00114333	0.0251647	Dtx4/Cav1/Cd14/Nfkbiz/Clec4n/Tlr2/Ccr1	7	BP
GO:0002688	regulation of leukocyte chemotaxis	0.00115706	0.0251689	Padi2/Vegfa/Thbs1/Ccr1	4	BP
GO:0051058	negative regulation of small GTPase mediated signal transduction	0.00117793	0.0251689	Arhgap24/Spry2/Adra1a	3	BP
GO:0045861	negative regulation of proteolysis	0.00117817	0.0251689	Rffl/Vegfa/Ambp/Slpi/Thbs1/Spink5	6	BP
GO:0030595	leukocyte chemotaxis	0.00119478	0.0252761	Padi2/Vegfa/Thbs1/Ccr1/Cxcl16	5	BP
GO:0045760	positive regulation of action potential	0.00128336	0.0267008	Adra1a/Scn5a	2	BP
GO:0055001	muscle cell development	0.00128664	0.0267008	Vegfa/Adra1a/Fhod3/Megf10/Dner	5	BP
GO:0097191	extrinsic apoptotic signaling pathway	0.0013104	0.0269373	Rffl/Vegfa/Cav1/Nfkbiz/Thbs1	5	BP
GO:0017015	regulation of transforming growth factor beta receptor signaling pathway	0.00135544	0.0276029	Chst11/Htra1/Spry2/Thbs1	4	BP
GO:0043154	negative regulation of cysteine-type endopeptidase activity involved in apoptotic process	0.00141165	0.0284014	Rffl/Vegfa/Thbs1	3	BP
GO:0051386	regulation of neurotrophin TRK receptor signaling pathway	0.00145133	0.0284014	Cyfip2/Spry2	2	BP
GO:1903587	regulation of blood vessel endothelial cell proliferation involved in sprouting angiogenesis	0.00145133	0.0284014	Vegfa/Thbs1	2	BP
GO:2000318	positive regulation of T-helper 17 type immune response	0.00145133	0.0284014	Nfkbiz/Clec4n	2	BP
GO:1903844	regulation of cellular response to transforming growth factor beta stimulus	0.00146304	0.0284014	Chst11/Htra1/Spry2/Thbs1	4	BP
GO:0001763	morphogenesis of a branching structure	0.00148589	0.0284014	Vegfa/Spry2/Col4a1/Fgf1/Etv4	5	BP
GO:0097529	myeloid leukocyte migration	0.00148589	0.0284014	Ptger4/Vegfa/Thbs1/Tlr2/Ccr1	5	BP
GO:0051592	response to calcium ion	0.0015002	0.0284254	Fosb/Scn5a/Cav1/Thbs1	4	BP
GO:0032613	interleukin-10 production	0.00153865	0.0289028	Ptger4/Nfkbiz/Tlr2	3	BP
GO:0042060	wound healing	0.00155966	0.029047	Ptger4/Vegfa/Arhgap24/Cav1/Fgf1/Thbs1	6	BP
GO:0061337	cardiac conduction	0.00160475	0.0296335	Kcnj2/Scn5a/Cav1	3	BP
GO:0050730	regulation of peptidyl-tyrosine phosphorylation	0.00162145	0.0296903	Ptger4/Vegfa/Adra1a/Cav1/Clec4n	5	BP
GO:0007411	axon guidance	0.00164962	0.0298108	Sema4c/Vegfa/Cyfip2/Prtg/Etv4	5	BP
GO:0090101	negative regulation of transmembrane receptor protein serine/threonine kinase signaling pathway	0.00165539	0.0298108	Chst11/Htra1/Spry2/Cav1	4	BP
GO:0097485	neuron projection guidance	0.00167815	0.0299729	Sema4c/Vegfa/Cyfip2/Prtg/Etv4	5	BP
GO:0032496	response to lipopolysaccharide	0.00180611	0.030691	Ptger4/Ptafr/Cd14/Nfkbiz/Slpi/Cxcl16	6	BP
GO:0032371	regulation of sterol transport	0.00181363	0.030691	Abca13/Cav1/Lipg	3	BP
GO:0032374	regulation of cholesterol transport	0.00181363	0.030691	Abca13/Cav1/Lipg	3	BP
GO:0086003	cardiac muscle cell contraction	0.00181363	0.030691	Kcnj2/Scn5a/Cav1	3	BP
GO:0032695	negative regulation of interleukin-12 production	0.00181696	0.030691	Thbs1/Tlr2	2	BP
GO:0040037	negative regulation of fibroblast growth factor receptor signaling pathway	0.00181696	0.030691	Spry2/Thbs1	2	BP
GO:0086011	membrane repolarization during action potential	0.00181696	0.030691	Kcnj2/Cav1	2	BP
GO:1903532	positive regulation of secretion by cell	0.00185393	0.0310748	Ptger4/Ptafr/Prkcb/Hcar2/Tlr2/Ptges	6	BP
GO:0001508	action potential	0.0019533	0.0323857	Kcnj2/Adra1a/Scn5a/Cav1	4	BP
GO:0045428	regulation of nitric oxide biosynthetic process	0.00196187	0.0323857	Hrh1/Cav1/Tlr2	3	BP
GO:0090036	regulation of protein kinase C signaling	0.00201448	0.032789	Vegfa/Adra1a	2	BP
GO:0090092	regulation of transmembrane receptor protein serine/threonine kinase signaling pathway	0.0020164	0.032789	Chst11/Htra1/Spry2/Cav1/Thbs1	5	BP
GO:0032677	regulation of interleukin-8 production	0.00203874	0.0329067	Ptger4/Cd14/Tlr2	3	BP
GO:0060562	epithelial tube morphogenesis	0.00208112	0.0330369	Sema4c/Vegfa/Spry2/Col4a1/Fgf1/Etv4	6	BP
GO:0071902	positive regulation of protein serine/threonine kinase activity	0.00209164	0.0330369	Map3k5/Vegfa/Fgf1/Thbs1	4	BP
GO:0032637	interleukin-8 production	0.00211746	0.0330369	Ptger4/Cd14/Tlr2	3	BP
GO:0010634	positive regulation of epithelial cell migration	0.00218755	0.0330369	Ccbe1/Vegfa/Fgf1/Thbs1	4	BP
GO:0097530	granulocyte migration	0.00218755	0.0330369	Ptger4/Vegfa/Thbs1/Tlr2	4	BP
GO:1902903	regulation of supramolecular fiber organization	0.00218861	0.0330369	Ptger4/Cyfip2/Fhod3/Sorbs3/Cav1/Tlr2	6	BP
GO:0080164	regulation of nitric oxide metabolic process	0.00219804	0.0330369	Hrh1/Cav1/Tlr2	3	BP
GO:1903522	regulation of blood circulation	0.00222064	0.0330369	Kcnj2/Hrh1/Adra1a/Scn5a/Cav1	5	BP
GO:0001946	lymphangiogenesis	0.00222171	0.0330369	Ccbe1/Vegfa	2	BP
GO:0001976	nervous system process involved in regulation of systemic arterial blood pressure	0.00222171	0.0330369	Nav2/Adra1a	2	BP
GO:0002832	negative regulation of response to biotic stimulus	0.00223662	0.0330369	Dtx4/Htra1/Ccr1/Spink5	4	BP
GO:0060759	regulation of response to cytokine stimulus	0.00223662	0.0330369	Rffl/Padi2/Cav1/Tlr2	4	BP
GO:0042742	defense response to bacterium	0.0022439	0.0330369	Mpeg1/Hp/Nfkbiz/Slpi/Tlr2/Spink5	6	BP
GO:0002758	innate immune response-activating signaling pathway	0.00232824	0.0340486	Cav1/Cd14/Nfkbiz/Clec4n/Tlr2	5	BP
GO:0045669	positive regulation of osteoblast differentiation	0.00236487	0.0343537	Ptger4/Vegfa/Runx2	3	BP
GO:0002693	positive regulation of cellular extravasation	0.00243861	0.0345318	Ptger4/Ptafr	2	BP
GO:0060602	branch elongation of an epithelium	0.00243861	0.0345318	Spry2/Fgf1	2	BP
GO:0030509	BMP signaling pathway	0.00244052	0.0345318	Egr1/Runx2/Htra1/Cav1	4	BP
GO:2001236	regulation of extrinsic apoptotic signaling pathway	0.00244052	0.0345318	Rffl/Vegfa/Cav1/Thbs1	4	BP
GO:0070373	negative regulation of ERK1 and ERK2 cascade	0.00253935	0.0356984	Dusp6/Spry2/Cav1	3	BP
GO:0030856	regulation of epithelial cell differentiation	0.0026016	0.0360697	Vegfa/Spry2/Cav1/Etv4	4	BP
GO:0001960	negative regulation of cytokine-mediated signaling pathway	0.0026295	0.0360697	Rffl/Padi2/Cav1	3	BP
GO:0110053	regulation of actin filament organization	0.00263374	0.0360697	Ptger4/Cyfip2/Fhod3/Sorbs3/Tlr2	5	BP
GO:0002043	blood vessel endothelial cell proliferation involved in sprouting angiogenesis	0.00266509	0.0360697	Vegfa/Thbs1	2	BP
GO:0038083	peptidyl-tyrosine autophosphorylation	0.00266509	0.0360697	Vegfa/Cav1	2	BP
GO:1903672	positive regulation of sprouting angiogenesis	0.00266509	0.0360697	Vegfa/Fgf1	2	BP
GO:0010951	negative regulation of endopeptidase activity	0.00276984	0.0370274	Rffl/Vegfa/Thbs1/Spink5	4	BP
GO:0030041	actin filament polymerization	0.00276984	0.0370274	Cyfip2/Fhod3/Pstpip2/Tlr2	4	BP
GO:0051258	protein polymerization	0.00279695	0.0371619	Cyfip2/Fhod3/Cav1/Pstpip2/Tlr2	5	BP
GO:2000117	negative regulation of cysteine-type endopeptidase activity	0.00281567	0.037184	Rffl/Vegfa/Thbs1	3	BP
GO:0060560	developmental growth involved in morphogenesis	0.00288125	0.0376278	Sema4c/Vegfa/Cyfip2/Spry2/Fgf1	5	BP
GO:0006691	leukotriene metabolic process	0.00290109	0.0376278	Dpep2/Tlr2	2	BP
GO:0036303	lymph vessel morphogenesis	0.00290109	0.0376278	Ccbe1/Vegfa	2	BP
GO:0006941	striated muscle contraction	0.00300557	0.0383527	Kcnj2/Adra1a/Scn5a/Cav1	4	BP
GO:0010594	regulation of endothelial cell migration	0.00300557	0.0383527	Ccbe1/Vegfa/Fgf1/Thbs1	4	BP
GO:0060761	negative regulation of response to cytokine stimulus	0.00300978	0.0383527	Rffl/Padi2/Cav1	3	BP
GO:0006809	nitric oxide biosynthetic process	0.00310985	0.0389534	Hrh1/Cav1/Tlr2	3	BP
GO:0050731	positive regulation of peptidyl-tyrosine phosphorylation	0.00312842	0.0389534	Ptger4/Vegfa/Adra1a/Clec4n	4	BP
GO:0071772	response to BMP	0.00312842	0.0389534	Egr1/Runx2/Htra1/Cav1	4	BP
GO:0071773	cellular response to BMP stimulus	0.00312842	0.0389534	Egr1/Runx2/Htra1/Cav1	4	BP
GO:0002220	innate immune response activating cell surface receptor signaling pathway	0.00331606	0.0410551	Cd14/Clec4n/Tlr2	3	BP
GO:0002218	activation of innate immune response	0.00337816	0.041303	Cav1/Cd14/Nfkbiz/Clec4n/Tlr2	5	BP
GO:0002429	immune response-activating cell surface receptor signaling pathway	0.00337816	0.041303	Prkcb/Cd14/Nfkbiz/Clec4n/Tlr2	5	BP
GO:0051047	positive regulation of secretion	0.00339295	0.041303	Ptger4/Ptafr/Prkcb/Hcar2/Tlr2/Ptges	6	BP
GO:0043281	regulation of cysteine-type endopeptidase activity involved in apoptotic process	0.0034505	0.0417702	Map3k5/Rffl/Vegfa/Thbs1	4	BP
GO:0045860	positive regulation of protein kinase activity	0.00347473	0.0418312	Map3k5/Vegfa/Adra1a/Fgf1/Thbs1	5	BP
GO:0050714	positive regulation of protein secretion	0.00358542	0.042809	Ptger4/Prkcb/Hcar2/Tlr2	4	BP
GO:0019229	regulation of vasoconstriction	0.00364079	0.042809	Hrh1/Adra1a/Cav1	3	BP
GO:0046209	nitric oxide metabolic process	0.00364079	0.042809	Hrh1/Cav1/Tlr2	3	BP
GO:0061333	renal tubule morphogenesis	0.00364079	0.042809	Vegfa/Col4a1/Fgf1	3	BP
GO:0007219	Notch signaling pathway	0.00365421	0.042809	Dtx4/Maml2/Hp/Dner	4	BP
GO:0018108	peptidyl-tyrosine phosphorylation	0.00367384	0.042809	Ptger4/Vegfa/Adra1a/Cav1/Clec4n	5	BP
GO:0018212	peptidyl-tyrosine modification	0.00377641	0.0429159	Ptger4/Vegfa/Adra1a/Cav1/Clec4n	5	BP
GO:0031348	negative regulation of defense response	0.00382846	0.0429159	Dtx4/Ptger4/Htra1/Ccr1/Spink5	5	BP
GO:0006816	calcium ion transport	0.00383157	0.0429159	Plcb4/Hrh1/Adra1a/Prkcb/Cav1/Ccr1	6	BP
GO:0035296	regulation of tube diameter	0.00386594	0.0429159	Vegfa/Hrh1/Adra1a/Cav1	4	BP
GO:0097746	blood vessel diameter maintenance	0.00386594	0.0429159	Vegfa/Hrh1/Adra1a/Cav1	4	BP
GO:2001057	reactive nitrogen species metabolic process	0.00386769	0.0429159	Hrh1/Cav1/Tlr2	3	BP
GO:0002768	immune response-regulating cell surface receptor signaling pathway	0.00388102	0.0429159	Prkcb/Cd14/Nfkbiz/Clec4n/Tlr2	5	BP
GO:0003012	muscle system process	0.00391565	0.0429159	Kcnj2/Ptger4/Ptafr/Adra1a/Scn5a/Cav1	6	BP
GO:0035150	regulation of tube size	0.00393833	0.0429159	Vegfa/Hrh1/Adra1a/Cav1	4	BP
GO:0051897	positive regulation of phosphatidylinositol 3-kinase/protein kinase B signal transduction	0.00393833	0.0429159	Vegfa/Spry2/Gcnt2/Thbs1	4	BP
GO:0051767	nitric-oxide synthase biosynthetic process	0.00393904	0.0429159	Ptger4/Tlr2	2	BP
GO:0051769	regulation of nitric-oxide synthase biosynthetic process	0.00393904	0.0429159	Ptger4/Tlr2	2	BP
GO:0098543	detection of other organism	0.00393904	0.0429159	Clec4n/Tlr2	2	BP
GO:0060485	mesenchyme development	0.0039877	0.0431603	Sema4c/Vegfa/Spry2/Gcnt2/Thbs1	5	BP
GO:0043254	regulation of protein-containing complex assembly	0.00400109	0.0431603	Ptger4/Vegfa/Cyfip2/Fhod3/Cav1/Tlr2	6	BP
GO:0030512	negative regulation of transforming growth factor beta receptor signaling pathway	0.00410304	0.044042	Chst11/Htra1/Spry2	3	BP
GO:0086005	ventricular cardiac muscle cell action potential	0.0042217	0.044602	Scn5a/Cav1	2	BP
GO:1900027	regulation of ruffle assembly	0.0042217	0.044602	Arhgap24/Cav1	2	BP
GO:0050810	regulation of steroid biosynthetic process	0.00422391	0.044602	Egr1/Hrh1/Fgf1	3	BP
GO:0001659	temperature homeostasis	0.00423708	0.044602	Egr1/Vegfa/Cav1/Ptges	4	BP
GO:0045807	positive regulation of endocytosis	0.00439205	0.0457908	Vegfa/Abca13/Cav1/Cd14	4	BP
GO:0071674	mononuclear cell migration	0.00439205	0.0457908	Padi2/Thbs1/Ccr1/Cxcl16	4	BP
GO:0008016	regulation of heart contraction	0.00447095	0.0463911	Kcnj2/Adra1a/Scn5a/Cav1	4	BP
GO:0018209	peptidyl-serine modification	0.00449389	0.0463911	Vegfa/Spry2/Prkcb/Cav1/Galnt3	5	BP
GO:1900745	positive regulation of p38MAPK cascade	0.0045135	0.0463911	Map3k5/Vegfa	2	BP
GO:0007204	positive regulation of cytosolic calcium ion concentration	0.00463161	0.0471602	Ptger4/Adra1a/Cav1/Ccr1	4	BP
GO:0008154	actin polymerization or depolymerization	0.00463161	0.0471602	Cyfip2/Fhod3/Pstpip2/Tlr2	4	BP
GO:0001667	ameboidal-type cell migration	0.00478434	0.0472833	Rffl/Ccbe1/Sema4c/Vegfa/Fgf1/Thbs1	6	BP
GO:0002026	regulation of the force of heart contraction	0.00481437	0.0472833	Adra1a/Cav1	2	BP
GO:0010460	positive regulation of heart rate	0.00481437	0.0472833	Adra1a/Scn5a	2	BP
GO:0043032	positive regulation of macrophage activation	0.00481437	0.0472833	Cd1d1/Thbs1	2	BP
GO:0060402	calcium ion transport into cytosol	0.00481437	0.0472833	Adra1a/Cav1	2	BP
GO:0099622	cardiac muscle cell membrane repolarization	0.00481437	0.0472833	Kcnj2/Scn5a	2	BP
GO:1902932	positive regulation of alcohol biosynthetic process	0.00481437	0.0472833	Ptafr/Fgf1	2	BP
GO:0010717	regulation of epithelial to mesenchymal transition	0.0048607	0.0472833	Vegfa/Spry2/Gcnt2	3	BP
GO:0043266	regulation of potassium ion transport	0.0048607	0.0472833	Kcnj2/Plcb4/Cav1	3	BP
GO:0070252	actin-mediated cell contraction	0.0048607	0.0472833	Kcnj2/Scn5a/Cav1	3	BP
GO:0007200	phospholipase C-activating G protein-coupled receptor signaling pathway	0.00499461	0.0483701	Ptafr/Adra1a/Prkcb	3	BP
GO:0001945	lymph vessel development	0.00512426	0.0489727	Ccbe1/Vegfa	2	BP
GO:0007263	nitric oxide mediated signal transduction	0.00512426	0.0489727	Vegfa/Thbs1	2	BP
GO:0060977	coronary vasculature morphogenesis	0.00512426	0.0489727	Vegfa/Fgf1	2	BP
GO:0032271	regulation of protein polymerization	0.00522451	0.0497127	Cyfip2/Fhod3/Cav1/Tlr2	4	BP

## Sheet: Sh5-GO_IMGsustainedvsPM
Supplementary Table 10. GO terms upregulated in IMGsustained after LPS treatment (100 ng/ml; 12 and 24 h) and in primary microglia after LPS treatment (100 ng/ml; 24 h). GO terms threshold: padj < 0.05.
PM													IMGsustained
ID	Description	Ontologia	GeneRatio	BgRatio	RichFactor	FoldEnrichment	zScore	pvalue	p.adjust	qvalue	geneID	Count	ID	Description	Ontologia	GeneRatio	BgRatio	RichFactor	FoldEnrichment	zScore	pvalue	p.adjust	qvalue	geneID	Count
GOBP_REGULATION_OF_INFLAMMATORY_RESPONSE	Regulation of Inflammatory Response	BP	130/2177	395/16887	0.329114	2.55294	12.0144	1.53467e-25	1.01395e-21	8.04488e-22	Il33/Il1b/Il6/Adora2a/Ifi205/Ptgs2/Gbp5/Acod1/Il23a/Ccl5/Il12b/Gbp2/Socs3/Lta/H2-Eb1/Fpr2/Ptges/Il10/Tnf/Usp18/Ahr/Slamf8/Adora2b/Zbp1/Ccl3/Ier3/Acp5/Nlrp3/Nfkbiz/Mmp9/Gpr31b/C3/Nod2/Cebpb/Casp4/Nfkbia/Birc3/Tlr2/Smpdl3b/Irgm1/Irgm2/Lacc1/Tnfaip3/Nupr1/Nmi/Aoah/Il18/Jak2/Ifi35/Casp1/Cst7/Fcgr1/Src/Ctsc/Tnfrsf1b/Cd200/Foxp1/Hck/Tlr3/Cd47/Stap1/Nfkb1/Tnip1/Psma6/Plk2/Abcc1/Syk/H2-T23/Tlr6/Map3k8/Ak…	130	GOBP_CELLULAR_RESPONSE_TO_MOLECULE_OF_BACTERIAL_ORIGIN	Cellular Response to Molecule of Bacterial Origin	BP	73/1108	233/16887	0.313305	4.77507	15.3758	8.86078e-31	5.08343e-27	3.93325e-27	Il1a/Il1b/Il6/Nos2/Csf3/Lcn2/Csf2/Gbp5/Acod1/Cxcl9/Cxcl10/Il36a/Mmp3/Gbp2/Il12b/Il36g/Ccl2/Mmp9/Tnf/Ppbp/Cmpk2/Nfkbiz/Irak3/Mmp8/Tnfaip3/Pde4b/Zc3h12a/Nfkbia/Cd40/Serpine1/Camp/Nod2/Pf4/Ass1/Jak2/Tnip3/Scimp/Hck/Ccr5/Pirb/Cd274/Fcgr2b/Irgm1/Irgm2/Arid5a/Adamts13/Tnfrsf1b/Cx3cl1/Tnip1/Cd14/Gfi1/Tlr2/Ahr/Stap1/Ripk2/Trim12c/Cebpb/Nr1h3/Nlrp3/Hdac5/Mrc1/Tlr5/Kmo/Ctsg/Mef2c/Trem2/Plscr4/Cx3cr1/Cdk19/…	73
GOBP_POSITIVE_REGULATION_OF_CYTOKINE_PRODUCTION	Positive Regulation of Cytokine Production	BP	148/2177	489/16887	0.302658	2.34772	11.6345	1.01166e-24	3.34202e-21	2.65161e-21	Il33/Csf2/Il1b/Il6/Il1a/Ifi205/Ptgs2/Gbp5/Il23a/Clec4e/Il12b/Lta/Cd40/Scimp/Nos2/Isg15/Rsad2/Il27/Irf7/Il10/H2-Q7/Tnf/Oas3/Cd55/Oas2/Adora2b/Ccl3/Pde4b/Slamf1/Nlrp3/Batf/Malt1/Cd74/Oas1g/Cd274/Tlr1/C3/Hspa1b/Nod2/Cebpb/Ifih1/Nr4a3/Heg1/Irak3/Tnfrsf8/Tlr2/Lacc1/Dhx58/Oas1a/Cd14/Il18/Jak2/Casp1/Fcgr1/Mcoln2/Stat1/Eif2ak2/Ikbke/Ripk2/Cybb/Peli1/Irf1/Tank/Cd200/Mapkapk2/Aif1/Hsp90aa1/Foxp1/Tlr3/Ebi3/…	148	GOBP_RESPONSE_TO_MOLECULE_OF_BACTERIAL_ORIGIN	Response to Molecule of Bacterial Origin	BP	90/1108	356/16887	0.252809	3.85306	14.4171	8.52764e-30	2.44615e-26	1.89269e-26	Il1a/Il1b/Il6/Nos2/Csf3/Lcn2/Csf2/Gbp5/Vcam1/Lta/Acod1/Cxcl9/Cxcl10/Acp5/Il36a/Mmp3/Gbp2/Il12b/Il36g/Ccl2/Mmp9/Tnf/Ppbp/Cmpk2/Nfkbiz/Irak3/Mmp8/Tnfaip3/Edn1/Pde4b/Zc3h12a/Nfkbia/Lgals9/Ptger2/Cd40/Serpine1/Camp/Nod2/Pf4/Ass1/Jak2/Tnip3/Scimp/Gch1/Hck/Ccr5/Pirb/Cd274/Fcgr2b/Irgm1/Irgm2/Slpi/Arid5a/Adamts13/Nfkb2/Tnfrsf1b/Cx3cl1/Nqo1/S100a8/Tnip1/Cd14/Gfi1/Slc11a1/Tlr2/Ahr/Stap1/Ripk2/Il18bp/Trim12…	90
GOBP_REGULATION_OF_INNATE_IMMUNE_RESPONSE	Regulation of Innate Immune Response	BP	142/2177	478/16887	0.297071	2.30438	11.1292	6.83132e-23	1.50448e-19	1.19368e-19	Oasl1/Ifi205/Gbp5/Acod1/Cd300e/H2-M2/Clec4e/Ccl5/Il12b/Rasgrp1/Gbp2/Scimp/Isg15/Fpr2/Rsad2/Irf7/H2-Q7/Tnf/Oas3/Tnip3/Usp18/Slamf8/Zbp1/Nlrp3/Nfkbiz/Oas1g/Cd274/Tlr1/Parp14/Hspa1b/Nod2/Ddx60/Ifih1/Irak3/Pim1/Nfkbia/Birc3/Tlr2/Smpdl3b/Mndal/Irgm1/Irgm2/Lacc1/Dhx58/Tnfaip3/Oas1a/Ifi204/Trim21/Parp9/Nmi/Cd14/Ifi35/Casp1/Stat2/Nlrc5/Src/Eif2ak2/Ikbke/Ripk2/Samhd1/Peli1/Irf1/Znfx1/Mapkapk2/Hsp90aa1/Hck…	142	GOBP_CELLULAR_RESPONSE_TO_BIOTIC_STIMULUS	Cellular Response to Biotic Stimulus	BP	75/1108	260/16887	0.288462	4.39644	14.625	5.73067e-29	1.0959e-25	8.47939e-26	Il1a/Il1b/Il6/Nos2/Csf3/Lcn2/Csf2/Gbp5/Acod1/Cxcl9/Cxcl10/Il36a/Mmp3/Gbp2/Il12b/Il36g/Ccl2/Mmp9/Tnf/Ppbp/Cmpk2/Nfkbiz/Irak3/Mmp8/Tnfaip3/Pde4b/Zc3h12a/Nfkbia/Cd40/Serpine1/Camp/Nod2/Pf4/Ass1/Jak2/Tnip3/Scimp/Hck/Ccr5/Pirb/Cd274/Fcgr2b/Irgm1/Irgm2/Arid5a/Adamts13/Tnfrsf1b/Cx3cl1/Ddit3/Tnip1/Cd14/Gfi1/Tlr2/Ahr/Stap1/Ripk2/Trim12c/Cebpb/Nr1h3/Nlrp3/Hdac5/Mrc1/Tlr5/Kmo/Ctsg/Mef2c/Trem2/Plscr4/Cx3cr1/…	75
GOBP_RESPONSE_TO_VIRUS	Response to Virus	BP	123/2177	412/16887	0.298544	2.3158	10.4019	3.66677e-20	6.05658e-17	4.80539e-17	Il33/Il1b/Il6/Heatr9/Oasl1/Itgb6/Ifi44/Ifi205/Cxcl9/Ccl22/Gbp5/Acod1/Il23a/Ccl5/Il12b/Gbp2/Ifit1bl1/Cd40/Ifit1/Gbp7/Isg15/Rsad2/Ifit2/Ccl12/Il27/Irf7/Tnf/Ifit3/Mx2/Oas3/Lcn2/Usp18/Isg20/Oas2/Zbp1/Rtp4/Nlrp3/Mlkl/Oas1g/Ifitm3/Ccl4/Ddx60/Ifih1/Irak3/Tlr2/Irgm1/Irgm2/Itgb8/Dhx58/Tnfaip3/Oas1a/Trim21/Zc3h12a/Dtx3l/Parp9/Nmi/Jak2/Casp1/Stat2/Nt5c3/Nlrc5/Stat1/Eif2ak2/Ikbke/Samhd1/Irf1/Znfx1/Tank/Slfn9…	123	GOBP_POSITIVE_REGULATION_OF_CYTOKINE_PRODUCTION	Positive Regulation of Cytokine Production	BP	106/1108	489/16887	0.216769	3.30377	13.6991	8.07657e-29	1.15838e-25	8.96287e-26	Il1a/Il1b/Il6/Nos2/Csf2/Ifi205/Gbp5/Chil1/Mefv/Lta/Il1rl2/Ptgs2/Thbs1/Il36a/Orm1/Il12b/Batf/Il33/Mmp12/Lum/Isg15/Irf7/Oas1g/Rsad2/C3/Tnf/Oas2/Ccl3/Il23a/Il12rb1/Irak3/Mmp8/Nox1/Pde4b/Il1r1/Bcl3/Adora2b/Il20rb/Oas3/Clec4n/Il27/Dhx58/Slamf6/Clu/H2-Q7/Lgals9/Clec4e/Cd40/Serpine1/Camp/Nod2/Nod1/Pf4/Oas1a/Pou2f2/Jak2/Scimp/Pirb/Cd274/Fcgr2b/Ifih1/Osm/Txk/Arid5a/Cd74/Cx3cl1/Ikbke/Ddit3/Cybb/Cd14/Arrdc4…	106
GOBP_CELLULAR_RESPONSE_TO_MOLECULE_OF_BACTERIAL_ORIGIN	Cellular Response to Molecule of Bacterial Origin	BP	84/2177	233/16887	0.360515	2.79652	10.6227	1.02817e-19	1.35863e-16	1.07796e-16	Csf3/Csf2/Il1b/Il6/Il1a/Cxcl9/Gbp5/Acod1/Il12b/Gbp2/Cd40/Scimp/Nos2/Ccl2/Cmpk2/Il10/Tnf/Tnip3/Lcn2/Ahr/Cd55/Pde4b/Nlrp3/Nfkbiz/Mmp9/Malt1/Cd274/Tlr1/Nod2/Cebpb/Irak3/Nfkbia/Tlr2/Irgm1/Irgm2/Tnfaip3/Zc3h12a/Cd14/Il18/Jak2/Casp1/Ripk2/Mtdh/Tnfrsf1b/Cd200/Hck/Stap1/Nfkb1/Tnip1/Trim12c/Nfkbib/Cd86/Tlr6/Arid5a/Ass1/Ptafr/Casp7/Myd88/Nr1h3/Cd80/Lyn/B2m/Tirap/Irak2/Tspo/Trim5/Plaa/Zfp36/Fcgr2b/Mapk3/Akt…	84	GOBP_CELL_CHEMOTAXIS	Cell Chemotaxis	BP	76/1108	306/16887	0.248366	3.78534	13.0295	9.05525e-25	1.039e-21	8.03916e-22	Il1b/Il6/Fpr2/Cxcl3/Cxcl2/Tpbg/Cxcl11/Ccl7/Vcam1/Ccl12/Ccl5/Cxcl9/Cxcl10/Lox/Thbs1/Met/Ch25h/Ccl2/Ccl4/Gpr18/Ccr3/Ccl22/Ppbp/Ccl3/Il23a/Mmp2/Slamf8/Ccr4/Edn1/Pde4b/Ccr1/Cmklr1/Lgals9/Serpine1/Trem1/Pf4/Hbegf/Bst1/Ccl9/Ccr5/Ccrl2/Kdr/Pdgfb/Cxcl16/Cd74/Dusp1/Cx3cl1/S100a8/Ccl6/Tnfsf14/Vegfc/Trpm4/Stap1/Ddt/Plekhg5/Flt1/Epha2/Il17ra/Ptpro/Il6ra/Nrp1/Lgmn/Adgre5/Ctsg/Cxcl14/Cx3cr1/Plxnb3/Ccr2/Sema5a/…	76
GOBP_RESPONSE_TO_MOLECULE_OF_BACTERIAL_ORIGIN	Response to Molecule of Bacterial Origin	BP	110/2177	356/16887	0.308989	2.39683	10.2472	2.1433e-19	2.36013e-16	1.87257e-16	Csf3/Csf2/Il1b/Il6/Il1a/Cxcl9/Gbp5/Acod1/Il12b/Gbp2/Lta/Cd40/Edn1/Scimp/Nos2/Ccl2/Cxcl1/Cmpk2/Il10/Tnf/Tnip3/Lcn2/Ahr/Cd55/Pde4b/Acp5/Nlrp3/Nfkbiz/Mmp9/Malt1/Cd274/Gpr31b/Tlr1/Nod2/Cebpb/Irak3/Nfkbia/Tlr2/Irgm1/Irgm2/Nr4a1/Tnfaip3/Nfkb2/Zc3h12a/Cd14/Il18/Jak2/Casp1/Gch1/Vcam1/Ripk2/Mtdh/Peli1/Il18bp/Tnfrsf1b/Cd200/Mapkapk2/Foxp1/Hck/Lgals9/Stap1/Nfkb1/Tnip1/Trim12c/Nfkbib/Cd86/Tap2/Tlr6/Selenow/A…	110	GOBP_TAXIS	Taxis	BP	94/1108	455/16887	0.206593	3.14868	12.3119	5.26082e-24	5.03022e-21	3.89208e-21	Il1b/Il6/Fpr2/Cxcl3/Cxcl2/Tpbg/Fpr1/Cxcl11/Ccl7/Vcam1/Ccl12/Ccl5/Cxcl9/Cxcl10/Lox/Thbs1/Met/Ch25h/Sema3c/Ccl2/Gdnf/Ccl4/Gpr18/Ccr3/Ccl22/Ppbp/Ccl3/Il23a/Fosl1/Mmp2/Slamf8/Ccr4/Flrt3/Edn1/Pde4b/Ccr1/Cmklr1/Sema3e/Lgals9/Serpine1/Trem1/Pf4/Hbegf/Bst1/Ccl9/Ccr5/Plaur/Ccrl2/Kdr/Pdgfb/Cxcl16/Cd74/Dusp1/Cx3cl1/S100a8/Ccl6/Sema4a/Tnfsf14/Vegfc/Trpm4/Stap1/Ddt/Plekhg5/Flt1/Epha2/Il17ra/Ptpro/Il6ra/Angpt2…	94
GOBP_LEUKOCYTE_PROLIFERATION	Leukocyte Proliferation	BP	107/2177	344/16887	0.311047	2.41279	10.1844	3.89078e-19	3.67234e-16	2.9137e-16	Il33/Csf2/Il1b/Il6/Il1a/Ifi205/Il23a/Ccl5/Il12b/Rasgrp1/Cd40/H2-Eb1/Ccl12/Il27/Il10/H2-Q7/Ahr/Cd55/Slamf1/Nfkbiz/Malt1/Cd74/Cd274/Cd38/Cebpb/Icosl/Arg2/Mndal/Sdc4/Tnfaip3/Ifi204/Il18/Jak2/Tnfsf9/Lst1/Vcam1/Ripk2/Peli1/Irf1/Tnfrsf1b/Aif1/Ebi3/Psmb10/Lgals9/Bst2/Tnfrsf14/Syk/Cd86/H2-T23/Azi2/Junb/H2-M3/Rac2/Myd88/Cd80/Lyn/Anxa1/Tirap/Fosl2/Il15/Bmi1/Prkcd/Ccdc88b/Bst1/Tbk1/Pik3cg/Nck1/Fcgr2b/Ptprc/…	107	GOBP_REGULATION_OF_INFLAMMATORY_RESPONSE	Regulation of Inflammatory Response	BP	85/1108	395/16887	0.21519	3.2797	12.1488	5.01312e-23	4.10861e-20	3.179e-20	Il1b/Il6/Fpr2/Ifi205/Gbp5/Zbp1/Mefv/Lta/Acod1/Ccl5/Il1rl2/Ptgs2/Acp5/Siglecg/Mmp3/Adora2a/Gbp2/Il12b/Il33/Mmp9/C3/Usp18/Tnf/Ccl3/Il23a/Nfkbiz/Slamf8/Ier3/Mmp8/Tnfaip3/Ptges/Il1r1/Adora2b/Il20rb/Nfkbia/Aoah/Socs3/Src/Serpine1/Bcl6b/Nod2/Casp4/H2-Eb1/Jak2/Bst1/Npy/Hck/Fcgr2b/Osm/Irgm1/Irgm2/Nupr1/Tnfrsf1b/Cx3cl1/S100a8/Tnip1/Birc3/Fcgr1/Ifi35/Tlr2/Map3k8/Ahr/Stap1/Rhbdf2/Cebpb/Nr1h3/H2-T23/Ddt/Nlrp…	85
GOBP_CELLULAR_RESPONSE_TO_BIOTIC_STIMULUS	Cellular Response to Biotic Stimulus	BP	88/2177	260/16887	0.338462	2.62545	10.1611	1.52573e-18	1.23389e-15	9.78991e-16	Csf3/Csf2/Il1b/Il6/Il1a/Cxcl9/Gbp5/Acod1/Il12b/Gbp2/Cd40/Scimp/Nos2/Ccl2/Cmpk2/Il10/Tnf/Tnip3/Lcn2/Ahr/Cd55/Pde4b/Nlrp3/Nfkbiz/Mmp9/Malt1/Cd274/Tlr1/Nod2/Cebpb/Irak3/Nfkbia/Tlr2/Irgm1/Irgm2/Tnfaip3/Zc3h12a/Cd14/Il18/Jak2/Casp1/Ripk2/Mtdh/Tnfrsf1b/Cd200/Hck/Stap1/Nfkb1/Tnip1/Trim12c/Nfkbib/Syk/Cd86/Tlr6/Arid5a/Ass1/Ptafr/Casp7/Myd88/Nr1h3/Cd80/Notch1/Lyn/Notch2/B2m/Tirap/Irak2/Tspo/Trim5/Ddit3/Pla…	88	GOMF_CYTOKINE_RECEPTOR_BINDING	Cytokine Receptor Binding	MF	65/1108	254/16887	0.255906	3.90025	12.3413	4.25353e-22	3.05031e-19	2.36015e-19	Il1a/Il1b/Il6/Cxcl3/Csf3/Traf1/Cxcl2/Lif/Cxcl11/Csf2/Ccl7/Lta/Ccl12/Ccl5/Cxcl9/Cxcl10/Il36a/Cish/Il12b/Il36g/Il33/Ccl2/Socs1/Tnfsf15/Ccl4/Tnf/Ccl22/Clcf1/Ppbp/Ccl3/Il23a/Il12rb1/Socs2/Il1rn/Socs3/Il27/Tnfsf10/Pf4/Jak2/Ccl9/Ccrl2/Osm/Cxcl16/Cx3cl1/Ccl6/Cd300lf/Tnfsf14/Vegfc/Stat1/Smurf1/Cflar/Stap1/Itga5/Ddt/Tlr5/Il6ra/Il4/Tgfbr2/Tgfbr1/Cxcl14/Cx3cr1/Ccr2/Itgb3/Lifr/Ccl24	65
GOBP_CANONICAL_NF_KAPPAB_SIGNAL_TRANSDUCTION	Canonical Nf Kappab Signal Transduction	BP	102/2177	326/16887	0.312883	2.42704	10.0089	1.6808e-18	1.23389e-15	9.78991e-16	Il1b/Il1a/Traf1/Lta/Cd40/Edn1/H2-Eb1/Gbp7/Slco3a1/Tnfsf15/Tnf/Tnfsf10/Tnip3/Malt1/Cd74/Nod2/Irak3/Nfkbia/Birc3/Tlr2/Irgm1/Irgm2/Tnfaip3/Nfkb2/Zc3h12a/Cflar/Casp1/Stat1/Ikbke/Ripk2/Mtdh/Peli1/Rel/Tank/Cd200/Pim2/Tlr3/Lgals9/Bst2/Nfkb1/Tnip1/Nod1/Relb/Psma6/Plk2/Trim12c/Nfkbib/Nampt/Mapkbp1/Tlr6/Azi2/Sqstm1/Trim25/Trim13/Prdx1/Myd88/Clec4n/Cul1/Prkcb/Tmsb4x/Riok3/Lims1/Casp8/Nfat5/Slc20a1/Zc3hav1/T…	102	GOBP_RESPONSE_TO_TYPE_II_INTERFERON	Response to Type Ii Interferon	BP	44/1108	127/16887	0.346457	5.28034	12.8303	5.67331e-21	3.61642e-18	2.79817e-18	Nos2/Gbp5/Mefv/Acod1/Gbp7/Ccl5/Gbp2/Il12b/Gbp3/Ccl2/Cdc42ep2/Tnf/Ccl3/Il12rb1/Gbp10/Edn1/Lgals9/Cd40/Ass1/Parp14/Jak2/Gbp4/Gch1/Hck/Irgm1/Irgm2/Ifitm3/Pim1/Rab20/Txk/Cxcl16/Adamts13/Bst2/Cd74/Sp100/Slc11a1/Stat1/Tlr2/Parp9/Nr1h3/Gbp9/Pparg/Mrc1/Rab7b	44
GOBP_NEGATIVE_REGULATION_OF_RESPONSE_TO_EXTERNAL_STIMULUS	Negative Regulation of Response to External Stimulus	BP	117/2177	401/16887	0.291771	2.26327	9.84908	2.25314e-18	1.48865e-15	1.18112e-15	Il33/Serpinb2/Adora2a/Ifi205/Acod1/H2-M2/Il12b/Socs3/Edn1/Alox12/H2-Eb1/Isg15/Fpr2/Ccl2/Gpr18/Il10/H2-Q7/Tnf/Oas3/Usp18/Ahr/Slamf8/Ier3/Epha4/Acp5/Nlrp3/Oas1g/Gpr31b/Parp14/Irak3/Pim1/Smpdl3b/Arg2/Irgm1/Irgm2/Dhx58/Tnfaip3/Oas1a/Trim21/Nmi/Aoah/Casp1/Cst7/Stat2/Nlrc5/Src/Samhd1/Tnfrsf1b/Cd200/Aif1/Hck/Lgals9/Stap1/Nfkb1/Fgl2/Plk2/Adar/Mapkbp1/Syk/Dusp1/H2-T23/Thbs1/Trafd1/H2-M3/Rabgef1/Nr1h3/Notc…	117	GOBP_RESPONSE_TO_VIRUS	Response to Virus	BP	83/1108	412/16887	0.201456	3.07039	11.2741	1.44957e-20	8.31618e-18	6.43457e-18	Il1b/Il6/Lcn2/Ifi205/Gbp5/Zbp1/Ccl12/Acod1/Gbp7/Ccl5/Cxcl9/Cxcl10/Oasl1/Gbp2/Il12b/Heatr9/Il33/Mmp12/Ddx60/Ifi44/Isg15/Irf7/Oas1g/Rtp4/Rsad2/Ifit1/Ifit3/Usp18/Ccl4/Ifit1bl1/Tnf/Ccl22/Oas2/Mx2/Il23a/Il12rb1/Fosl1/Irak3/Tnfaip3/Isg20/Bcl3/Zc3h12a/Oas3/Il27/Dhx58/Clu/Lgals9/Cd40/Pim2/Oas1a/Pou2f2/Jak2/Pirb/Ifih1/Irgm1/Irgm2/Ifitm3/Slfn8/Ifit2/Trim34a/Bst2/Mlkl/Ikbke/Acta2/Stat2/Irf9/Stat1/Tlr2/Trim1…	83
GOBP_REGULATION_OF_LEUKOCYTE_PROLIFERATION	Regulation of Leukocyte Proliferation	BP	89/2177	273/16887	0.326007	2.52884	9.79699	1.47456e-17	8.57313e-15	6.80206e-15	Il33/Csf2/Il1b/Il6/Il1a/Ifi205/Il23a/Ccl5/Il12b/Cd40/H2-Eb1/Ccl12/Il27/Il10/H2-Q7/Ahr/Cd55/Slamf1/Cd74/Cd274/Cd38/Cebpb/Icosl/Arg2/Mndal/Sdc4/Tnfaip3/Ifi204/Il18/Jak2/Tnfsf9/Lst1/Vcam1/Ripk2/Peli1/Irf1/Tnfrsf1b/Aif1/Ebi3/Lgals9/Bst2/Tnfrsf14/Syk/Cd86/H2-T23/H2-M3/Rac2/Myd88/Cd80/Lyn/Anxa1/Tirap/Il15/Bmi1/Ccdc88b/Bst1/Nck1/Fcgr2b/Ptprc/Rasal3/Mapk3/Cd81/Vav3/Nck2/Inpp5d/Rassf5/Tgfbr2/Pycard/Laptm5…	89	GOBP_LEUKOCYTE_MIGRATION	Leukocyte Migration	BP	79/1108	381/16887	0.207349	3.1602	11.3013	2.01982e-20	1.05343e-17	8.15079e-18	Il1b/Il6/Fpr2/Cxcl2/Cxcl11/Ccl7/Vcam1/Cd69/Ccl12/Mmp14/Ccl5/Cxcl9/Cxcl10/Thbs1/Il33/Ch25h/Ccl2/Ccl4/Tnf/Gpr18/Ccl22/Ppbp/Ccl3/Il23a/Mmp2/Slamf8/Edn1/Pde4b/Il1r1/Ccr1/Cmklr1/Lgals9/Src/Itgb7/Serpine1/Trem1/Pf4/Itgal/Bst1/Ccl9/Hck/Ccr5/Gdf15/Pdgfb/Cxcl16/Cd74/Dusp1/Cx3cl1/S100a8/Tnfsf14/Vegfc/Trpm4/Stap1/Lrp12/Mcoln2/Lck/Ddt/Flt1/Il17ra/Ptpro/Il6ra/Lgmn/Adgre5/P2ry12/Ctsg/Cd9/Cd300a/Fut7/Trem2/Itga…	79
GOBP_POSITIVE_REGULATION_OF_CELL_ACTIVATION	Positive Regulation of Cell Activation	BP	112/2177	385/16887	0.290909	2.25658	9.59488	1.5571e-17	8.57313e-15	6.80206e-15	Il33/Il1b/Il6/H2-Aa/Il1a/Il23a/Ccl5/Il12b/Rasgrp1/Cd40/H2-Eb1/Socs1/Ccl2/Il10/H2-Q7/Tnf/Cd55/Ccl3/Slamf1/Nlrp3/H2-Ab1/Nfkbiz/Malt1/Cd74/Cd274/Cd38/Nod2/Nr4a3/Icosl/Irgm1/Irgm2/Il18/Jak2/Tnfsf9/Il15ra/Src/Vcam1/Ripk2/Ctsc/Mmp14/Peli1/Cd200/Pla2g4a/Aif1/Ebi3/Lgals9/Tnfrsf14/Cd47/Stap1/Il2rg/Syk/Cd86/Pik3r6/H2-T23/Thbs1/Tlr6/H2-M3/Map3k8/Myd88/Cd80/Lyn/Lgals8/Hsph1/Anxa1/B2m/Tirap/Il15/Ptprj/Bmi1/Cc…	112	GOBP_REGULATION_OF_INNATE_IMMUNE_RESPONSE	Regulation of Innate Immune Response	BP	90/1108	478/16887	0.188285	2.86964	10.9881	3.84968e-20	1.84047e-17	1.42404e-17	Fpr2/Ifi205/Gbp5/H2-M2/Zbp1/Mefv/Acod1/Ccl5/Oasl1/Gbp2/Il12b/Mmp12/Ddx60/Isg15/Irf7/Oas1g/Rsad2/Usp18/Tnf/Slc15a3/Nfkbiz/Fosl1/Irak3/Slamf8/Rasgrp1/Tnfaip3/Oas3/Nfkbia/Clec4n/Dhx58/Slamf6/Treml4/H2-Q7/Lgals9/Src/Clec4e/Nod2/Nod1/Ifi204/Oas1a/Parp14/Tnip3/Scimp/Hck/Pirb/Cd274/Fcgr2b/Ifih1/Irgm1/Irgm2/Pim1/Cd300e/Txk/S100a8/Ikbke/Cd300lf/Tnip1/Birc3/Pla2g5/Cd14/Gfi1/Stat2/Ifi35/Tlr2/Eif2ak2/Parp9/M…	90
GOBP_ACTIVATION_OF_INNATE_IMMUNE_RESPONSE	Activation of Innate Immune Response	BP	99/2177	324/16887	0.305556	2.3702	9.58014	3.27378e-17	1.66383e-14	1.32011e-14	Oasl1/Ifi205/Gbp5/Acod1/Clec4e/Gbp2/Scimp/Rsad2/Irf7/Tnf/Oas3/Tnip3/Zbp1/Nlrp3/Nfkbiz/Oas1g/Cd274/Tlr1/Hspa1b/Nod2/Ddx60/Ifih1/Irak3/Nfkbia/Birc3/Tlr2/Smpdl3b/Mndal/Irgm1/Irgm2/Lacc1/Dhx58/Tnfaip3/Oas1a/Ifi204/Nmi/Cd14/Ifi35/Casp1/Src/Eif2ak2/Ikbke/Ripk2/Peli1/Irf1/Znfx1/Mapkapk2/Hsp90aa1/Hck/Tlr3/Lgals9/Tnip1/Nod1/Trim12c/Syk/Tlr6/Sqstm1/Trim25/Slc15a3/Myd88/Clec4n/Nr1h3/Riok3/Lyn/Hspa8/Zc3hav1/…	99	GOBP_LEUKOCYTE_CHEMOTAXIS	Leukocyte Chemotaxis	BP	58/1108	227/16887	0.255507	3.89417	11.633	8.25246e-20	3.64187e-17	2.81786e-17	Il1b/Il6/Fpr2/Cxcl2/Cxcl11/Ccl7/Ccl12/Ccl5/Cxcl9/Cxcl10/Thbs1/Ch25h/Ccl2/Ccl4/Gpr18/Ccl22/Ppbp/Ccl3/Il23a/Mmp2/Slamf8/Edn1/Pde4b/Ccr1/Cmklr1/Lgals9/Serpine1/Trem1/Pf4/Bst1/Ccl9/Ccr5/Pdgfb/Cxcl16/Cd74/Dusp1/Cx3cl1/S100a8/Tnfsf14/Vegfc/Trpm4/Stap1/Ddt/Flt1/Il17ra/Ptpro/Il6ra/Lgmn/Adgre5/Ctsg/Cx3cr1/Ccr2/Gas6/Gpr183/S1pr1/Cxcr4/Ccl24/Cd300c	58
GOBP_DEFENSE_RESPONSE_TO_VIRUS	Defense Response to Virus	BP	96/2177	311/16887	0.308682	2.39445	9.54834	4.72607e-17	2.23037e-14	1.76961e-14	Il33/Il1b/Il6/Oasl1/Ifi205/Cxcl9/Gbp5/Acod1/Il23a/Il12b/Gbp2/Ifit1bl1/Cd40/Ifit1/Gbp7/Isg15/Rsad2/Ifit2/Il27/Irf7/Tnf/Ifit3/Mx2/Oas3/Usp18/Isg20/Oas2/Zbp1/Rtp4/Mlkl/Oas1g/Ifitm3/Ddx60/Ifih1/Tlr2/Irgm1/Irgm2/Dhx58/Tnfaip3/Oas1a/Trim21/Zc3h12a/Dtx3l/Parp9/Casp1/Stat2/Nt5c3/Nlrc5/Stat1/Eif2ak2/Ikbke/Samhd1/Irf1/Znfx1/Tank/Slfn9/Hsp90aa1/Tlr3/Trim34a/Bst2/Irf9/Fgl2/Trim12c/Adar/Azi2/Pml/Trim25/Mov10/…	96	GOBP_DEFENSE_RESPONSE_TO_BACTERIUM	Defense Response to Bacterium	BP	71/1108	329/16887	0.215805	3.28909	11.1109	1.78532e-19	7.31601e-17	5.66069e-17	Il1b/Il6/Nos2/Fpr2/Lcn2/Gbp5/Lta/Gbp7/Acp5/Gbp2/Il12b/Il33/Gbp3/Isg15/Oas1g/Hp/Tnf/Ppbp/Oas2/Il23a/Arg2/Nfkbiz/Slamf8/Gbp10/Bcl3/Oas3/Adamts4/H2-Q7/Clec4e/Rnf213/Serpine1/Trem1/Camp/Nod2/Nod1/Oas1a/Casp4/Gbp4/Npy/Hck/Spink5/Irgm1/Irgm2/Slpi/Cfp/S100a8/Stab1/Slc11a1/Fcgr1/Tlr2/Ripk2/Znfx1/Cebpb/Clec4d/H2-T23/Gbp9/Colec12/Tmf1/Epha2/Il6ra/Slc9a9/Ctsg/Trem2/Lyzl4/Trf/Nlrp10/Ang/Klk1b11/Rnase4/Aicda/…	71
GOBP_NEGATIVE_REGULATION_OF_DEFENSE_RESPONSE	Negative Regulation of Defense Response	BP	87/2177	271/16887	0.321033	2.49026	9.51412	9.93e-17	4.37383e-14	3.47027e-14	Il33/Adora2a/Ifi205/Acod1/H2-M2/Il12b/Socs3/H2-Eb1/Isg15/Fpr2/Il10/H2-Q7/Oas3/Usp18/Ahr/Slamf8/Ier3/Acp5/Nlrp3/Oas1g/Gpr31b/Parp14/Irak3/Pim1/Smpdl3b/Arg2/Irgm1/Irgm2/Dhx58/Tnfaip3/Oas1a/Trim21/Nmi/Aoah/Cst7/Stat2/Nlrc5/Src/Samhd1/Tnfrsf1b/Cd200/Hck/Lgals9/Nfkb1/Fgl2/Plk2/Adar/Mapkbp1/Syk/H2-T23/Trafd1/H2-M3/Rabgef1/Nr1h3/Tmsb4x/Clec12a/Lyn/Il10ra/Ptpn2/Lyar/Prkcd/Fxr1/Serpinb9/H2-D1/Pvr/Fcgr2b/P…	87	GOBP_TUMOR_NECROSIS_FACTOR_SUPERFAMILY_CYTOKINE_PRODUCTION	Tumor Necrosis Factor Superfamily Cytokine Production	BP	49/1108	179/16887	0.273743	4.17211	11.3059	2.81315e-18	1.07594e-15	8.32496e-16	Il1a/Il6/Thbs1/Acp5/Orm1/Il12b/Il33/Oas1g/Gpr18/Oas2/Ccl3/Il23a/Arg2/Irak3/Mmp8/Tnfaip3/Bcl3/Zc3h12a/Oas3/Clu/Lgals9/Nod2/Nod1/Pf4/Oas1a/Jak2/Pirb/Cd274/Fcgr2b/Ifih1/Arid5a/Lilrb4b/Cx3cl1/Cybb/Cd14/Fcgr1/Tlr2/Tnfrsf8/Ripk2/H2-T23/Ddt/Il4/Vsir/Trem2/Cx3cr1/Ccr2/Igf1/Clec7a/Gas6	49
GOBP_LEUKOCYTE_CELL_CELL_ADHESION	Leukocyte Cell Cell Adhesion	BP	116/2177	418/16887	0.277512	2.15266	9.18	1.9839e-16	8.19228e-14	6.49989e-14	Tarm1/Il1b/Il6/H2-Aa/Adora2a/Il1a/Il23a/Ccl5/Il12b/Rasgrp1/Cd69/H2-Eb1/Socs1/Ccl2/Il10/H2-Q7/Tnf/Cd55/Slamf1/Nlrp3/H2-Ab1/Nfkbiz/Olr1/Malt1/Cd74/Cd274/Nod2/Cebpb/Nr4a3/Icosl/Icam1/Arg2/Sdc4/Zc3h12a/Il18/Jak2/Tnfsf9/Src/Vcam1/Ripk2/Peli1/Irf1/Aif1/Itgal/Ebi3/Lgals9/Tnfrsf14/Cd47/Il2rg/Itga5/Tnip1/Fgl2/Syk/Cd86/Pik3r6/H2-T23/Ass1/H2-M3/Map3k8/Rac2/Ext1/Cd80/Lyn/Lgals8/Cd44/Hsph1/Nfat5/Anxa1/B2m/Ptp…	116	GOBP_CELLULAR_RESPONSE_TO_TYPE_II_INTERFERON	Cellular Response to Type Ii Interferon	BP	36/1108	101/16887	0.356436	5.43243	11.8392	7.2702e-18	2.60682e-15	2.017e-15	Nos2/Gbp5/Acod1/Gbp7/Ccl5/Gbp2/Il12b/Gbp3/Ccl2/Cdc42ep2/Tnf/Ccl3/Il12rb1/Gbp10/Edn1/Lgals9/Ass1/Parp14/Jak2/Gbp4/Hck/Irgm1/Irgm2/Pim1/Rab20/Txk/Adamts13/Sp100/Stat1/Tlr2/Parp9/Nr1h3/Gbp9/Pparg/Mrc1/Rab7b	36
GOBP_IMMUNE_RESPONSE_REGULATING_CELL_SURFACE_RECEPTOR_SIGNALING_PATHWAY	Immune Response Regulating Cell Surface Receptor Signaling Pathway	BP	101/2177	344/16887	0.293605	2.27749	9.20909	3.14876e-16	1.22376e-13	9.7095e-14	Ifi205/Acod1/Clec4e/Cd40/Scimp/H2-Eb1/Nos2/Fpr1/Fpr2/H2-Q7/Tnip3/Pde4b/H2-Ab1/Nfkbiz/Malt1/Oas1g/Tlr1/Cd38/C3/Nr4a3/Nfkbia/Icosl/Tlr2/Mndal/Tnfaip3/Oas1a/Ifi204/Zc3h12a/Nmi/Cd14/Ifi35/Fcgr1/Src/Lcp2/Ripk2/Peli1/Foxp1/Hck/Lgals9/Cd47/Stap1/Nfkb1/Syk/Tlr6/Sqstm1/H2-M3/Fyb/Myd88/Clec4n/Rabgef1/Nr1h3/Eif2b3/Prkcb/Lyn/Tirap/Pik3ap1/Ptpn2/Irak2/Fosl2/Ptprj/Appl1/Prkcd/Tbk1/Nck1/Clec4d/Ninj1/Cd2ap/Fcgr2…	101	GOCC_EXTERNAL_SIDE_OF_PLASMA_MEMBRANE	External Side of Plasma Membrane	CC	73/1108	370/16887	0.197297	3.007	10.3437	1.09364e-17	3.69071e-15	2.85565e-15	Ly75/H2-M2/Vcam1/Cd69/Cxcl9/Cxcl10/Il13ra2/Thbs1/Tnfrsf9/Tnf/Ccr3/Il12rb1/Fas/Ccr4/Il1r1/Ccr1/Clec4n/Slamf6/H2-Q7/Clec4e/Cd40/Itgal/H2-Eb1/Fcrlb/Ccr5/Pirb/Plaur/Cd274/Ccrl2/Fcgr2b/Kdr/Cd74/F10/Cd14/Slamf9/Adgre1/Fcgr1/Gsr/Sdc1/Itgax/Icosl/Il2rg/Clec4d/H2-T23/Itga5/Il12rb2/Il1rl1/Il6ra/Tgfbr2/Itgav/Cd28/Fcgrt/Clec10a/Cd9/Tcn2/Asgr2/Ermap/Mcam/Itga6/Cx3cr1/Plau/Ccr2/Il21r/Itgb3/Lifr/Entpd1/Cd83/S1p…	73
GOBP_RESPONSE_TO_TYPE_II_INTERFERON	Response to Type Ii Interferon	BP	53/2177	127/16887	0.417323	3.23718	9.73534	4.82913e-16	1.77256e-13	1.40638e-13	Gbp5/Acod1/Gbp4/Ccl5/Il12b/Gbp2/Cd40/Edn1/Gbp7/Gbp3/Nos2/Ccl2/Tnf/Gbp10/Cdc42ep2/Ccl3/Cd74/Ifitm3/Parp14/Pim1/Tlr2/Sp100/Irgm1/Irgm2/Gbp9/Trim21/Parp9/Jak2/Casp1/Gch1/Nlrc5/Stat1/Cxcl16/Irf1/Cd200/Aif1/Hck/Tlr3/Lgals9/Flnb/Bst2/Cd47/Rab20/Ass1/Nr1h3/Stxbp3/Ptpn2/Irf8/Dapk1/Mrc1/Rab7b/Gsn/Pparg	53	GOBP_TYPE_II_INTERFERON_PRODUCTION	Type Ii Interferon Production	BP	38/1108	114/16887	0.333333	5.08032	11.5834	1.2226e-17	3.8967e-15	3.01503e-15	Il1b/Lta/Il12b/Il33/Isg15/Tnf/Il23a/Il12rb1/Pde4b/Il1r1/Bcl3/Zc3h12a/Il20rb/Il27/Slamf6/H2-Q7/Lgals9/H2-Eb1/Jak2/Pirb/Cd274/Irgm1/Irgm2/Txk/Arid5a/Lilrb4b/Ddit3/Cd14/Slc11a1/Ripk2/Il12rb2/Il1rl1/Zfpm1/Laptm5/Vsir/Ccr2/Clec7a/Gas6	38
GOBP_CELLULAR_RESPONSE_TO_TYPE_II_INTERFERON	Cellular Response to Type Ii Interferon	BP	46/2177	101/16887	0.455446	3.53289	9.82178	7.34631e-16	2.55458e-13	2.02685e-13	Gbp5/Acod1/Gbp4/Ccl5/Il12b/Gbp2/Edn1/Gbp7/Gbp3/Nos2/Ccl2/Tnf/Gbp10/Cdc42ep2/Ccl3/Parp14/Pim1/Tlr2/Sp100/Irgm1/Irgm2/Gbp9/Parp9/Jak2/Casp1/Nlrc5/Stat1/Irf1/Cd200/Aif1/Hck/Tlr3/Lgals9/Flnb/Cd47/Rab20/Ass1/Nr1h3/Stxbp3/Ptpn2/Irf8/Dapk1/Mrc1/Rab7b/Gsn/Pparg	46	GOBP_MYELOID_LEUKOCYTE_MIGRATION	Myeloid Leukocyte Migration	BP	54/1108	221/16887	0.244344	3.72404	10.8016	1.3545e-17	4.08989e-15	3.16451e-15	Il1b/Il6/Fpr2/Cxcl2/Ccl7/Ccl12/Mmp14/Ccl5/Cxcl9/Cxcl10/Thbs1/Ccl2/Ccl4/Ccl22/Ppbp/Ccl3/Il23a/Mmp2/Slamf8/Edn1/Pde4b/Il1r1/Ccr1/Cmklr1/Serpine1/Trem1/Pf4/Bst1/Ccl9/Pdgfb/Cd74/Dusp1/Cx3cl1/S100a8/Vegfc/Stap1/Mcoln2/Ddt/Flt1/Il17ra/Ptpro/Il6ra/Lgmn/Adgre5/P2ry12/Ctsg/Cd9/Cd300a/Fut7/Trem2/Cx3cr1/Ccr2/Ccl24/Cd300c	54
GOBP_MYELOID_LEUKOCYTE_ACTIVATION	Myeloid Leukocyte Activation	BP	80/2177	251/16887	0.318725	2.47235	9.04087	2.71405e-15	8.96585e-13	7.11366e-13	Il33/Csf2/Il6/Itgb6/Ccl5/Rasgrp1/Fpr2/Il10/Tnf/Adora2b/Ccl3/Slamf1/Batf2/Batf/Cd74/Tlr1/Nr4a3/Irgm1/Irgm2/Nr4a1/Itgb8/Zc3h12a/Nmi/Il18/Jak2/Ifi35/Cst7/Src/Lcp2/Ctsc/Cd200/Pla2g4a/Aif1/Foxp1/Milr1/Rbpj/Tlr3/Lgals9/Stap1/Relb/Tmem229b/Syk/Thbs1/Tlr6/Rac2/Myd88/Rabgef1/Nr1h3/Clec12a/Lyn/Notch2/Anxa1/Stxbp3/Snx6/Il15/Prkcd/Kars/Pik3cg/Clec4d/Il4ra/Fcgr2b/Ptprc/Cd84/C1qa/Jun/Dock2/Npy/Gpr137b/Tgfbr2/N…	80	GOBP_POSITIVE_REGULATION_OF_INFLAMMATORY_RESPONSE	Positive Regulation of Inflammatory Response	BP	43/1108	151/16887	0.284768	4.34015	10.925	6.80558e-17	1.95218e-14	1.51048e-14	Il1b/Il6/Gbp5/Zbp1/Mefv/Lta/Ptgs2/Gbp2/Il12b/Il33/C3/Tnf/Ccl3/Il23a/Nfkbiz/Mmp8/Adora2b/Nfkbia/Serpine1/Casp4/Osm/Nupr1/Cx3cl1/S100a8/Tnip1/Fcgr1/Ifi35/Tlr2/Map3k8/Stap1/Cebpb/H2-T23/Ddt/Nlrp3/Il1rl1/Il17ra/Cd28/Trem2/Nlrp10/Ccr2/Pdcd4/Tafa3/Ccl24	43
GOBP_POSITIVE_REGULATION_OF_RESPONSE_TO_BIOTIC_STIMULUS	Positive Regulation of Response to Biotic Stimulus	BP	116/2177	434/16887	0.267281	2.0733	8.71425	3.87101e-15	1.21789e-12	9.66298e-13	Oasl1/Ifi205/Gbp5/Acod1/Clec4e/Ccl5/Il12b/Rasgrp1/Gbp2/Scimp/H2-Eb1/Fpr2/Rsad2/Irf7/H2-Q7/Tnf/Oas3/Tnip3/Zbp1/Nlrp3/Nfkbiz/Oas1g/Cd274/Tlr1/Hspa1b/Nod2/Ddx60/Ifih1/Irak3/Nfkbia/Birc3/Tlr2/Smpdl3b/Mndal/Irgm1/Irgm2/Lacc1/Dhx58/Tnfaip3/Oas1a/Ifi204/Parp9/Nmi/Cd14/Ifi35/Casp1/Nlrc5/Src/Eif2ak2/Ikbke/Ripk2/Peli1/Irf1/Znfx1/Mapkapk2/Hsp90aa1/Hck/Tlr3/Lgals9/Tnip1/Nod1/Trim12c/Syk/H2-T23/Tlr6/Sqstm1/Tr…	116	GOBP_NEGATIVE_REGULATION_OF_RESPONSE_TO_EXTERNAL_STIMULUS	Negative Regulation of Response to External Stimulus	BP	75/1108	401/16887	0.187032	2.85056	9.93826	8.7008e-17	2.37698e-14	1.83916e-14	Fpr2/Serpinb2/Ifi205/H2-M2/Mefv/Acod1/Thbs1/Acp5/Siglecg/Adora2a/Il12b/Il33/Mmp12/Isg15/Ccl2/Plat/Oas1g/Usp18/Tnf/Gpr18/Arg2/Irak3/Slamf8/Ier3/Tnfaip3/Edn1/Il20rb/Oas3/Aoah/Socs3/Dhx58/H2-Q7/Lgals9/Src/Serpine1/Pf4/Oas1a/Parp14/H2-Eb1/Npy/Hck/Pirb/Plaur/Fcgr2b/Spink5/Irgm1/Irgm2/Pim1/Pdgfb/Tnfrsf1b/Dusp1/Cx3cl1/Stat2/Ahr/Stap1/Rhbdf2/Pvr/Nr1h3/Adar/H2-T23/Ddt/Nlrp3/Rora/Pparg/Ptpro/Il4/Angpt2/Nrp…	75
GOBP_TUMOR_NECROSIS_FACTOR_SUPERFAMILY_CYTOKINE_PRODUCTION	Tumor Necrosis Factor Superfamily Cytokine Production	BP	63/2177	179/16887	0.351955	2.73012	8.95213	1.47029e-14	4.41554e-12	3.50337e-12	Il33/Il6/Il1a/Il23a/Il12b/Gpr18/Il10/Oas3/Oas2/Ccl3/Slamf1/Acp5/Oas1g/Cd274/Tlr1/Nod2/Ifih1/Irak3/Tnfrsf8/Tlr2/Arg2/Tnfaip3/Oas1a/Zc3h12a/Cd14/Jak2/Fcgr1/Ripk2/Cybb/Mapkapk2/Foxp1/Tlr3/Lgals9/Cd47/Nod1/Syk/Cd86/H2-T23/Thbs1/Tlr6/Arid5a/Myd88/Tirap/Tspo/Ptprj/Fxr1/Zfp36/Bcl3/Fcgr2b/Ptprc/Adam8/Lpl/Pycard/Gpnmb/Tyrobp/Tlr9/Igf1/Havcr2/C5ar2/Nlrc3/Gas6/Vsir/Cx3cr1	63	GOBP_NEGATIVE_REGULATION_OF_CYTOKINE_PRODUCTION	Negative Regulation of Cytokine Production	BP	64/1108	311/16887	0.205788	3.13641	10.0767	1.379e-16	3.59606e-14	2.78242e-14	Il6/Mefv/Acod1/Gbp7/Thbs1/Acp5/Orm1/Il12b/Il33/Oas1g/Tnf/Gpr18/Xaf1/Il23a/Arg2/Irak3/Tnfaip3/Bcl3/Zc3h12a/Il20rb/Oas3/Cmklr1/Nfkbia/Dhx58/Lgals9/Oas1a/H2-Eb1/Jak2/Pirb/Cd274/Fcgr2b/Irgm1/Irgm2/Bst2/Lilrb4b/Cx3cl1/Relb/Ddit3/Slc11a1/Ezr/N4bp1/Srgn/Pml/Nlrp3/Il1rl1/Zfpm1/Mertk/Epha2/Laptm5/Il6ra/Il4/Ndrg2/Trib2/Vsir/Trem2/Cx3cr1/Igf1/Abcd2/Gas6/Pdcd4/Cd83/Hdac9/Cd24a/Serpinb1a	64
GOBP_REGULATION_OF_T_CELL_ACTIVATION	Regulation of t Cell Activation	BP	106/2177	392/16887	0.270408	2.09756	8.45825	2.66535e-14	7.65652e-12	6.07481e-12	Tarm1/Il1b/Il6/H2-Aa/Adora2a/Il1a/Il23a/Ccl5/Il12b/Rasgrp1/Cd69/H2-Eb1/Socs1/Ccl2/Il27/Il10/H2-Q7/Cd55/Slamf1/Nlrp3/H2-Ab1/Nfkbiz/Batf/Malt1/Cd74/Cd274/Nod2/Cebpb/Icosl/Arg2/Sdc4/Zc3h12a/Il18/Jak2/Tnfsf9/Src/Vcam1/Zeb1/Ripk2/Peli1/Irf1/Tnfrsf1b/Aif1/Ebi3/Lgals9/Tnfrsf14/Cd47/Il2rg/Fgl2/Syk/Cd86/Pik3r6/H2-T23/Junb/H2-M3/Map3k8/Rac2/Prdm1/Cd80/Lyn/Lgals8/Hsph1/Anxa1/B2m/Ptpn2/Il15/Bmi1/Ccdc88b/Nck1…	106	GOBP_POSITIVE_REGULATION_OF_RESPONSE_TO_BIOTIC_STIMULUS	Positive Regulation of Response to Biotic Stimulus	BP	78/1108	434/16887	0.179724	2.73916	9.72648	2.16098e-16	5.39025e-14	4.17065e-14	Fpr2/Ifi205/Gbp5/Zbp1/Mefv/Acod1/Ccl5/Oasl1/Gbp2/Il12b/Mmp12/Ddx60/Irf7/Oas1g/Rsad2/Tnf/Slc15a3/Nfkbiz/Fosl1/Irak3/Rasgrp1/Tnfaip3/Oas3/Nfkbia/Clec4n/Dhx58/Slamf6/Treml4/H2-Q7/Lgals9/Src/Clec4e/Nod2/Nod1/Ifi204/Oas1a/H2-Eb1/Tnip3/Scimp/Hck/Cd274/Ifih1/Irgm1/Irgm2/Txk/S100a8/Ikbke/Cd300lf/Tnip1/Birc3/Pla2g5/Cd14/Gfi1/Ifi35/Tlr2/Eif2ak2/Parp9/Mndal/Ripk2/Pvr/Znfx1/Trim12c/Nr1h3/H2-T23/Hspa1a/Nlrp3/…	78
GOBP_POSITIVE_REGULATION_OF_CANONICAL_NF_KAPPAB_SIGNAL_TRANSDUCTION	Positive Regulation of Canonical Nf Kappab Signal Transduction	BP	72/2177	224/16887	0.321429	2.49332	8.65541	4.1496e-14	1.14235e-11	9.0636e-12	Il1b/Il1a/Lta/Cd40/Edn1/H2-Eb1/Slco3a1/Tnfsf15/Tnf/Tnfsf10/Malt1/Cd74/Nod2/Irak3/Birc3/Tlr2/Cflar/Casp1/Ikbke/Ripk2/Mtdh/Peli1/Rel/Pim2/Tlr3/Lgals9/Bst2/Nod1/Psma6/Plk2/Trim12c/Nampt/Tlr6/Trim25/Trim13/Myd88/Clec4n/Cul1/Prkcb/Lims1/Casp8/Nfat5/Slc20a1/Zc3hav1/Tirap/Traf2/Irak2/Birc2/Trim5/Dhx15/Tbk1/Clec4d/Trim32/Ecm1/Nek6/Abl1/Rbck1/Flot1/Lgals1/Mib2/Gprc5b/Pycard/Pink1/Tlr9/Tlr8/Htr2b/Cxxc5/Cd4…	72	GOBP_POSITIVE_REGULATION_OF_CELL_ACTIVATION	Positive Regulation of Cell Activation	BP	72/1108	385/16887	0.187013	2.85026	9.73169	3.70016e-16	8.84492e-14	6.84367e-14	Il1a/Il1b/Il6/Vcam1/Mmp14/Ccl5/Il1rl2/Thbs1/Il12b/Il33/H2-Aa/Ccl2/Socs1/Tnf/Clcf1/Ccl3/Il23a/Il12rb1/H2-Ab1/Nfkbiz/Rasgrp1/Mmp8/Cd38/H2-Q7/Lgals9/Src/Cd40/Nod2/H2-Eb1/Jak2/Bst1/Pirb/Cd274/Irgm1/Irgm2/Lilrb4b/Cd74/Il15ra/Sirpb1a/Acta2/Tnfsf14/Map3k8/Stap1/Ripk2/Icosl/Lck/Il2rg/Clec4d/H2-T23/Nlrp3/Il1rl1/Smarca2/Il4/Tgfbr2/Cd28/Vsir/Mef2c/Irs2/Trem2/Ccr2/Hes1/Igf1/Sox4/Clec7a/Gas6/Tafa3/Cd83/Egr3/C…	72
GOBP_POSITIVE_REGULATION_OF_LEUKOCYTE_PROLIFERATION	Positive Regulation of Leukocyte Proliferation	BP	59/2177	165/16887	0.357576	2.77372	8.80782	4.51479e-14	1.19317e-11	9.4668e-12	Csf2/Il1b/Il6/Il1a/Il23a/Ccl5/Il12b/Cd40/H2-Q7/Cd55/Slamf1/Cd74/Cd274/Cd38/Icosl/Il18/Jak2/Tnfsf9/Vcam1/Ripk2/Peli1/Aif1/Ebi3/Lgals9/Bst2/Syk/Cd86/H2-T23/Rac2/Myd88/Cd80/Lyn/Anxa1/Tirap/Il15/Bmi1/Ccdc88b/Bst1/Nck1/Ptprc/Rasal3/Mapk3/Cd81/Vav3/Nck2/Tgfbr2/Pycard/Nfatc2/Irs2/Tlr9/Mef2c/Cd276/Igf1/Havcr2/Cd4/Ada/Tnfsf13b/Cd28/Gpr183	59	GOBP_DEFENSE_RESPONSE_TO_VIRUS	Defense Response to Virus	BP	63/1108	311/16887	0.202572	3.0874	9.84554	5.32653e-16	1.22233e-13	9.45767e-14	Il1b/Il6/Ifi205/Gbp5/Zbp1/Acod1/Gbp7/Cxcl9/Cxcl10/Oasl1/Gbp2/Il12b/Il33/Mmp12/Ddx60/Isg15/Irf7/Oas1g/Rtp4/Rsad2/Ifit1/Ifit3/Usp18/Ifit1bl1/Tnf/Oas2/Mx2/Il23a/Il12rb1/Tnfaip3/Isg20/Zc3h12a/Oas3/Il27/Dhx58/Cd40/Oas1a/Pirb/Ifih1/Irgm1/Irgm2/Ifitm3/Slfn8/Ifit2/Trim34a/Bst2/Mlkl/Ikbke/Stat2/Irf9/Stat1/Tlr2/Trim13/Eif2ak2/Parp9/Znfx1/Itgax/Trim12c/Adar/Dtx3l/Pml/Serinc3/Aicda	63
GOBP_NEGATIVE_REGULATION_OF_IMMUNE_RESPONSE	Negative Regulation of Immune Response	BP	71/2177	220/16887	0.322727	2.5034	8.63461	4.96812e-14	1.23894e-11	9.82999e-12	Il33/Ifi205/Acod1/H2-M2/Il12b/Cd69/H2-Eb1/Isg15/Il10/H2-Q7/Oas3/Usp18/Ahr/Cd55/Slamf8/Slamf1/Oas1g/Cd274/Parp14/Irak3/Pim1/Arg2/Dhx58/Tnfaip3/Oas1a/Trim21/Zc3h12a/Nmi/Stat2/Nlrc5/Src/Samhd1/Samsn1/Hck/Lgals9/Tnfrsf14/Fgl2/Plk2/Adar/Syk/H2-T23/Trafd1/H2-M3/Nr1h3/Cd80/Clec12a/Lyn/Anxa1/Ptpn2/Lyar/Il4ra/Serpinb9/H2-D1/Pvr/Fcgr2b/Ptprc/Rhbdf2/Mapk3/Fam3a/Npy/Lgals1/Inpp5d/Nectin4/Gpx1/Lgals3/Hfe/Fyn/…	71	GOBP_HUMORAL_IMMUNE_RESPONSE	Humoral Immune Response	BP	60/1108	290/16887	0.206897	3.15331	9.80129	9.68717e-16	2.13751e-13	1.65388e-13	Il1b/Il6/Cxcl3/Cfb/Cxcl2/C1s1/Cxcl11/Ccl7/Lta/Ccl12/Acod1/Ccl5/Cxcl9/Cxcl10/Ccl2/C3/Ccl4/Tnf/Ccl22/Ppbp/Ccl3/H2-Ab1/Bcl3/Clu/H2-Q7/Trem1/Camp/Pf4/Pou2f2/H2-Eb1/Bst1/Npy/Ccl9/Fcgr2b/Spink5/Slpi/Cfp/Cx3cl1/Ccl6/Slc11a1/H2-T23/Cd28/Ctsg/Mef2c/Trem2/Trf/C1qb/Cxcl14/Ccr2/Ang/C1qa/C1qc/Cd5l/Klk1b11/Cd83/Gpr183/Rnase4/Cfh/Ccl24/Ighm	60
GOBP_POSITIVE_REGULATION_OF_LEUKOCYTE_CELL_CELL_ADHESION	Positive Regulation of Leukocyte Cell Cell Adhesion	BP	82/2177	273/16887	0.300366	2.32994	8.52243	5.06304e-14	1.23894e-11	9.82999e-12	Il1b/Il6/H2-Aa/Il1a/Il23a/Ccl5/Il12b/Rasgrp1/H2-Eb1/Socs1/Ccl2/H2-Q7/Tnf/Cd55/Slamf1/Nlrp3/H2-Ab1/Nfkbiz/Malt1/Cd74/Cd274/Nod2/Nr4a3/Icosl/Il18/Jak2/Tnfsf9/Src/Vcam1/Ripk2/Aif1/Ebi3/Lgals9/Tnfrsf14/Cd47/Il2rg/Syk/Cd86/Pik3r6/H2-T23/H2-M3/Map3k8/Cd80/Lyn/Lgals8/Cd44/Hsph1/Nfat5/Anxa1/B2m/Il15/Bmi1/Ccdc88b/Nck1/Il4ra/Ptprc/Rasal3/Dock8/Cd81/Akt1/Adam8/Zmiz1/Abl1/Nck2/Lgals1/Foxo3/Tgfbr2/Pycard/Smar…	82	GOBP_POSITIVE_REGULATION_OF_RESPONSE_TO_CYTOKINE_STIMULUS	Positive Regulation of Response to Cytokine Stimulus	BP	28/1108	71/16887	0.394366	6.01053	11.211	1.61694e-15	3.4357e-13	2.65834e-13	Zbp1/Mmp12/Irf7/Mmp8/Edn1/Il1r1/Cd40/Casp4/Parp14/Ifih1/Irgm1/Irgm2/Txk/Cd74/Ikbke/Cd300lf/Gfi1/Tlr2/Parp9/Ripk2/Hspa1a/Cdk5r1/Laptm5/Prkn/Trem2/Crebrf/Gas6/Cxcr4	28
GOBP_ALPHA_BETA_T_CELL_ACTIVATION	Alpha Beta t Cell Activation	BP	66/2177	197/16887	0.335025	2.59879	8.68328	5.26815e-14	1.2431e-11	9.86294e-12	Tarm1/Il6/Adora2a/Il23a/Il12b/Socs3/Cd69/H2-Eb1/Socs1/Rsad2/Gpr18/Il27/H2-Q7/Cd55/Nlrp3/Nfkbiz/Batf/Malt1/Cd274/Cebpb/Icosl/Sema4a/Arg2/Zc3h12a/Il18/Jak2/Ripk2/Irf1/Foxp1/Ebi3/Lgals9/Tnfrsf14/Il2rg/Relb/Ly9/Syk/Cd86/H2-T23/Junb/Prdm1/Cd80/Hsph1/Anxa1/Fosl2/Il15/Tbk1/Il4ra/Bcl3/Ptprc/Rasal3/Cd81/Ctsl/Dock2/Abl1/Lgals1/Tgfbr2/Lgals3/Hfe/Cd300a/Zfpm1/Ada/Il6ra/Vsir/Cd28/Slamf6/Gpr183	66	GOBP_LEUKOCYTE_PROLIFERATION	Leukocyte Proliferation	BP	66/1108	344/16887	0.19186	2.92414	9.55438	1.78162e-15	3.65041e-13	2.82447e-13	Il1a/Il1b/Il6/Csf2/Ifi205/Vcam1/Ccl12/Ccl5/Sh2d2a/Tnfrsf9/Il12b/Il33/Myc/Clcf1/Il23a/Arg2/Il12rb1/Nfkbiz/Rasgrp1/Tnfaip3/Cd38/Il20rb/Il27/Clu/H2-Q7/Lgals9/Cd40/Ifi204/H2-Eb1/Jak2/Bst1/Pirb/Cd274/Fcgr2b/Bst2/Lilrb4b/Tnfrsf1b/Cd74/Cx3cl1/Pla2g5/Tnfsf14/Slc11a1/Mndal/Ahr/Ripk2/Icosl/Cebpb/H2-T23/Cadm1/Laptm5/Il4/Tgfbr2/Cd28/Vsir/Mef2c/Irs2/Cd300a/Trem2/Ccr2/Hes1/Igf1/Card11/Gpr183/Cd24a/Ace/Ocstamp	66
GOBP_T_CELL_PROLIFERATION	t Cell Proliferation	BP	69/2177	213/16887	0.323944	2.51283	8.54766	9.17758e-14	2.09091e-11	1.65896e-11	Il1b/Il6/Il1a/Il23a/Ccl5/Il12b/Rasgrp1/H2-Eb1/Il27/Il10/H2-Q7/Cd55/Slamf1/Malt1/Cd274/Cebpb/Icosl/Arg2/Sdc4/Il18/Jak2/Tnfsf9/Vcam1/Ripk2/Peli1/Irf1/Tnfrsf1b/Aif1/Ebi3/Psmb10/Lgals9/Tnfrsf14/Syk/Cd86/H2-T23/H2-M3/Rac2/Cd80/Anxa1/Il15/Bmi1/Ccdc88b/Pik3cg/Nck1/Ptprc/Rasal3/Dock8/Cd81/Dock2/Abl1/Nck2/Lipa/P2rx7/Tgfbr2/Pycard/Laptm5/Tmem131l/Gpnmb/Cadm1/Lgals3/Fyn/Prnp/Cd276/Igf1/Havcr2/Cd4/Vsir/Tnfsf…	69	GOBP_MONONUCLEAR_CELL_MIGRATION	Mononuclear Cell Migration	BP	51/1108	226/16887	0.225664	3.43934	9.78292	3.64204e-15	7.20496e-13	5.57477e-13	Il6/Fpr2/Cxcl11/Ccl7/Cd69/Mmp14/Ccl5/Cxcl10/Thbs1/Ch25h/Ccl2/Ccl4/Tnf/Ccl3/Mmp2/Slamf8/Ccr1/Cmklr1/Lgals9/Itgb7/Serpine1/Pf4/Itgal/Ccl9/Ccr5/Pdgfb/Cxcl16/Dusp1/Cx3cl1/Tnfsf14/Trpm4/Stap1/Lrp12/Mcoln2/Ddt/Flt1/Ptpro/Il6ra/Lgmn/P2ry12/Ctsg/Cd9/Fut7/Trem2/Cx3cr1/Ccr2/Itgb3/Gas6/Gpr183/S1pr1/Cxcr4	51
GOBP_POSITIVE_REGULATION_OF_INFLAMMATORY_RESPONSE	Positive Regulation of Inflammatory Response	BP	55/2177	151/16887	0.364238	2.8254	8.66776	1.34857e-13	2.97001e-11	2.35646e-11	Il33/Il1b/Il6/Ptgs2/Gbp5/Il23a/Il12b/Gbp2/Lta/Tnf/Adora2b/Zbp1/Ccl3/Nlrp3/Nfkbiz/C3/Cebpb/Casp4/Nfkbia/Tlr2/Nupr1/Nmi/Il18/Ifi35/Casp1/Fcgr1/Ctsc/Tlr3/Cd47/Stap1/Tnip1/Abcc1/H2-T23/Tlr6/Map3k8/Gsdmd/Il15/Osm/Zdhhc5/Kars/Pik3cg/Ninj1/Cd81/Adam8/Lpl/Lgals1/Gprc5b/Pycard/Tlr9/Fabp4/Cebpa/Mdk/Htr2a/Cd28/Gpr4	55	GOBP_NEGATIVE_REGULATION_OF_VIRAL_GENOME_REPLICATION	Negative Regulation of Viral Genome Replication	BP	22/1108	44/16887	0.5	7.62049	11.652	4.02408e-15	7.69539e-13	5.95423e-13	Ifi205/Ccl5/Oasl1/Isg15/Oas1g/Rsad2/Ifit1bl1/Tnf/Oas2/Mx2/Isg20/Oas3/Oas1a/Ifih1/Ifitm3/Slpi/Bst2/Tnip1/Eif2ak2/Znfx1/N4bp1/Aicda	22
GOCC_LYSOSOMAL_LUMEN	Lysosomal Lumen	CC	41/2177	96/16887	0.427083	3.31289	8.74255	3.92741e-13	8.37045e-11	6.64125e-11	Csf3/Cd74/Sdc1/Sdc4/Rnaset2a/Agrn/Hsp90aa1/Hgsnat/Acp2/Hspa8/Tpp1/Ctsa/Ctsl/Glb1/Scarb2/Lipa/Gusb/Atp13a2/Psap/Hexa/Gaa/Tcn2/Gm2a/Lgmn/Naglu/Ctsf/Hexb/Pld3/Fuca1/Man2b2/Manba/Man2b1/Arsa/Ctsd/Arsb/Gyg/Hpse/Sgsh/Galc/Cspg4/Bgn	41	GOBP_REGULATION_OF_RESPONSE_TO_CYTOKINE_STIMULUS	Regulation of Response to Cytokine Stimulus	BP	45/1108	182/16887	0.247253	3.76837	9.95017	4.38002e-15	8.10585e-13	6.27183e-13	Il6/Zbp1/Ccl5/Cish/Mmp12/Isg15/Irf7/Oas1g/Usp18/Irak3/Mmp8/Tnfaip3/Il1rn/Edn1/Il1r1/Oas3/Cd40/Oas1a/Casp4/Parp14/Ifih1/Irgm1/Irgm2/Txk/Cd74/Ikbke/Cd300lf/Gfi1/Stat2/Tlr2/Parp9/Stap1/Ripk2/Nr1h3/Adar/Hspa1a/Pparg/Cdk5r1/Laptm5/Prkn/Trem2/Crebrf/Gas6/Cxcr4/Cd24a	45
GOBP_REGULATION_OF_RESPONSE_TO_CYTOKINE_STIMULUS	Regulation of Response to Cytokine Stimulus	BP	61/2177	182/16887	0.335165	2.59988	8.34805	4.65137e-13	9.60363e-11	7.61968e-11	Il6/Ccl5/Cd40/Edn1/Isg15/Irf7/Oas3/Usp18/Zbp1/Il1rn/Cd74/Oas1g/Parp14/Hspa1b/Cish/Ifih1/Casp4/Irak3/Tlr2/Irgm1/Irgm2/Tnfaip3/Oas1a/Parp9/Casp1/Stat2/Nlrc5/Ikbke/Ripk2/Samhd1/Tank/Mapkapk2/Sppl2a/Stap1/Adar/Syk/Usp25/Rabgef1/Ext1/Nr1h3/Casp8/Ptpn2/Traf2/Irak2/Tbk1/Rffl/Trim56/Otud4/Hif1a/Vrk2/Ptprc/Trim32/Ecm1/Mib2/Pycard/Sppl2b/Laptm5/Ulk1/Gas6/Pparg/Cxcr4	61	GOBP_ALPHA_BETA_T_CELL_ACTIVATION	Alpha Beta t Cell Activation	BP	47/1108	197/16887	0.238579	3.63617	9.86216	4.68861e-15	8.40579e-13	6.5039e-13	Il6/Cd69/Tarm1/Adora2a/Il12b/Batf/Socs1/Rsad2/Gpr18/Myc/Il23a/Arg2/Il12rb1/Nfkbiz/Bcl3/Zc3h12a/Socs3/Il27/Slamf6/H2-Q7/Lgals9/H2-Eb1/Jak2/Pirb/Cd274/Lilrb4b/Relb/Sema4a/Ripk2/Icosl/Cebpb/Il2rg/H2-T23/Nlrp3/Rora/Zfpm1/Il6ra/Tgfbr2/Cd28/Vsir/Cd300a/Fut7/Ccr2/Cd83/Card11/Gpr183/Zbtb16	47
GOBP_VIRAL_PROCESS	Viral Process	BP	104/2177	399/16887	0.260652	2.02188	7.9467	5.91694e-13	1.18464e-10	9.39915e-11	Oasl1/Itgb6/Ifi205/Ccl5/Ifit1bl1/H2-Eb1/Gbp7/Isg15/Rsad2/Ccl2/Ccl12/Irf7/Tnf/Mx2/Oas3/Isg20/Cd55/Oas2/Ccl3/Slamf1/Cd74/Oas1g/Ifitm3/Ch25h/Hspa1b/Ccl4/Ifih1/Icam1/Sp100/St3gal1/Oas1a/Mitd1/Trim21/Zc3h12a/Parp9/Denr/Stat1/Src/Eif2ak2/St3gal3/Parp10/Znfx1/Lgals9/Bst2/Tnfrsf14/Itga5/Tnip1/Trim12c/Adar/Cd86/N4bp1/Trim25/Trim13/Apobec3/Trim14/Cd80/Notch1/Kpna3/Csde1/Zc3hav1/Fmr1/Hdac1/Trim5/Snw1/Hsp90a…	104	GOBP_REGULATION_OF_ADAPTIVE_IMMUNE_RESPONSE	Regulation of Adaptive Immune Response	BP	50/1108	222/16887	0.225225	3.43265	9.66824	7.39189e-15	1.28507e-12	9.9431e-13	Il1b/Il6/H2-M2/Lta/Cd69/Il12b/Batf/Il33/Irf7/Rsad2/C3/Tnf/Clcf1/Il23a/Il12rb1/Nfkbiz/Tnfaip3/Il1r1/Zc3h12a/Il20rb/Clec4n/Il27/H2-Q7/Lgals9/Cd40/H2-Eb1/Jak2/Pirb/Cd274/Fcgr2b/Arid5a/Lilrb4b/Tnfrsf1b/Slc11a1/Fcgr1/Trpm4/Ahr/Ripk2/Pvr/H2-T23/Nlrp3/Il1rl1/Il4/Cd28/Mef2c/Fut7/Trem2/Nlrp10/Ccr2/Clec7a	50
GOBP_REGULATION_OF_ADAPTIVE_IMMUNE_RESPONSE	Regulation of Adaptive Immune Response	BP	69/2177	222/16887	0.310811	2.41096	8.14095	8.58139e-13	1.66757e-10	1.32308e-10	Il33/Il1b/Il6/Il23a/H2-M2/Il12b/Lta/Cd40/Cd69/H2-Eb1/Rsad2/Il27/Irf7/Il10/H2-Q7/Tnf/Ahr/Cd55/Slamf1/Nlrp3/Nfkbiz/Batf/Malt1/Cd274/C3/Tnfaip3/Zc3h12a/Il18/Jak2/Fcgr1/Ripk2/Samsn1/Irf1/Tnfrsf1b/Pla2g4a/Lgals9/Tnfrsf14/Tap2/H2-T23/Junb/Arid5a/H2-M3/Clec4n/Cd80/Anxa1/B2m/Traf2/Trpm4/Il4ra/H2-D1/Pvr/Fcgr2b/Ptprc/Mapk3/Cd81/Eif2ak4/Raet1d/Lgals1/P2rx7/Pycard/Hfe/Kmt5c/Mef2c/Havcr2/Cd4/Mr1/Ada/Tnfsf13b/…	69	GOBP_ACTIVATION_OF_INNATE_IMMUNE_RESPONSE	Activation of Innate Immune Response	BP	62/1108	324/16887	0.191358	2.91648	9.23	1.47638e-14	2.49117e-12	1.92752e-12	Ifi205/Gbp5/Zbp1/Mefv/Acod1/Oasl1/Gbp2/Ddx60/Irf7/Oas1g/Rsad2/Tnf/Slc15a3/Nfkbiz/Fosl1/Irak3/Tnfaip3/Oas3/Nfkbia/Clec4n/Dhx58/Treml4/Lgals9/Src/Clec4e/Nod2/Nod1/Ifi204/Oas1a/Tnip3/Scimp/Hck/Cd274/Ifih1/Irgm1/Irgm2/S100a8/Ikbke/Cd300lf/Tnip1/Birc3/Cd14/Gfi1/Ifi35/Tlr2/Eif2ak2/Mndal/Ripk2/Znfx1/Trim12c/Nr1h3/Hspa1a/Nlrp3/Colec12/Esr1/Tlr5/Naglu/Cd300a/Trem2/Nlrp10/Clec7a/Rab7b	62
GOBP_NEUROINFLAMMATORY_RESPONSE	Neuroinflammatory Response	BP	36/2177	79/16887	0.455696	3.53484	8.68744	9.99367e-13	1.88652e-10	1.4968e-10	Il33/Il1b/Il6/Adora2a/Ptgs2/Fpr2/Tnf/Ccl3/Mmp9/Tlr1/Nupr1/Il18/Jak2/Cst7/Ctsc/Tnfrsf1b/Cd200/Aif1/Tlr3/Stap1/Tlr6/Lyn/Vps54/Ptprc/Pomt2/C1qa/Jun/Large1/Naglu/Tyrobp/Dagla/Tlr9/Igf1/Lrp1/Smo/Cx3cr1	36	GOBP_ADAPTIVE_IMMUNE_RESPONSE_BASED_ON_SOMATIC_RECOMBINATION_OF_IMMUNE_RECEPTORS_BUILT_FROM_IMMUNOGLOBULIN_SUPERFAMILY_DOMAINS	Adaptive Immune Response Based on Somatic Recombination of Immune Receptors Built from Immunoglobulin Superfamily Domains	BP	72/1108	414/16887	0.173913	2.6506	9.01053	1.85446e-14	3.03972e-12	2.35195e-12	Il1b/Il6/C1s1/H2-M2/Lta/Cd69/Il13ra2/Il12b/Batf/Il33/Irf7/Rsad2/C3/Tnf/Clcf1/Il23a/Il12rb1/Nfkbiz/Tnfaip3/Il1r1/Bcl3/Zc3h12a/Il20rb/Clec4n/Socs3/Jag1/Il27/Slamf6/Clu/H2-Q7/Lgals9/Cd40/H2-Eb1/Jak2/Fcrlb/Pirb/Cd274/Fcgr2b/Arid5a/Nfkb2/Lilrb4b/Tnfrsf1b/Cd74/Relb/Sema4a/Slc11a1/Fcgr1/Trpm4/Ahr/Ripk2/Pvr/Il18bp/H2-T23/Nlrp3/Rora/Il1rl1/Cadm1/Il17ra/Il6ra/Il4/Klhl6/Cd28/Mef2c/Fut7/Trem2/C1qb/Nlrp10/Ccr…	72
GOBP_POSITIVE_REGULATION_OF_CELL_CELL_ADHESION	Positive Regulation of Cell Cell Adhesion	BP	88/2177	324/16887	0.271605	2.10684	7.73882	3.28988e-12	6.03785e-10	4.79053e-10	Il1b/Il6/H2-Aa/Il1a/Il23a/Ccl5/Il12b/Rasgrp1/H2-Eb1/Socs1/Ccl2/Il10/H2-Q7/Tnf/Cd55/Slamf1/Nlrp3/H2-Ab1/Nfkbiz/Malt1/Cd74/Cd274/Nod2/Nr4a3/Icosl/Il18/Jak2/Tnfsf9/Src/Vcam1/Ripk2/Aif1/Ebi3/Lgals9/Tnfrsf14/Cd47/Il2rg/Syk/Cd86/Pik3r6/H2-T23/H2-M3/Map3k8/Cd80/Lyn/Lgals8/Cd44/Hsph1/Nfat5/Anxa1/B2m/Tjp1/Il15/Cited2/Bmi1/Ccdc88b/Nck1/Il4ra/Ptprc/Rasal3/Dock8/Cd81/Akt1/Adam8/Zmiz1/Abl1/Nck2/Flot1/Lgals1/F…	88	GOMF_CHEMOKINE_ACTIVITY	Chemokine Activity	MF	20/1108	38/16887	0.526316	8.02157	11.4824	1.99789e-14	3.18386e-12	2.46348e-12	Cxcl3/Cxcl2/Cxcl11/Ccl7/Ccl12/Ccl5/Cxcl9/Cxcl10/Ccl2/Ccl4/Ccl22/Ppbp/Ccl3/Pf4/Ccl9/Cxcl16/Cx3cl1/Ccl6/Cxcl14/Ccl24	20
GOBP_INTERLEUKIN_6_PRODUCTION	Interleukin 6 Production	BP	54/2177	158/16887	0.341772	2.65113	8.02159	4.22792e-12	7.5497e-10	5.99006e-10	Il33/Il1b/Il6/Il1a/H2-M2/Scimp/Nos2/Il10/H2-Q7/Tnf/Adora2b/Slamf1/Cd74/Tlr1/Nod2/Cebpb/Ifih1/Irak3/Tlr2/Tnfaip3/Zc3h12a/Ripk2/Cd200/Mapkapk2/Aif1/Tlr3/Lgals9/Cd47/Nod1/Syk/Tlr6/Arid5a/Myd88/Rabgef1/Tirap/Pou2f2/H2-D1/Lpl/Inpp5d/P2rx7/Pycard/Laptm5/Arrb1/Tyrobp/Tlr9/Tlr8/Rab7b/Mbp/Havcr2/Hgf/C5ar2/Nlrc3/Il6ra/Gas6	54	GOBP_RESPONSE_TO_CHEMOKINE	Response to Chemokine	BP	29/1108	84/16887	0.345238	5.26177	10.376	3.07668e-14	4.77052e-12	3.69114e-12	Cxcl11/Ccl7/Ccl12/Ccl5/Cxcl9/Cxcl10/Lox/Ccl2/Ccl4/Ccr3/Ccl22/Ccl3/Ccr4/Edn1/Zc3h12a/Ccr1/Cmklr1/Jak2/Ccl9/Ccr5/Ccrl2/Dusp1/Cx3cl1/Ccl6/Trem2/Cx3cr1/Ccr2/Cxcr4/Ccl24	29
GOBP_REGULATION_OF_IMMUNE_EFFECTOR_PROCESS	Regulation of Immune Effector Process	BP	106/2177	425/16887	0.249412	1.93469	7.50769	6.84983e-12	1.19097e-09	9.44935e-10	Il33/Il1b/Il6/Il23a/H2-M2/Il12b/Rasgrp1/Lta/Cd40/Scimp/Cd69/H2-Eb1/Nos2/Rsad2/Il27/Il10/H2-Q7/Tnf/Ahr/Cd55/Slamf8/Adora2b/Slamf1/Acp5/Nlrp3/Nfkbiz/Batf/Malt1/Cd74/Cd274/C3/Nod2/Ddx60/Nr4a3/Irak3/Icam1/Lacc1/Dhx58/Zc3h12a/Il18/Fcgr1/Ripk2/Tnfrsf1b/Mapkapk2/Tlr3/Lgals9/Bst2/Tnfrsf14/Stap1/Il2rg/Nod1/Fgl2/Syk/Cd86/Tap2/Pik3r6/H2-T23/Junb/Arid5a/H2-M3/Rac2/Myd88/Rabgef1/Il13ra1/Cd80/Lyn/Anxa1/B2m/Tra…	106	GOBP_REGULATION_OF_LEUKOCYTE_PROLIFERATION	Regulation of Leukocyte Proliferation	BP	55/1108	273/16887	0.201465	3.07053	9.13942	5.04305e-14	7.61368e-12	5.89101e-12	Il1a/Il1b/Il6/Csf2/Ifi205/Vcam1/Ccl12/Ccl5/Tnfrsf9/Il12b/Il33/Clcf1/Il23a/Arg2/Il12rb1/Tnfaip3/Cd38/Il20rb/Il27/H2-Q7/Lgals9/Cd40/Ifi204/H2-Eb1/Jak2/Bst1/Pirb/Cd274/Fcgr2b/Bst2/Lilrb4b/Tnfrsf1b/Cd74/Pla2g5/Mndal/Ahr/Ripk2/Icosl/Cebpb/H2-T23/Laptm5/Il4/Tgfbr2/Cd28/Vsir/Mef2c/Irs2/Cd300a/Ccr2/Hes1/Igf1/Card11/Gpr183/Cd24a/Ocstamp	55
GOBP_VIRAL_LIFE_CYCLE	Viral Life Cycle	BP	80/2177	287/16887	0.278746	2.16223	7.63951	7.66391e-12	1.29834e-09	1.03013e-09	Oasl1/Itgb6/Ifi205/Ccl5/Ifit1bl1/H2-Eb1/Gbp7/Isg15/Rsad2/Ccl2/Ccl12/Tnf/Mx2/Oas3/Isg20/Cd55/Oas2/Slamf1/Cd74/Oas1g/Ifitm3/Ch25h/Hspa1b/Ifih1/Icam1/Oas1a/Mitd1/Trim21/Zc3h12a/Src/Eif2ak2/Znfx1/Lgals9/Bst2/Tnfrsf14/Itga5/Tnip1/Trim12c/Adar/Cd86/N4bp1/Trim25/Apobec3/Cd80/Notch1/Kpna3/Zc3hav1/Fmr1/Trim5/Hsp90ab1/Clec5a/Pvr/Chmp4b/Cd81/Ifi27/Eif2ak4/Npc1/Ctsl/Vps18/Rnasel/Scarb2/Lgals1/Mvb12b/Hmga2/Ne…	80	GOBP_NEGATIVE_REGULATION_OF_VIRAL_PROCESS	Negative Regulation of Viral Process	BP	26/1108	69/16887	0.376812	5.74298	10.4612	5.99818e-14	8.82348e-12	6.82708e-12	Ifi205/Ccl5/Oasl1/Ch25h/Isg15/Oas1g/Rsad2/Ifit1bl1/Tnf/Oas2/Mx2/Isg20/Oas3/Oas1a/Ifih1/Ifitm3/Slpi/Bst2/Tnip1/Sp100/Stat1/Trim13/Eif2ak2/Znfx1/N4bp1/Aicda	26
GOBP_NEGATIVE_REGULATION_OF_VIRAL_PROCESS	Negative Regulation of Viral Process	BP	32/2177	69/16887	0.463768	3.59745	8.31708	1.01055e-11	1.66917e-09	1.32435e-09	Oasl1/Ifi205/Ccl5/Ifit1bl1/Isg15/Rsad2/Tnf/Mx2/Oas3/Isg20/Oas2/Oas1g/Ifitm3/Ch25h/Ifih1/Sp100/Oas1a/Trim21/Stat1/Eif2ak2/Znfx1/Bst2/Tnip1/N4bp1/Trim13/Apobec3/Trim14/Zc3hav1/Zfp36/Trim32/Rnasel/Hmga2	32	GOBP_CD4_POSITIVE_ALPHA_BETA_T_CELL_ACTIVATION	Cd4 Positive Alpha Beta t Cell Activation	BP	36/1108	132/16887	0.272727	4.15663	9.64788	9.89388e-14	1.41903e-11	1.09796e-11	Il6/Cd69/Tarm1/Il12b/Batf/Socs1/Rsad2/Il23a/Arg2/Il12rb1/Nfkbiz/Bcl3/Zc3h12a/Socs3/Il27/Slamf6/Lgals9/H2-Eb1/Cd274/Relb/Sema4a/Ripk2/Icosl/Cebpb/Il2rg/Nlrp3/Rora/Zfpm1/Il6ra/Tgfbr2/Cd28/Vsir/Fut7/Cd83/Card11/Gpr183	36
GOCC_VACUOLAR_LUMEN	Vacuolar Lumen	CC	61/2177	194/16887	0.314433	2.43906	7.7553	1.04044e-11	1.67662e-09	1.33026e-09	Csf3/Ifi205/Cd74/C3/Sdc1/Mndal/Sdc4/Ifi204/Rnaset2a/Ctsc/Agrn/Hsp90aa1/Tubb4b/Hgsnat/Acp2/Cln5/Hspa8/Prkcd/Cct8/Ist1/Tpp1/Vat1/Ctsa/Creg1/Ctsl/Stk11ip/Ftl1/Glb1/Scarb2/Lipa/Gusb/Dpp7/Atp13a2/Psap/Hexa/Lyz2/Gaa/Tcn2/Gm2a/Lgmn/Naglu/Pycard/Ctsf/Hexb/Pld3/Fabp5/Fuca1/Man2b2/Manba/Man2b1/Arsa/Ctsd/Arsb/Arhgap45/Gyg/Hpse/Sgsh/Galc/Cspg4/Hebp2/Bgn	61	GOMF_CHEMOKINE_RECEPTOR_BINDING	Chemokine Receptor Binding	MF	24/1108	60/16887	0.4	6.09639	10.4792	1.16915e-13	1.63596e-11	1.26581e-11	Cxcl3/Cxcl2/Cxcl11/Ccl7/Ccl12/Ccl5/Cxcl9/Cxcl10/Ccl2/Ccl4/Ccl22/Ppbp/Ccl3/Pf4/Ccl9/Ccrl2/Cxcl16/Cx3cl1/Ccl6/Stat1/Cxcl14/Cx3cr1/Ccr2/Ccl24	24
GOBP_REGULATION_OF_ALPHA_BETA_T_CELL_ACTIVATION	Regulation of Alpha Beta t Cell Activation	BP	45/2177	122/16887	0.368852	2.86119	7.93698	1.34278e-11	2.11232e-09	1.67595e-09	Tarm1/Adora2a/Il23a/Il12b/Cd69/H2-Eb1/Socs1/Il27/H2-Q7/Cd55/Nlrp3/Nfkbiz/Batf/Malt1/Cd274/Arg2/Zc3h12a/Il18/Jak2/Ripk2/Irf1/Ebi3/Lgals9/Tnfrsf14/Il2rg/Syk/Cd86/H2-T23/Junb/Prdm1/Cd80/Hsph1/Anxa1/Il4ra/Ptprc/Rasal3/Cd81/Lgals1/Tgfbr2/Lgals3/Hfe/Cd300a/Ada/Vsir/Cd28	45	GOBP_NEGATIVE_REGULATION_OF_DEFENSE_RESPONSE	Negative Regulation of Defense Response	BP	54/1108	271/16887	0.199262	3.03695	8.95766	1.37746e-13	1.88155e-11	1.45583e-11	Fpr2/Ifi205/H2-M2/Mefv/Acod1/Acp5/Siglecg/Adora2a/Il12b/Il33/Mmp12/Isg15/Oas1g/Usp18/Arg2/Irak3/Slamf8/Ier3/Tnfaip3/Il20rb/Oas3/Aoah/Socs3/Dhx58/H2-Q7/Lgals9/Src/Oas1a/Parp14/H2-Eb1/Npy/Hck/Pirb/Fcgr2b/Spink5/Irgm1/Irgm2/Pim1/Tnfrsf1b/Cx3cl1/Stat2/Ahr/Rhbdf2/Pvr/Nr1h3/Adar/H2-T23/Nlrp3/Rora/Pparg/Il4/Trem2/Igf1/Tafa3	54
GOBP_CELL_CHEMOTAXIS	Cell Chemotaxis	BP	83/2177	306/16887	0.271242	2.10402	7.49756	1.46729e-11	2.2545e-09	1.78876e-09	Il1b/Il6/Cxcl2/Cxcl3/Cxcl9/Ccl22/Il23a/Ccl5/Ccl7/Edn1/Met/Fpr2/Ccl2/Cxcl1/Ccl12/Gpr18/Il10/Lox/Slamf8/Ccl9/Cxcl11/Ccl3/Pde4b/Slamf1/Ccrl2/Cd74/Ch25h/Ccl4/Ccr3/Nr4a1/Vcam1/Cxcl16/Hbegf/Aif1/Lgals9/Stap1/Abcc1/Syk/Dusp1/Thbs1/Rac2/Notch1/Tmsb4x/Lyn/Cklf/Anxa1/Tirap/Dnm1l/Ptprj/Prkcd/Bst1/Pik3cg/Trpm4/Ninj1/Rin3/Mapk3/Pdgfb/Ptpro/Adam8/Slc12a2/Vav3/Elmo2/Mtus1/Folr2/Lgmn/Cxcl14/Nrp1/Lgals3/Vegfb/Hgf…	83	GOBP_LEUKOCYTE_CELL_CELL_ADHESION	Leukocyte Cell Cell Adhesion	BP	70/1108	418/16887	0.167464	2.55232	8.51586	2.92543e-13	3.90307e-11	3.01996e-11	Il1a/Il1b/Il6/Vcam1/Cd69/Ccl5/Il1rl2/Tarm1/Olr1/Adora2a/Il12b/H2-Aa/Ccl2/Socs1/Tnf/Il23a/Arg2/Il12rb1/H2-Ab1/Nfkbiz/Rasgrp1/Zc3h12a/Il20rb/H2-Q7/Lgals9/Src/Itgb7/Nod2/Ass1/Itgal/H2-Eb1/Jak2/Pirb/Cd274/Lilrb4b/Cd74/S100a8/Tnip1/Sirpb1a/Pla2g5/Tnfsf14/Ezr/Map3k8/Ripk2/Icosl/Lck/Cebpb/Il2rg/H2-T23/Itga5/Nlrp3/Smarca2/Laptm5/Il4/Tgfbr2/Cd28/Vsir/Ctsg/Cd300a/Fut7/Cx3cr1/Ccr2/Hes1/Igf1/Sox4/Cd83/Egr3/C…	70
GOBP_TYPE_II_INTERFERON_PRODUCTION	Type Ii Interferon Production	BP	43/2177	114/16887	0.377193	2.92589	7.93715	1.61544e-11	2.42572e-09	1.92461e-09	Il33/Il1b/Il23a/Il12b/Lta/H2-Eb1/Isg15/Il27/Il10/H2-Q7/Tnf/Inhba/Pde4b/Slamf1/Cd274/Irgm1/Irgm2/Zc3h12a/Cd14/Il18/Jak2/Ripk2/Tlr3/Ebi3/Lgals9/Cd47/Arid5a/Ddit3/Bcl3/Abl1/Irf8/Pycard/Laptm5/Tlr9/Tlr8/Prnp/Cd276/Zfpm1/Havcr2/Gas6/Vsir/Slamf6/Pde4d	43	GOBP_POSITIVE_REGULATION_OF_TUMOR_NECROSIS_FACTOR_SUPERFAMILY_CYTOKINE_PRODUCTION	Positive Regulation of Tumor Necrosis Factor Superfamily Cytokine Production	BP	32/1108	112/16887	0.285714	4.35456	9.4386	5.77191e-13	7.52578e-11	5.823e-11	Il1a/Il6/Thbs1/Orm1/Il12b/Il33/Oas1g/Oas2/Ccl3/Il23a/Mmp8/Oas3/Clu/Lgals9/Nod2/Nod1/Pf4/Oas1a/Jak2/Fcgr2b/Ifih1/Arid5a/Cybb/Cd14/Fcgr1/Tlr2/Tnfrsf8/Ripk2/H2-T23/Ddt/Ccr2/Clec7a	32
GOBP_POSITIVE_REGULATION_OF_T_CELL_PROLIFERATION	Positive Regulation of t Cell Proliferation	BP	40/2177	102/16887	0.392157	3.04196	7.95744	1.97938e-11	2.88671e-09	2.29037e-09	Il1b/Il6/Il1a/Il23a/Ccl5/Il12b/H2-Q7/Cd55/Slamf1/Cd274/Icosl/Il18/Jak2/Tnfsf9/Vcam1/Ripk2/Aif1/Ebi3/Lgals9/Syk/Cd86/H2-T23/Cd80/Anxa1/Il15/Bmi1/Ccdc88b/Nck1/Ptprc/Rasal3/Cd81/Nck2/Tgfbr2/Pycard/Cd276/Igf1/Havcr2/Cd4/Tnfsf13b/Cd28	40	GOBP_REGULATION_OF_IMMUNE_EFFECTOR_PROCESS	Regulation of Immune Effector Process	BP	70/1108	425/16887	0.164706	2.51028	8.3561	6.66742e-13	8.50022e-11	6.57696e-11	Il1b/Il6/Nos2/H2-M2/Lta/Cd69/Il13ra2/Acp5/Il12b/Batf/Il33/Ddx60/Rsad2/C3/Tnf/Clcf1/Il23a/Il12rb1/Nfkbiz/Irak3/Slamf8/Rasgrp1/Il1r1/Zc3h12a/Adora2b/Il20rb/Il27/Dhx58/Slamf6/H2-Q7/Lgals9/Cd40/Nod2/Nod1/H2-Eb1/Scimp/Pirb/Cd274/Fcgr2b/Spink5/Arid5a/Cfp/Bst2/Lilrb4b/Tnfrsf1b/Cd74/Pla2g5/Fcgr1/Trpm4/Ahr/Stap1/Ripk2/Pvr/Il2rg/H2-T23/Nlrp3/Cadm1/Laptm5/Il4/Adgre5/Cd28/Cd300a/Fut7/Trem2/Cx3cr1/Ccr2/Clec7a…	70
GOBP_NEGATIVE_REGULATION_OF_CELL_ACTIVATION	Negative Regulation of Cell Activation	BP	68/2177	231/16887	0.294372	2.28345	7.55588	2.00982e-11	2.88671e-09	2.29037e-09	Tarm1/Adora2a/Ifi205/Alox12/Cd69/H2-Eb1/Socs1/Il10/H2-Q7/Inhba/Cd74/Cd274/Cebpb/Arg2/Mndal/Sdc4/Tnfaip3/Ifi204/Zc3h12a/Cst7/Src/Lst1/Peli1/Samsn1/Irf1/Cd200/Milr1/Lgals9/Tnfrsf14/Fgl2/Cd86/H2-T23/H2-M3/Rabgef1/Nr1h3/Cd80/Clec12a/Lyn/Anxa1/Ptpn2/Prkcd/Il4ra/Fcgr2b/Ptprc/Tnfaip8l2/Cd84/Pdgfb/Lgals1/Inpp5d/Rassf5/Laptm5/Socs6/Tmem131l/Gpnmb/Tyrobp/Dusp3/Apoe/Lgals3/Hfe/Prnp/Mertk/Cd300a/Havcr2/Cd9/S…	68	GOBP_MYELOID_LEUKOCYTE_ACTIVATION	Myeloid Leukocyte Activation	BP	50/1108	251/16887	0.199203	3.03605	8.61181	1.13013e-12	1.40947e-10	1.09056e-10	Il6/Fpr2/Csf2/Ccl5/Il13ra2/Thbs1/Batf/Il33/Tnf/Ccl3/Rasgrp1/Mmp8/Zc3h12a/Adora2b/Clu/Lgals9/Src/Camp/Jak2/Npy/Fcgr2b/Irgm1/Irgm2/Lcp2/Lilrb4b/Cd74/Cx3cl1/Relb/Cd300lf/Slc11a1/Ifi35/Stap1/Mcub/Nr1h3/Clec4d/Rora/Il1rl1/Naglu/Il4/Tgfbr2/Adgre5/Ctsg/Cd93/Cd300a/Trem2/Cx3cr1/Ccr2/C1qa/Tafa3/Dysf	50
GOBP_DEFENSE_RESPONSE_TO_BACTERIUM	Defense Response to Bacterium	BP	87/2177	329/16887	0.264438	2.05124	7.40771	2.07085e-11	2.91109e-09	2.30971e-09	Il33/Il1b/Il6/Gbp5/Il23a/Clec4e/Gbp4/Il12b/Gbp2/Lta/Gbp7/Gbp3/Nos2/Isg15/Fpr2/Il10/H2-Q7/Tnf/Oas3/Adamts4/Gbp10/Lcn2/Slamf8/Oas2/Acp5/Nfkbiz/Oas1g/Nod2/Cebpb/Adm/Casp4/Hp/Tlr2/Rnf213/Arg2/Irgm1/Irgm2/Gbp9/Oas1a/Il18/Casp1/Fcgr1/Ripk2/Znfx1/Foxp1/Rbpj/Hck/Tlr3/Tnfrsf14/Nfkb1/Nod1/Mapkbp1/Syk/H2-T23/Tlr6/Casp7/Myd88/Gsdmd/Notch2/B2m/Tirap/Prkcd/Dhx15/Tbk1/Ppp1r11/Clec4d/Bcl3/Ncf1/Rbck1/Npy/Irf8/Lyz…	87	GOBP_MONOCYTE_CHEMOTAXIS	Monocyte Chemotaxis	BP	21/1108	50/16887	0.42	6.40121	10.1353	1.28478e-12	1.56825e-10	1.21342e-10	Il6/Fpr2/Ccl7/Ccl5/Cxcl10/Ccl2/Ccl3/Slamf8/Ccr1/Serpine1/Pf4/Ccl9/Pdgfb/Dusp1/Flt1/Ptpro/Il6ra/Lgmn/Ctsg/Cx3cr1/Ccr2	21
GOBP_MACROPHAGE_ACTIVATION	Macrophage Activation	BP	42/2177	111/16887	0.378378	2.93508	7.8687	2.46421e-11	3.39188e-09	2.69118e-09	Il33/Il6/Fpr2/Il10/Tnf/Ccl3/Cd74/Tlr1/Irgm1/Irgm2/Nr4a1/Zc3h12a/Nmi/Jak2/Ifi35/Cst7/Ctsc/Cd200/Pla2g4a/Aif1/Foxp1/Tlr3/Stap1/Tmem229b/Syk/Thbs1/Tlr6/Nr1h3/Kars/Il4ra/Fcgr2b/Ptprc/C1qa/Jun/Gpr137b/Naglu/Tyrobp/Tlr9/Cd93/Havcr2/Cebpa/Cx3cr1	42	GOBP_POSITIVE_REGULATION_OF_TYPE_II_INTERFERON_PRODUCTION	Positive Regulation of Type Ii Interferon Production	BP	25/1108	72/16887	0.347222	5.29201	9.671	1.57734e-12	1.88525e-10	1.45869e-10	Il1b/Lta/Il12b/Isg15/Tnf/Il23a/Il12rb1/Pde4b/Il1r1/Bcl3/Il27/Slamf6/H2-Q7/Lgals9/Jak2/Pirb/Txk/Arid5a/Cd14/Slc11a1/Ripk2/Il12rb2/Zfpm1/Ccr2/Clec7a	25
GOCC_ENDOCYTIC_VESICLE	Endocytic Vesicle	CC	91/2177	353/16887	0.25779	1.99968	7.30207	3.22164e-11	4.34395e-09	3.44657e-09	Csf3/H2-Aa/Syt7/H2-M2/Clec4e/Scimp/H2-Eb1/H2-Q7/Cdc42ep2/Slamf1/H2-Ab1/Rab11fip1/Cd74/Tlr1/Nod2/Hp/Tlr2/Irgm1/Irgm2/Rapgef2/Tap1/Fcgr1/Cybb/Hbegf/Inpp5b/Hsp90aa1/Ncf4/Tapbp/Flnb/Msr1/Nod1/Hcls1/Marco/Syk/Rab20/Tap2/H2-T23/Cttn/Tlr6/H2-M3/Rac2/Rabgef1/Trim14/Lyn/Hsph1/B2m/Tirap/Stxbp3/Rab32/Appl1/Zdhhc5/Mdm2/Dync1li1/Rab10/H2-D1/Rabep1/Rin3/Ncf1/Ap2a1/Adam8/Fmnl1/Ctsl/Rab11fip5/Cltb/Scarb2/Rab34/L…	91	GOBP_REGULATION_OF_VIRAL_GENOME_REPLICATION	Regulation of Viral Genome Replication	BP	25/1108	73/16887	0.342466	5.21951	9.57374	2.25109e-12	2.63561e-10	2.03928e-10	Ifi205/Gbp7/Ccl5/Oasl1/Isg15/Oas1g/Rsad2/Ifit1bl1/Tnf/Oas2/Mx2/Isg20/Oas3/Oas1a/Ifih1/Ifitm3/Slpi/Bst2/Tnip1/Eif2ak2/Znfx1/N4bp1/Adar/Cd28/Aicda	25
GOBP_NEGATIVE_REGULATION_OF_CYTOKINE_PRODUCTION	Negative Regulation of Cytokine Production	BP	83/2177	311/16887	0.266881	2.0702	7.32809	3.61914e-11	4.70708e-09	3.73467e-09	Il33/Il6/Acod1/Il23a/Il12b/H2-Eb1/Gbp7/Gpr18/Il10/Tnf/Inhba/Oas3/Slamf1/Acp5/Nlrp3/Xaf1/Oas1g/Cd274/Irak3/Nfkbia/Arg2/Irgm1/Irgm2/Dhx58/Tnfaip3/Oas1a/Zc3h12a/Nmi/Jak2/Casp1/Srgn/Rel/Cd200/Lgals9/Bst2/Nfkb1/Relb/Mapkbp1/N4bp1/Thbs1/Tlr6/Pml/H2-M3/Rabgef1/Anxa1/Tspo/Fxr1/Ppp1r11/Ddit3/Morc3/Zfp36/Bcl3/Cd2ap/Fcgr2b/Ptprc/Cd84/Cuedc2/Hdac9/Inpp5d/Rnf128/Pycard/Laptm5/Arrb1/Gpnmb/Tyrobp/Tlr8/Hfe/Prnp/…	83	GOBP_IMMUNE_RESPONSE_REGULATING_CELL_SURFACE_RECEPTOR_SIGNALING_PATHWAY	Immune Response Regulating Cell Surface Receptor Signaling Pathway	BP	60/1108	344/16887	0.174419	2.65831	8.23439	2.61283e-12	2.99796e-10	2.31964e-10	Nos2/Fpr2/Fpr1/Ifi205/Acod1/Oas1g/C3/H2-Ab1/Nfkbiz/Tnfaip3/Pde4b/Cd38/Zc3h12a/Cmklr1/Nfkbia/Clec4n/H2-Q7/Lgals9/Src/Clec4e/Cd40/Ifi204/Oas1a/H2-Eb1/Tnip3/Scimp/Hck/Pirb/Fcgr2b/Txk/Lcp2/Lilrb4b/Cd14/Fcgr1/Ifi35/Tlr2/Ezr/Mndal/Stap1/Ripk2/Icosl/Lck/Cd72/Nr1h3/Clec4d/Tec/Tlr5/Naglu/Laptm5/Klhl6/Cd28/Mef2c/Cd300a/Ermap/Trem2/Clec7a/Rab7b/Card11/Ighm/Cd24a	60
